# Supplementary material for: Acetylshikonin mitigates diet-induced MASLD by targeting PPARγ-mediated metabolic dysfunction
Source: Front Pharmacol. 2026 Feb 23;17:1735481. doi: 10.3389/fphar.2026.1735481 (PMC12968015; doi:10.3389/fphar.2026.1735481)
Supplement: Supplementary file 1 [file Table2.xlsx]

## Sheet: Sheet1
Supplementary Table 2. Information table of active ingredients of four compounds
Mol ID	Molecule Name	OB (%)	DL	Herb	Compound
MOL000354	isorhamnetin	49.6	0.31	Yinchenhao	ZZYCF
MOL000358	beta-sitosterol	36.91	0.75	Yinchenhao	ZZYCF
MOL004609	Areapillin	48.96	0.41	Yinchenhao	ZZYCF
MOL005573	Genkwanin	37.13	0.24	Yinchenhao	ZZYCF
MOL007274	Skrofulein	30.35	0.3	Yinchenhao	ZZYCF
MOL008039	Isoarcapillin	57.4	0.41	Yinchenhao	ZZYCF
MOL008040	Eupalitin	46.11	0.33	Yinchenhao	ZZYCF
MOL008041	Eupatolitin	42.55	0.37	Yinchenhao	ZZYCF
MOL008043	capillarisin	57.56	0.31	Yinchenhao	ZZYCF
MOL008045	4'-Methylcapillarisin	72.18	0.35	Yinchenhao	ZZYCF
MOL008046	Demethoxycapillarisin	52.33	0.25	Yinchenhao	ZZYCF
MOL008047	Artepillin A	68.32	0.24	Yinchenhao	ZZYCF
MOL000098	quercetin	46.43	0.28	Yinchenhao	ZZYCF
MOL000387	Bifendate	31.1	0.67	Yinchenhao	ZZYCF
MOL002303	palmidin A	32.45	0.65	Dahuang	ZZYCF
MOL002297	Daucosterol_qt	35.89	0.7	Dahuang	ZZYCF
MOL002293	Sennoside D_qt	61.06	0.61	Dahuang	ZZYCF
MOL002288	Emodin-1-O-beta-D-glucopyranoside	44.81	0.8	Dahuang	ZZYCF
MOL002281	Toralactone	46.46	0.24	Dahuang	ZZYCF
MOL002280	Torachrysone-8-O-beta-D-(6'-oxayl)-glucoside	43.02	0.74	Dahuang	ZZYCF
MOL002276	Sennoside E_qt	50.69	0.61	Dahuang	ZZYCF
MOL002268	rhein	47.07	0.28	Dahuang	ZZYCF
MOL002260	Procyanidin B-5,3'-O-gallate	31.99	0.32	Dahuang	ZZYCF
MOL002259	Physciondiglucoside	41.65	0.63	Dahuang	ZZYCF
MOL002251	Mutatochrome	48.64	0.61	Dahuang	ZZYCF
MOL002235	EUPATIN	50.8	0.41	Dahuang	ZZYCF
MOL000554	gallic acid-3-O-(6'-O-galloyl)-glucoside	30.25	0.67	Dahuang	ZZYCF
MOL000471	aloe-emodin	83.38	0.24	Dahuang	ZZYCF
MOL000358	beta-sitosterol	36.91	0.75	Dahuang	ZZYCF
MOL000096	(-)-catechin	49.68	0.24	Dahuang	ZZYCF
MOL002341	Hesperetin	70.31	0.27	Dahuang	ZZYCF
MOL007716	acetylshikonin	62.39	0.27	Dahuang	ZZYCF
MOL004328	naringenin	59.29	0.21	Dahuang	ZZYCF
MOL005980	Neohesperidin	11.57	0.69	Dahuang	ZZYCF
MOL000492	(+)-catechin	54.83	0.24	Dahuang	ZZYCF
MOL001924	paeoniflorin	53.87	0.79	Dahuang	ZZYCF
MOL009665	Physcion-8-O-beta-D-gentiobioside	43.9	0.62	Dahuang	ZZYCF
MOL002644	Phellopterin	40.19	0.28	Dahuang	ZZYCF
MOL002776	Baicalin	40.12	0.75	Dahuang	ZZYCF
MOL000094	daucosterol_qt	36.91	0.76	Dahuang	ZZYCF
MOL001454	berberine	36.86	0.78	Dahuang	ZZYCF
MOL002263	Palmidin A	35.36	0.65	Dahuang	ZZYCF
MOL001939	Alloisoimperatorin	34.8	0.22	Dahuang	ZZYCF
MOL002714	baicalein	33.52	0.21	Dahuang	ZZYCF
MOL001406	crocetin	35.3	0.26	Zhizi	ZZYCF
MOL001663	(4aS,6aR,6aS,6bR,8aR,10R,12aR,14bS)-10-hydroxy-2,2,6a,6b,9,9,12a-heptamethyl-1,3,4,5,6,6a,7,8,8a,10,11,12,13,14b-tetradecahydropicene-4a-carboxylic acid	32.03	0.76	Zhizi	ZZYCF
MOL001941	Ammidin	34.55	0.22	Zhizi	ZZYCF
MOL004561	Sudan III	84.07	0.59	Zhizi	ZZYCF
MOL000098	quercetin	46.43	0.28	Zhizi	ZZYCF
MOL000358	beta-sitosterol	36.91	0.75	Zhizi	ZZYCF
MOL000422	kaempferol	41.88	0.24	Zhizi	ZZYCF
MOL000449	Stigmasterol	43.83	0.76	Zhizi	ZZYCF
MOL001494	Mandenol	42	0.19	Zhizi	ZZYCF
MOL001506	Supraene	33.55	0.42	Zhizi	ZZYCF
MOL001942	isoimperatorin	45.46	0.23	Zhizi	ZZYCF
MOL002883	Ethyl oleate (NF)	32.4	0.19	Zhizi	ZZYCF
MOL003095	5-hydroxy-7-methoxy-2-(3,4,5-trimethoxyphenyl)chromone	51.96	0.41	Zhizi	ZZYCF
MOL007245	3-Methylkempferol	60.16	0.26	Zhizi	ZZYCF
MOL009038	GBGB	45.58	0.83	Zhizi	ZZYCF
MOL002341	Hesperetin	70.31	0.27	Zhizi	ZZYCF
MOL000785	palmatine	64.6	0.65	Zhizi	ZZYCF
MOL002897	epiberberine	43.09	0.78	Zhizi	ZZYCF
MOL010228	carotenoid	40.76	0.55	Zhizi	ZZYCF
MOL002776	Baicalin	40.12	0.75	Zhizi	ZZYCF
MOL000359	sitosterol	36.91	0.75	Zhizi	ZZYCF
MOL001454	berberine	36.86	0.78	Zhizi	ZZYCF
MOL002714	baicalein	33.52	0.21	Zhizi	ZZYCF
MOL000173	wogonin	30.68	0.23	Zhizi	ZZYCF
MOL006397	jatrorrhizine	30.44	0.75	Zhizi	ZZYCF
MOL013179	fisetin	52.6	0.24	Zaojiaoci	ZZYCF
MOL013296	Fustin	50.91	0.24	Zaojiaoci	ZZYCF
MOL001736	(-)-taxifolin	60.51	0.27	Zaojiaoci	ZZYCF
MOL002914	Eriodyctiol (flavanone)	41.35	0.24	Zaojiaoci	ZZYCF
MOL000358	beta-sitosterol	36.91	0.75	Zaojiaoci	ZZYCF
MOL000359	sitosterol	36.91	0.75	Zaojiaoci	ZZYCF
MOL000422	kaempferol	41.88	0.24	Zaojiaoci	ZZYCF
MOL000449	Stigmasterol	43.83	0.76	Zaojiaoci	ZZYCF
MOL006358	Stigmast-4-ene-3,6-dione	39.12	0.79	Zaojiaoci	ZZYCF
MOL000073	ent-Epicatechin	48.96	0.24	Zaojiaoci	ZZYCF
MOL000098	quercetin	46.43	0.28	Zaojiaoci	ZZYCF
MOL000020	12-senecioyl-2E,8E,10E-atractylentriol	62.4	0.22	Caobaizhu	ZZYCF
MOL000021	14-acetyl-12-senecioyl-2E,8E,10E-atractylentriol	60.31	0.31	Caobaizhu	ZZYCF
MOL000022	14-acetyl-12-senecioyl-2E,8Z,10E-atractylentriol	63.37	0.3	Caobaizhu	ZZYCF
MOL000028	α-Amyrin	39.51	0.76	Caobaizhu	ZZYCF
MOL000033	(3S,8S,9S,10R,13R,14S,17R)-10,13-dimethyl-17-[(2R,5S)-5-propan-2-yloctan-2-yl]-2,3,4,7,8,9,11,12,14,15,16,17-dodecahydro-1H-cyclopenta[a]phenanthren-3-ol	36.23	0.78	Caobaizhu	ZZYCF
MOL000049	3β-acetoxyatractylone	54.07	0.22	Caobaizhu	ZZYCF
MOL000072	8β-ethoxy atractylenolide Ⅲ	35.95	0.21	Caobaizhu	ZZYCF
MOL009431	Stemonine	81.75	0.72	Caobaizhu	ZZYCF
MOL000392	formononetin	69.67	0.21	Caobaizhu	ZZYCF
MOL005360	malkangunin	57.71	0.63	Caobaizhu	ZZYCF
MOL005384	suchilactone	57.52	0.56	Caobaizhu	ZZYCF
MOL009154	Tuberostemoenone	53.9	0.73	Caobaizhu	ZZYCF
MOL009387	didehydrotuberostemonine	51.91	0.74	Caobaizhu	ZZYCF
MOL009436	stemotinine	38.69	0.46	Caobaizhu	ZZYCF
MOL000358	beta-sitosterol	36.91	0.75	Caobaizhu	ZZYCF
MOL009361	13,15-Dideoxyaconitine	34.67	0.25	Caobaizhu	ZZYCF
MOL011929	vitetrifolin c	63.84	0.35	Juemingzi	QGHTHXF
MOL011923	previtexilactone	45.09	0.45	Juemingzi	QGHTHXF
MOL008641	Norsanguinarine	45.04	0.86	Juemingzi	QGHTHXF
MOL002288	Emodin-1-O-beta-D-glucopyranoside	44.81	0.8	Juemingzi	QGHTHXF
MOL009665	Physcion-8-O-beta-D-gentiobioside	43.9	0.62	Juemingzi	QGHTHXF
MOL001002	ellagic acid	43.06	0.43	Juemingzi	QGHTHXF
MOL002259	Physciondiglucoside	41.65	0.63	Juemingzi	QGHTHXF
MOL002776	Baicalin	40.12	0.75	Juemingzi	QGHTHXF
MOL001781	Indigo	38.2	0.26	Juemingzi	QGHTHXF
MOL000358	beta-sitosterol	36.91	0.75	Juemingzi	QGHTHXF
MOL001454	berberine	36.86	0.78	Juemingzi	QGHTHXF
MOL000006	luteolin	36.16	0.25	Juemingzi	QGHTHXF
MOL011931	vitetrifolin e	31.41	0.3	Juemingzi	QGHTHXF
MOL006486	obtusin	31.24	0.4	Juemingzi	QGHTHXF
MOL000471	aloe-emodin	83.38	0.24	Juemingzi	QGHTHXF
MOL006475	Obtusin	81.43	0.4	Juemingzi	QGHTHXF
MOL006482	9,10-dihydroxy-7-methoxy-3-methylene-4H-benzo[g]isochromen-1-one	63.25	0.24	Juemingzi	QGHTHXF
MOL006489	Quinizarin	47.34	0.19	Juemingzi	QGHTHXF
MOL002268	rhein	47.07	0.28	Juemingzi	QGHTHXF
MOL002281	Toralactone	46.46	0.24	Juemingzi	QGHTHXF
MOL006466	Rubrofusarin	45.55	0.24	Juemingzi	QGHTHXF
MOL000449	Stigmasterol	43.83	0.76	Juemingzi	QGHTHXF
MOL006481	gluco-obtusifolin	42.41	0.81	Juemingzi	QGHTHXF
MOL006465	Rubrofusarin-6-beta-gentiobioside	40.12	0.67	Juemingzi	QGHTHXF
MOL000953	CLR	37.87	0.68	Juemingzi	QGHTHXF
MOL005043	campest-5-en-3beta-ol	37.58	0.71	Juemingzi	QGHTHXF
MOL006472	Aurantio-obtusin	31.55	0.37	Juemingzi	QGHTHXF
MOL004644	Sainfuran	79.91	0.23	Chaihu	QGHTHXF
MOL013187	Cubebin	57.13	0.64	Chaihu	QGHTHXF
MOL000354	isorhamnetin	49.6	0.31	Chaihu	QGHTHXF
MOL004609	Areapillin	48.96	0.41	Chaihu	QGHTHXF
MOL004628	Octalupine	47.82	0.28	Chaihu	QGHTHXF
MOL004624	Longikaurin A	47.72	0.53	Chaihu	QGHTHXF
MOL000098	quercetin	46.43	0.28	Chaihu	QGHTHXF
MOL004653	(+)-Anomalin	46.06	0.66	Chaihu	QGHTHXF
MOL000449	Stigmasterol	43.83	0.76	Chaihu	QGHTHXF
MOL004718	α-spinasterol	42.98	0.76	Chaihu	QGHTHXF
MOL001645	Linoleyl acetate	42.1	0.2	Chaihu	QGHTHXF
MOL000422	kaempferol	41.88	0.24	Chaihu	QGHTHXF
MOL002776	Baicalin	40.12	0.75	Chaihu	QGHTHXF
MOL004598	3,5,6,7-tetramethoxy-2-(3,4,5-trimethoxyphenyl)chromone	31.97	0.59	Chaihu	QGHTHXF
MOL004648	Troxerutin	31.6	0.28	Chaihu	QGHTHXF
MOL004702	saikosaponin c_qt	30.5	0.63	Chaihu	QGHTHXF
MOL000490	petunidin	30.05	0.31	Chaihu	QGHTHXF
MOL004904	licopyranocoumarin	80.36	0.65	Chaihu	QGHTHXF
MOL000546	diosgenin	80.88	0.81	Chaihu	QGHTHXF
MOL000791	bicuculline	69.67	0.88	Chaihu	QGHTHXF
MOL001924	paeoniflorin	53.87	0.79	Chaihu	QGHTHXF
MOL004355	Spinasterol	42.98	0.76	Chaihu	QGHTHXF
MOL001781	Indigo	38.2	0.26	Chaihu	QGHTHXF
MOL000358	beta-sitosterol	36.91	0.75	Chaihu	QGHTHXF
MOL002714	baicalein	33.52	0.21	Chaihu	QGHTHXF
MOL000359	sitosterol	36.91	0.75	Chenpi	QGHTHXF
MOL004328	naringenin	59.29	0.21	Chenpi	QGHTHXF
MOL005100	5,7-dihydroxy-2-(3-hydroxy-4-methoxyphenyl)chroman-4-one	47.74	0.27	Chenpi	QGHTHXF
MOL005815	Citromitin	86.9	0.51	Chenpi	QGHTHXF
MOL005828	nobiletin	61.67	0.52	Chenpi	QGHTHXF
MOL006411	obacunone	81.58	0.57	Chenpi	QGHTHXF
MOL002341	Hesperetin	70.31	0.27	Chenpi	QGHTHXF
MOL005980	Neohesperidin	57.44	0.27	Chenpi	QGHTHXF
MOL005846	pectolinarin	47.62	0.65	Chenpi	QGHTHXF
MOL000449	Stigmasterol	43.83	0.76	Chenpi	QGHTHXF
MOL000358	beta-sitosterol	36.91	0.75	Chenpi	QGHTHXF
MOL006957	(3S,6S)-3-(benzyl)-6-(4-hydroxybenzyl)piperazine-2,5-quinone	46.89	0.27	Zhibanxia	QGHTHXF
MOL006967	beta-D-Ribofuranoside, xanthine-9	44.72	0.21	Zhibanxia	QGHTHXF
MOL000449	Stigmasterol	43.83	0.76	Zhibanxia	QGHTHXF
MOL006937	12,13-epoxy-9-hydroxynonadeca-7,10-dienoic acid	42.15	0.24	Zhibanxia	QGHTHXF
MOL002776	Baicalin	40.12	0.75	Zhibanxia	QGHTHXF
MOL006936	10,13-eicosadienoic	39.99	0.2	Zhibanxia	QGHTHXF
MOL003578	Cycloartenol	38.69	0.78	Zhibanxia	QGHTHXF
MOL000358	beta-sitosterol	36.91	0.75	Zhibanxia	QGHTHXF
MOL001755	24-Ethylcholest-4-en-3-one	36.08	0.76	Zhibanxia	QGHTHXF
MOL002670	Cavidine	35.64	0.81	Zhibanxia	QGHTHXF
MOL002714	baicalein	33.52	0.21	Zhibanxia	QGHTHXF
MOL000519	coniferin	31.11	0.32	Zhibanxia	QGHTHXF
MOL005030	gondoic acid	30.7	0.2	Zhibanxia	QGHTHXF
MOL001439	arachidonic acid	45.57	0.2	Zhibanxia	QGHTHXF
MOL004492	Chrysanthemaxanthin	38.72	0.58	Zhibanxia	QGHTHXF
MOL001454	berberine	36.86	0.78	Zhibanxia	QGHTHXF
MOL000173	wogonin	30.68	0.23	Zhibanxia	QGHTHXF
MOL001458	coptisine	30.67	0.86	Zhibanxia	QGHTHXF
MOL000554	gallic acid-3-O-(6'-O-galloyl)-glucoside	30.25	0.67	Zhibanxia	QGHTHXF
MOL004313	Zedoarolide B	135.56	0.21	Yujin	QGHTHXF
MOL004305	Zedoalactone A	111.43	0.19	Yujin	QGHTHXF
MOL004306	Zedoalactone B	103.59	0.22	Yujin	QGHTHXF
MOL004311	Zedoarolide A	87.97	0.3	Yujin	QGHTHXF
MOL004309	zedoalactone E	85.16	0.19	Yujin	QGHTHXF
MOL004291	Oxycurcumenol	67.06	0.18	Yujin	QGHTHXF
MOL004260	(E)-1,7-Diphenyl-3-hydroxy-1-hepten-5-one	64.66	0.18	Yujin	QGHTHXF
MOL004244	(4aR,5R,8R,8aR)-5,8-dihydroxy-3,5,8a-trimethyl-6,7,8,9-tetrahydro-4aH-benzo[f]benzofuran-4-one	59.52	0.2	Yujin	QGHTHXF
MOL004328	naringenin	59.29	0.21	Yujin	QGHTHXF
MOL004241	curcolactone	51.51	0.2	Yujin	QGHTHXF
MOL004316	1,7-Diphenyl-3-acetoxy-6(E)-hepten	48.47	0.22	Yujin	QGHTHXF
MOL004263	(E)-5-Hydroxy-7-(4-hydroxyphenyl)-1-phenyl-1-heptene	46.9	0.19	Yujin	QGHTHXF
MOL004253	Curcumenolactone C	39.7	0.19	Yujin	QGHTHXF
MOL000358	beta-sitosterol	36.91	0.75	Yujin	QGHTHXF
MOL000359	sitosterol	36.91	0.75	Yujin	QGHTHXF
MOL000940	bisdemethoxycurcumin	77.38	0.26	Yujin	QGHTHXF
MOL008043	capillarisin	57.56	0.31	Yujin	QGHTHXF
MOL003591	ar-curcumene	52.34	0.65	Yujin	QGHTHXF
MOL000354	isorhamnetin	49.6	0.31	Yujin	QGHTHXF
MOL004609	Areapillin	48.96	0.41	Yujin	QGHTHXF
MOL000098	quercetin	46.43	0.28	Yujin	QGHTHXF
MOL008041	Eupatolitin	42.55	0.37	Yujin	QGHTHXF
MOL001781	Indigo	38.2	0.26	Yujin	QGHTHXF
MOL005573	Genkwanin	37.13	0.24	Yujin	QGHTHXF
MOL001454	berberine	36.86	0.78	Yujin	QGHTHXF
MOL001918	paeoniflorgenone	87.59	0.37	Chishao	QGHTHXF
MOL001925	paeoniflorin_qt	68.18	0.4	Chishao	QGHTHXF
MOL007016	Paeoniflorigenone	65.33	0.37	Chishao	QGHTHXF
MOL006996	1-o-beta-d-glucopyranosylpaeonisuffrone_qt	65.08	0.35	Chishao	QGHTHXF
MOL007022	evofolinB	64.74	0.22	Chishao	QGHTHXF
MOL007018	9-ethyl-neo-paeoniaflorin A_qt	64.42	0.3	Chishao	QGHTHXF
MOL006992	(2R,3R)-4-methoxyl-distylin	59.98	0.3	Chishao	QGHTHXF
MOL007008	4-ethyl-paeoniflorin_qt	56.87	0.44	Chishao	QGHTHXF
MOL007012	4-o-methyl-paeoniflorin_qt	56.7	0.43	Chishao	QGHTHXF
MOL000492	(+)-catechin	54.83	0.24	Chishao	QGHTHXF
MOL001924	paeoniflorin	53.87	0.79	Chishao	QGHTHXF
MOL001921	Lactiflorin	49.12	0.8	Chishao	QGHTHXF
MOL007005	Albiflorin_qt	48.7	0.33	Chishao	QGHTHXF
MOL000449	Stigmasterol	43.83	0.76	Chishao	QGHTHXF
MOL001002	ellagic acid	43.06	0.43	Chishao	QGHTHXF
MOL004355	Spinasterol	42.98	0.76	Chishao	QGHTHXF
MOL002776	Baicalin	40.12	0.75	Chishao	QGHTHXF
MOL005043	campest-5-en-3beta-ol	37.58	0.71	Chishao	QGHTHXF
MOL006999	stigmast-7-en-3-ol	37.42	0.75	Chishao	QGHTHXF
MOL000358	beta-sitosterol	36.91	0.75	Chishao	QGHTHXF
MOL000359	sitosterol	36.91	0.75	Chishao	QGHTHXF
MOL006994	1-o-beta-d-glucopyranosyl-8-o-benzoylpaeonisuffrone_qt	36.01	0.3	Chishao	QGHTHXF
MOL002714	baicalein	33.52	0.21	Chishao	QGHTHXF
MOL002883	Ethyl oleate (NF)	32.4	0.19	Chishao	QGHTHXF
MOL007014	8-debenzoylpaeonidanin	31.74	0.45	Chishao	QGHTHXF
MOL007003	benzoyl paeoniflorin	31.14	0.54	Chishao	QGHTHXF
MOL007025	isobenzoylpaeoniflorin	31.14	0.54	Chishao	QGHTHXF
MOL006990	(1S,2S,4R)-trans-2-hydroxy-1,8-cineole-B-D-glucopyranoside	30.25	0.27	Chishao	QGHTHXF
MOL007004	Albiflorin	30.25	0.77	Chishao	QGHTHXF
MOL001928	albiflorin_qt	66.64	0.33	Chishao	QGHTHXF
MOL004328	naringenin	59.29	0.21	Chishao	QGHTHXF
MOL000014	glucobrassicin	53.64	0.48	Chishao	QGHTHXF
MOL000096	(-)-catechin	49.68	0.24	Chishao	QGHTHXF
MOL002309	indirubin	48.59	0.26	Chishao	QGHTHXF
MOL000422	kaempferol	41.88	0.24	Chishao	QGHTHXF
MOL001781	Indigo	38.2	0.26	Chishao	QGHTHXF
MOL011105	indican	34.9	0.23	Chishao	QGHTHXF
MOL001930	benzoyl paeoniflorin	31.27	0.75	Chishao	QGHTHXF
MOL005384	suchilactone	57.52	0.56	Shanzha	QGHTHXF
MOL000098	quercetin	46.43	0.28	Shanzha	QGHTHXF
MOL001645	Linoleyl acetate	42.1	0.2	Shanzha	QGHTHXF
MOL001781	Indigo	38.2	0.26	Shanzha	QGHTHXF
MOL002235	EUPATIN	50.8	0.41	Dahuang	QGHTHXF
MOL002251	Mutatochrome	48.64	0.61	Dahuang	QGHTHXF
MOL002259	Physciondiglucoside	41.65	0.63	Dahuang	QGHTHXF
MOL002260	Procyanidin B-5,3'-O-gallate	31.99	0.32	Dahuang	QGHTHXF
MOL002268	rhein	47.07	0.28	Dahuang	QGHTHXF
MOL002276	Sennoside E_qt	50.69	0.61	Dahuang	QGHTHXF
MOL002280	Torachrysone-8-O-beta-D-(6'-oxayl)-glucoside	43.02	0.74	Dahuang	QGHTHXF
MOL002281	Toralactone	46.46	0.24	Dahuang	QGHTHXF
MOL002288	Emodin-1-O-beta-D-glucopyranoside	44.81	0.8	Dahuang	QGHTHXF
MOL002293	Sennoside D_qt	61.06	0.61	Dahuang	QGHTHXF
MOL002297	Daucosterol_qt	35.89	0.7	Dahuang	QGHTHXF
MOL002303	palmidin A	32.45	0.65	Dahuang	QGHTHXF
MOL000358	beta-sitosterol	36.91	0.75	Dahuang	QGHTHXF
MOL000471	aloe-emodin	83.38	0.24	Dahuang	QGHTHXF
MOL000554	gallic acid-3-O-(6'-O-galloyl)-glucoside	30.25	0.67	Dahuang	QGHTHXF
MOL000096	(-)-catechin	49.68	0.24	Dahuang	QGHTHXF
MOL002341	Hesperetin	70.31	0.27	Dahuang	QGHTHXF
MOL007716	acetylshikonin	62.39	0.27	Dahuang	QGHTHXF
MOL004328	naringenin	59.29	0.21	Dahuang	QGHTHXF
MOL005980	Neohesperidin	57.44	0.27	Dahuang	QGHTHXF
MOL000492	(+)-catechin	54.83	0.24	Dahuang	QGHTHXF
MOL001924	paeoniflorin	53.87	0.79	Dahuang	QGHTHXF
MOL009665	Physcion-8-O-beta-D-gentiobioside	43.9	0.62	Dahuang	QGHTHXF
MOL002644	Phellopterin	40.19	0.28	Dahuang	QGHTHXF
MOL002776	Baicalin	40.12	0.75	Dahuang	QGHTHXF
MOL000094	daucosterol_qt	36.91	0.76	Dahuang	QGHTHXF
MOL001454	berberine	36.86	0.78	Dahuang	QGHTHXF
MOL002263	Palmidin A	35.36	0.65	Dahuang	QGHTHXF
MOL001939	Alloisoimperatorin	34.8	0.22	Dahuang	QGHTHXF
MOL002714	baicalein	33.52	0.21	Dahuang	QGHTHXF
MOL000354	isorhamnetin	49.6	0.31	Yinchen	QGHTHXF
MOL000358	beta-sitosterol	36.91	0.75	Yinchen	QGHTHXF
MOL004609	Areapillin	48.96	0.41	Yinchen	QGHTHXF
MOL005573	Genkwanin	37.13	0.24	Yinchen	QGHTHXF
MOL007274	Skrofulein	30.35	0.3	Yinchen	QGHTHXF
MOL008039	Isoarcapillin	57.4	0.41	Yinchen	QGHTHXF
MOL008040	Eupalitin	46.11	0.33	Yinchen	QGHTHXF
MOL008041	Eupatolitin	42.55	0.37	Yinchen	QGHTHXF
MOL008043	capillarisin	57.56	0.31	Yinchen	QGHTHXF
MOL008045	4'-Methylcapillarisin	72.18	0.35	Yinchen	QGHTHXF
MOL008046	Demethoxycapillarisin	52.33	0.25	Yinchen	QGHTHXF
MOL008047	Artepillin A	68.32	0.24	Yinchen	QGHTHXF
MOL000098	quercetin	46.43	0.28	Yinchen	QGHTHXF
MOL000387	Bifendate	31.1	0.67	Yinchen	QGHTHXF
MOL004644	Sainfuran	79.91	0.23	Chaihu	YGLKL
MOL013187	Cubebin	57.13	0.64	Chaihu	YGLKL
MOL000354	isorhamnetin	49.6	0.31	Chaihu	YGLKL
MOL004609	Areapillin	48.96	0.41	Chaihu	YGLKL
MOL004628	Octalupine	47.82	0.28	Chaihu	YGLKL
MOL004624	Longikaurin A	47.72	0.53	Chaihu	YGLKL
MOL000098	quercetin	46.43	0.28	Chaihu	YGLKL
MOL004653	(+)-Anomalin	46.06	0.66	Chaihu	YGLKL
MOL000449	Stigmasterol	43.83	0.76	Chaihu	YGLKL
MOL004718	α-spinasterol	42.98	0.76	Chaihu	YGLKL
MOL001645	Linoleyl acetate	42.1	0.2	Chaihu	YGLKL
MOL000422	kaempferol	41.88	0.24	Chaihu	YGLKL
MOL002776	Baicalin	40.12	0.75	Chaihu	YGLKL
MOL004598	3,5,6,7-tetramethoxy-2-(3,4,5-trimethoxyphenyl)chromone	31.97	0.59	Chaihu	YGLKL
MOL004648	Troxerutin	31.6	0.28	Chaihu	YGLKL
MOL004702	saikosaponin c_qt	30.5	0.63	Chaihu	YGLKL
MOL000490	petunidin	30.05	0.31	Chaihu	YGLKL
MOL004904	licopyranocoumarin	80.36	0.65	Chaihu	YGLKL
MOL000546	diosgenin	80.88	0.81	Chaihu	YGLKL
MOL000791	bicuculline	69.67	0.88	Chaihu	YGLKL
MOL001924	paeoniflorin	53.87	0.79	Chaihu	YGLKL
MOL004355	Spinasterol	42.98	0.76	Chaihu	YGLKL
MOL001781	Indigo	38.2	0.26	Chaihu	YGLKL
MOL000358	beta-sitosterol	36.91	0.75	Chaihu	YGLKL
MOL002714	baicalein	33.52	0.21	Chaihu	YGLKL
MOL000354	isorhamnetin	49.6	0.31	Yinchen	YGLKL
MOL000358	beta-sitosterol	36.91	0.75	Yinchen	YGLKL
MOL004609	Areapillin	48.96	0.41	Yinchen	YGLKL
MOL005573	Genkwanin	37.13	0.24	Yinchen	YGLKL
MOL007274	Skrofulein	30.35	0.3	Yinchen	YGLKL
MOL008039	Isoarcapillin	57.4	0.41	Yinchen	YGLKL
MOL008040	Eupalitin	46.11	0.33	Yinchen	YGLKL
MOL008041	Eupatolitin	42.55	0.37	Yinchen	YGLKL
MOL008043	capillarisin	57.56	0.31	Yinchen	YGLKL
MOL008045	4'-Methylcapillarisin	72.18	0.35	Yinchen	YGLKL
MOL008046	Demethoxycapillarisin	52.33	0.25	Yinchen	YGLKL
MOL008047	Artepillin A	68.32	0.24	Yinchen	YGLKL
MOL000098	quercetin	46.43	0.28	Yinchen	YGLKL
MOL000387	Bifendate	31.1	0.67	Yinchen	YGLKL
MOL006397	jatrorrhizine	30.44	0.75	Xiaobogeng	YGLKL
MOL000785	Palmatine	64.6	0.65	Xiaobogeng	YGLKL
MOL001454	Berberine	36.86	0.78	Xiaobogeng	YGLKL
MOL002894	Berberrubine	35.74	0.73	Xiaobogeng	YGLKL
MOL002934	NEOBAICALEIN	104.34	0.44	Huangqin	YGLKL
MOL002932	Panicolin	76.26	0.29	Huangqin	YGLKL
MOL012246	5,7,4'-trihydroxy-8-methoxyflavanone	74.24	0.26	Huangqin	YGLKL
MOL002927	Skullcapflavone II	69.51	0.44	Huangqin	YGLKL
MOL002911	2,6,2',4'-tetrahydroxy-6'-methoxychaleone	69.04	0.22	Huangqin	YGLKL
MOL002937	DIHYDROOROXYLIN	66.06	0.23	Huangqin	YGLKL
MOL000228	(2R)-7-hydroxy-5-methoxy-2-phenylchroman-4-one	55.23	0.2	Huangqin	YGLKL
MOL002915	Salvigenin	49.07	0.33	Huangqin	YGLKL
MOL000073	ent-Epicatechin	48.96	0.24	Huangqin	YGLKL
MOL002917	5,2',6'-Trihydroxy-7,8-dimethoxyflavone	45.05	0.33	Huangqin	YGLKL
MOL008206	Moslosooflavone	44.09	0.25	Huangqin	YGLKL
MOL000449	Stigmasterol	43.83	0.76	Huangqin	YGLKL
MOL001490	bis[(2S)-2-ethylhexyl] benzene-1,2-dicarboxylate	43.59	0.35	Huangqin	YGLKL
MOL002879	Diop	43.59	0.39	Huangqin	YGLKL
MOL002897	epiberberine	43.09	0.78	Huangqin	YGLKL
MOL002928	oroxylin a	41.37	0.23	Huangqin	YGLKL
MOL002914	Eriodyctiol (flavanone)	41.35	0.24	Huangqin	YGLKL
MOL002910	Carthamidin	41.15	0.24	Huangqin	YGLKL
MOL002913	Dihydrobaicalin_qt	40.04	0.21	Huangqin	YGLKL
MOL000525	Norwogonin	39.4	0.21	Huangqin	YGLKL
MOL010415	11,13-Eicosadienoic acid, methyl ester	39.28	0.23	Huangqin	YGLKL
MOL002926	dihydrooroxylin A	38.72	0.23	Huangqin	YGLKL
MOL012266	rivularin	37.94	0.37	Huangqin	YGLKL
MOL002925	5,7,2',6'-Tetrahydroxyflavone	37.01	0.24	Huangqin	YGLKL
MOL002908	5,8,2'-Trihydroxy-7-methoxyflavone	37.01	0.27	Huangqin	YGLKL
MOL000358	beta-sitosterol	36.91	0.75	Huangqin	YGLKL
MOL000359	sitosterol	36.91	0.75	Huangqin	YGLKL
MOL012245	5,7,4'-trihydroxy-6-methoxyflavanone	36.63	0.27	Huangqin	YGLKL
MOL002933	5,7,4'-Trihydroxy-8-methoxyflavone	36.56	0.27	Huangqin	YGLKL
MOL001689	acacetin	34.97	0.24	Huangqin	YGLKL
MOL002909	5,7,2,5-tetrahydroxy-8,6-dimethoxyflavone	33.82	0.45	Huangqin	YGLKL
MOL001506	Supraene	33.55	0.42	Huangqin	YGLKL
MOL002714	baicalein	33.52	0.21	Huangqin	YGLKL
MOL000552	5,2'-Dihydroxy-6,7,8-trimethoxyflavone	31.71	0.35	Huangqin	YGLKL
MOL000173	wogonin	30.68	0.23	Huangqin	YGLKL
MOL001458	coptisine	30.67	0.86	Huangqin	YGLKL
MOL004904	Licopyranocoumarin	80.36	0.65	Huangqin	YGLKL
MOL005190	Eriodictyol	71.79	0.24	Huangqin	YGLKL
MOL004903	Liquiritin	65.69	0.74	Huangqin	YGLKL
MOL000785	Palmatine	64.6	0.65	Huangqin	YGLKL
MOL005944	Matrine	63.77	0.25	Huangqin	YGLKL
MOL011856	Schkuhrin I	54.45	0.52	Huangqin	YGLKL
MOL001924	Paeoniflorin	53.87	0.79	Huangqin	YGLKL
MOL000014	Glucobrassicin	53.64	0.48	Huangqin	YGLKL
MOL000098	Quercetin	46.43	0.28	Huangqin	YGLKL
MOL001439	Arachidonic Acid	45.57	0.2	Huangqin	YGLKL
MOL002776	Baicalin	40.12	0.75	Huangqin	YGLKL
MOL010929	Glyceryl Linolenate	38.14	0.31	Huangqin	YGLKL
MOL003542	8-Isopentenyl-Kaempferol	38.04	0.39	Huangqin	YGLKL
MOL001454	Berberine	36.86	0.78	Huangqin	YGLKL
MOL006346	Itraconazole	36.67	0.33	Huangqin	YGLKL
MOL000006	Luteolin	36.16	0.25	Huangqin	YGLKL
MOL001406	Crocetin	35.3	0.26	Huangqin	YGLKL
MOL006397	Jatrorrhizine	30.44	0.75	Huangqin	YGLKL
MOL005980	Neohesperidin	11.57	0.69	Huangqin	YGLKL
MOL002680	Flavoxanthin	60.41	0.56	Pugongying	YGLKL
MOL000098	Quercetin	46.43	0.28	Pugongying	YGLKL
MOL006554	Taraxerol	38.4	0.77	Pugongying	YGLKL
MOL000953	Clr	37.87	0.68	Pugongying	YGLKL
MOL000358	Beta-Sitosterol	36.91	0.75	Pugongying	YGLKL
MOL000006	Luteolin	36.16	0.25	Pugongying	YGLKL
MOL007735	Des-O-methyllasiodiplodin	30.12	0.2	Zicao	YGLKL
MOL002883	Ethyl oleate (NF)	32.4	0.19	Zicao	YGLKL
MOL002372	(6Z,10E,14E,18E)-2,6,10,15,19,23-hexamethyltetracosa-2,6,10,14,18,22-hexaene	33.55	0.42	Zicao	YGLKL
MOL000359	sitosterol	36.91	0.75	Zicao	YGLKL
MOL001494	Mandenol	42	0.19	Zicao	YGLKL
MOL007715	[(1R)-1-(5,8-dihydroxy-1,4-dioxo-2-naphthyl)-4-methyl-pent-3-enyl] propanoate	54.64	0.29	Zicao	YGLKL
MOL007736	Lithospermidin B	60.48	0.39	Zicao	YGLKL
MOL007734	5-[(E)-5-(3-furyl)-2-methyl-pent-2-enyl]-2,3-dimethoxy-p-benzoquinone	61.8	0.24	Zicao	YGLKL
MOL007716	acetylshikonin	62.39	0.27	Zicao	YGLKL
MOL007722	Isoarnebin 4	64.79	0.2	Zicao	YGLKL
MOL007714	1-methoxyacetylshikonin	73.09	0.29	Zicao	YGLKL
MOL007728	lithospermidin A	75.08	0.38	Zicao	YGLKL
MOL000471	Aloe-Emodin	83.38	0.24	Zicao	YGLKL
MOL007719	Arnebin 7	73.85	0.18	Zicao	YGLKL
MOL012207	Lobelanidine	60.53	0.32	Zicao	YGLKL
MOL002268	Rhein	47.07	0.28	Zicao	YGLKL
MOL002644	Phellopterin	40.19	0.28	Zicao	YGLKL
MOL001939	Alloisoimperatorin	34.8	0.22	Zicao	YGLKL
MOL001851	3-Phenyl-4-azafluorene	32.9	0.23	Banmao	GNP
MOL007735	Des-O-methyllasiodiplodin	30.12	0.2	Zicao	GNP
MOL002883	Ethyl oleate (NF)	32.4	0.19	Zicao	GNP
MOL002372	(6Z,10E,14E,18E)-2,6,10,15,19,23-hexamethyltetracosa-2,6,10,14,18,22-hexaene	33.55	0.42	Zicao	GNP
MOL000359	sitosterol	36.91	0.75	Zicao	GNP
MOL001494	Mandenol	42	0.19	Zicao	GNP
MOL007715	[(1R)-1-(5,8-dihydroxy-1,4-dioxo-2-naphthyl)-4-methyl-pent-3-enyl] propanoate	54.64	0.29	Zicao	GNP
MOL007736	Lithospermidin B	60.48	0.39	Zicao	GNP
MOL007734	5-[(E)-5-(3-furyl)-2-methyl-pent-2-enyl]-2,3-dimethoxy-p-benzoquinone	61.8	0.24	Zicao	GNP
MOL007716	acetylshikonin	62.39	0.27	Zicao	GNP
MOL007722	Isoarnebin 4	64.79	0.2	Zicao	GNP
MOL007714	1-methoxyacetylshikonin	73.09	0.29	Zicao	GNP
MOL007728	lithospermidin A	75.08	0.38	Zicao	GNP
MOL000471	Aloe-Emodin	83.38	0.24	Zicao	GNP
MOL007719	Arnebin 7	73.85	0.18	Zicao	GNP
MOL012207	Lobelanidine	60.53	0.32	Zicao	GNP
MOL002268	Rhein	47.07	0.28	Zicao	GNP
MOL002644	Phellopterin	40.19	0.28	Zicao	GNP
MOL001939	Alloisoimperatorin	34.8	0.22	Zicao	GNP
