# Supplementary material for: Acetylshikonin mitigates diet-induced MASLD by targeting PPARγ-mediated metabolic dysfunction
Source: Front Pharmacol. 2026 Feb 23;17:1735481. doi: 10.3389/fphar.2026.1735481 (PMC12968015; doi:10.3389/fphar.2026.1735481)
Supplement: Supplementary file 2 [file Table3.xlsx]

## Sheet: BP
Supplementary Table 3 . BP enrichment analysis of 282 targets
Category	Term	Count	%	PValue	Genes	List Total	Pop Hits	Pop Total	Fold Enrichment	Bonferroni	Benjamini	FDR
GOTERM_BP_DIRECT	GO:0006468~protein phosphorylation	33	11.7021	9.9755e-20	GSK3B, ROCK1, PRKDC, PIK3CD, CAMKK2, MAPK9, MAPK8, RPS6KA1, PIM1, AKT1, PIM3, PIM2, JAK1, CSNK2A1, PDPK1, IGFBP3, INSR, LIMK1, PLK1, DYRK1A, EIF2AK2, DYRK1B, PRKCA, TYK2, CDC25B, ERN1, HCK, CCNE1, LCK, CDK4, MAPKAPK2, CDK2, SGK1	280	282	19478	8.1405	2.90287e-16	2.90287e-16	2.65847e-16
GOTERM_BP_DIRECT	GO:0009410~response to xenobiotic stimulus	29	10.2837	5.15276e-17	HDAC5, HDAC2, MAOB, SRC, PTGS2, SLC6A2, RELA, SLC6A4, HSD11B2, CCND1, NPC1L1, CASP3, ABL1, CD38, CA9, HSP90AA1, MMP7, SRD5A1, MMP2, DNMT3A, ADAM17, ADORA2A, RPS6KB1, LCK, CDK4, BCL2, CDK1, PPARG, TOP1	280	255	19478	7.91123	1.49945e-13	7.49727e-14	6.86606e-14
GOTERM_BP_DIRECT	GO:0016485~protein processing	19	6.73759	2.80552e-16	PSENEN, MME, PSEN2, ECE1, PSEN1, APH1A, BACE1, MMP14, CASP7, ADAM17, NCSTN, APH1B, BMP1, CASP8, PITRM1, MMP16, CASP3, CASP2, ADAM9	280	87	19478	15.1922	9.69225e-13	2.72136e-13	2.49224e-13
GOTERM_BP_DIRECT	GO:0007165~signal transduction	57	20.2128	1.00967e-13	GABRB3, PIK3CD, PIK3CB, NR3C1, PTPRF, IGF1R, NR3C2, CCND3, EDNRA, RPS6KA2, NAMPT, RPS6KA1, ADORA1, PDE4B, CASP1, PDE4A, CD38, AKT1, JAK2, PDE8B, MAP2K1, CSNK2A1, PDE4D, PDE4C, AR, PLAA, PDE5A, PPARG, PGR, CSNK1G1, PTGES, ROCK1, SRC, PLA2G1B, EPAS1, NR1I3, CHRNA7, C5AR1, HIF1A, EGFR, MAPK8, GRK6, NLRP3, DRD4, GABRA5, LIMK1, PDE2A, CDC7, MAPK14, ESR1, ESR2, BMP1, PTPRC, PDE10A, RPS6KB1, CDK4, CDK2	280	1308	19478	3.03147	2.93675e-10	7.34534e-11	6.72692e-11
GOTERM_BP_DIRECT	GO:0006338~chromatin remodeling	40	14.1844	1.87601e-13	HDAC4, GSK3B, HDAC2, ROCK1, PRKDC, HDAC1, PTPRF, PIK3CG, RPS6KA2, RPS6KA1, PIM1, AKT1, PIM3, PIM2, JAK2, PTPN1, CSNK2A1, PDPK1, LIMK1, DYRK1A, EIF2AK2, PRKCA, CDC7, PTPN13, ESR1, CDC25A, MTOR, CDC25B, ERN1, PTP4A3, PTPRC, RPS6KB1, MAPKAPK2, CDK2, CDK1, PTPN6, TOP1, SGK1, PTPN2, CSNK1G1	280	686	19478	4.05623	5.45997e-10	1.09184e-10	9.99911e-11
GOTERM_BP_DIRECT	GO:0030574~collagen catabolic process	13	4.60993	3.21518e-13	MMP7, MMP1, MMP2, MMP3, MMP8, MMP9, MMP12, MMP14, MMP13, MMP16, MMP26, MMP15, CTSB	280	41	19478	22.057	9.35625e-10	1.55936e-10	1.42808e-10
GOTERM_BP_DIRECT	GO:0030522~intracellular receptor signaling pathway	12	4.25532	4.22759e-13	AR, VDR, NR1H2, NR1I3, HNF4A, RORC, NR1H4, NR1H3, PPARG, RORA, PPARA, PPARD	280	32	19478	26.0866	1.23027e-09	1.75747e-10	1.6095e-10
GOTERM_BP_DIRECT	GO:0071222~cellular response to lipopolysaccharide	22	7.80142	5.58018e-13	HDAC5, NOS2, SRC, MMP3, NR1H4, NR1H3, PTGS2, MAPK14, MMP8, MMP9, RELA, CASP7, MAPK8, CDK4, HSF1, CASP1, PDE4B, ABL1, ADAM9, NLRP3, PLAA, PPARD	280	192	19478	7.97091	1.62377e-09	2.00723e-10	1.83823e-10
GOTERM_BP_DIRECT	GO:0043066~negative regulation of apoptotic process	34	12.0567	6.20792e-13	GSK3B, HDAC2, HDAC3, PRKDC, HDAC1, SRC, PSEN1, RELA, EGFR, SLC9A1, IGF1R, MAPK8, CCND2, RPS6KA1, ADORA1, PIM1, CASP2, AKT1, CD38, PIM3, PIM2, MCL1, NPY5R, PLK1, NR1H4, EIF2AK2, MMP9, MTOR, FABP1, HCK, RPS6KB1, BCL2, CDK1, PPARD	280	515	19478	4.59259	1.80663e-09	2.00723e-10	1.83823e-10
GOTERM_BP_DIRECT	GO:0042987~amyloid precursor protein catabolic process	9	3.19149	4.46937e-12	APH1A, BACE1, PSENEN, ADAM17, NCSTN, APH1B, PSEN2, ADAM9, PSEN1	280	14	19478	44.7199	1.30057e-08	1.30059e-09	1.19109e-09
GOTERM_BP_DIRECT	GO:0006954~inflammatory response	30	10.6383	5.5051e-12	HDAC4, HDAC5, PTGER1, PTGER2, C5AR1, PTGER3, PIK3CD, RELA, PIK3CG, POLB, CNR2, HRH4, NAMPT, CASP1, ADORA1, AKT1, NLRP3, PTGIR, NOS2, PLA2G2A, F2R, NR1H4, TACR1, MTOR, HCK, ADORA2A, FASN, MAPKAPK2, NOX4, PLAA	280	432	19478	4.83085	1.602e-08	1.45635e-09	1.33374e-09
GOTERM_BP_DIRECT	GO:0001666~response to hypoxia	20	7.0922	1.12839e-11	EGLN1, NOS2, EPAS1, CHRNA7, MMP2, PSEN2, KCNA5, HIF1A, SLC6A4, HSD11B2, MMP14, ADAM17, EDNRA, CASP3, KCNMA1, ADORA1, CD38, CA9, PPARA, ADA	280	178	19478	7.81621	3.2836e-08	2.73634e-09	2.50596e-09
GOTERM_BP_DIRECT	GO:0034205~amyloid-beta formation	8	2.83688	1.3277e-11	APH1A, BACE1, PSENEN, NCSTN, APH1B, PSEN2, DYRK1A, PSEN1	280	10	19478	55.6514	3.86362e-08	2.97202e-09	2.72179e-09
GOTERM_BP_DIRECT	GO:0043410~positive regulation of MAPK cascade	21	7.44681	1.54452e-11	APP, MAP2K1, ROCK1, PLA2G1B, FLT3, CHRNA7, INSR, IGFBP3, F2R, EIF2AK2, ADRA2C, ADRA2B, EGFR, ADRA2A, IGF1R, AR, GRM4, PTPRC, ADORA1, JAK2, PPIA	280	204	19478	7.16103	4.49455e-08	3.21039e-09	2.9401e-09
GOTERM_BP_DIRECT	GO:0022617~extracellular matrix disassembly	12	4.25532	4.7179e-11	MMP12, MMP14, MMP13, MMP7, MMP15, MMP1, CMA1, MMP2, MMP3, MMP8, MMP9, ELANE	280	47	19478	17.7611	1.37291e-07	9.15272e-09	8.38213e-09
GOTERM_BP_DIRECT	GO:0018105~peptidyl-serine phosphorylation	14	4.96454	6.55748e-11	GSK3B, ROCK1, CSNK2A1, PRKDC, PLK1, DYRK1A, MAPK14, MAPK8, RPS6KB1, MAPKAPK2, CDK2, CDK1, AKT1, TOP1	280	77	19478	12.6481	1.90823e-07	1.19264e-08	1.09223e-08
GOTERM_BP_DIRECT	GO:0006508~proteolysis	34	12.0567	7.35712e-11	APP, PREP, ECE1, CASP7, NCSTN, CASP8, PITRM1, CASP6, MMP26, CASP3, ANPEP, CASP1, CASP2, ELANE, CTSB, MMP7, MME, MMP1, CMA1, MMP2, MMP3, MMP8, F2, MMP9, BACE1, MMP12, ADAM17, MMP14, BMP1, MMP13, FAP, MMP16, MMP15, ADAM9	280	615	19478	3.84583	2.14092e-07	1.25937e-08	1.15334e-08
GOTERM_BP_DIRECT	GO:0000082~G1/S transition of mitotic cell cycle	14	4.96454	1.49371e-10	CDC7, CDC25A, CCND3, CCNB1, CCND2, CCNE2, CCND1, RPS6KB1, CCNE1, CDK4, CDK2, BCL2, CDK1, PIM2	280	82	19478	11.8768	4.3467e-07	2.41483e-08	2.21152e-08
GOTERM_BP_DIRECT	GO:0007204~positive regulation of cytosolic calcium ion concentration	17	6.02837	2.4526e-10	PTGIR, PTGER1, GPR35, PTGER2, PTGER3, F2R, C5AR1, TACR1, ESR1, MCHR1, PIK3CG, EDNRA, CCKBR, HRH4, ABL1, CD38, JAK2	280	143	19478	8.26988	7.13707e-07	3.75635e-08	3.4401e-08
GOTERM_BP_DIRECT	GO:0008284~positive regulation of cell population proliferation	30	10.6383	3.21615e-10	HDAC4, HDAC2, PLA2G1B, FLT3, HDAC1, CHRNA7, RELA, EGFR, IGF1R, PDF, CCND2, NAMPT, JAK2, CSNK2A1, INSR, F2R, AKR1C3, AKR1C2, CDC7, F2, ADRA2A, CDC25B, AR, HCK, ADAM17, CCKBR, CDK4, CDK2, BCL2, PTPN6	280	512	19478	4.07603	9.35899e-07	4.6795e-08	4.28552e-08
GOTERM_BP_DIRECT	GO:0007220~Notch receptor processing	7	2.48227	6.63315e-10	APH1A, PSENEN, ADAM17, NCSTN, APH1B, PSEN2, PSEN1	280	9	19478	54.1056	1.93025e-06	9.19166e-08	8.41779e-08
GOTERM_BP_DIRECT	GO:0032869~cellular response to insulin stimulus	14	4.96454	8.65499e-10	HDAC5, PARP1, PLA2G1B, PDPK1, PRKDC, SRC, SRD5A1, INSR, MTOR, SLC9A1, PIK3CA, RPS6KB1, AKT1, PPARG	280	94	19478	10.3606	2.5186e-06	1.14482e-07	1.04843e-07
GOTERM_BP_DIRECT	GO:0051897~positive regulation of phosphatidylinositol 3-kinase/protein kinase B signal transduction	19	6.73759	9.23898e-10	APP, PDPK1, FLT3, SRC, INSR, F2R, AKR1C3, AKR1C2, PRKCA, F2, EGFR, MTOR, PIK3CG, IGF1R, PIK3CA, NOX4, PTPN6, JAK2, PPARD	280	204	19478	6.47903	2.68854e-06	1.16893e-07	1.07052e-07
GOTERM_BP_DIRECT	GO:0006509~membrane protein ectodomain proteolysis	9	3.19149	9.66614e-10	APH1A, BACE1, PSENEN, ADAM17, NCSTN, MMP7, PSEN2, ADAM9, PSEN1	280	24	19478	26.0866	2.81284e-06	1.17202e-07	1.07334e-07
GOTERM_BP_DIRECT	GO:0032496~response to lipopolysaccharide	16	5.67376	1.66036e-09	PTGIR, HDAC2, MAOB, NOS2, PTGER1, PTGER2, F2R, ADAM17, CASP8, CNR2, RPS6KB1, CNR1, CASP3, MAPKAPK2, ALPL, ELANE	280	140	19478	7.9502	4.83162e-06	1.93265e-07	1.76994e-07
GOTERM_BP_DIRECT	GO:0042752~regulation of circadian rhythm	12	4.25532	2.70158e-09	MAPK9, GSK3B, MAPK8, HDAC3, PRKDC, HNF4A, CDK1, NR1H3, PPARG, PPARA, DRD4, MTOR	280	67	19478	12.4593	7.86156e-06	3.02369e-07	2.76912e-07
GOTERM_BP_DIRECT	GO:0000122~negative regulation of transcription by RNA polymerase II	40	14.1844	3.88454e-09	HDAC4, HDAC5, APP, HDAC2, HDAC3, HDAC1, SRC, NR1I3, RORC, PSEN1, NR3C1, HDAC8, RELA, AURKB, HDAC7, CCND3, CCND1, HSF1, DNMT3B, ELANE, PARP1, VDR, NR1H2, PDE2A, PLK1, DNMT3A, NR1H4, NR1H3, ESR1, SREBF2, ESR2, MMP12, AR, PTPRC, CCNE1, CDK2, PPARG, PPARA, PTPN2, PPARD	280	958	19478	2.90456	1.1304e-05	4.18668e-07	3.83419e-07
GOTERM_BP_DIRECT	GO:0046777~protein autophosphorylation	15	5.31915	1.08523e-08	GSK3B, PDPK1, FLT3, SRC, INSR, DYRK1A, EIF2AK2, CAMKK2, IGF1R, ERN1, HCK, PIM1, ABL1, AKT1, JAK2	280	137	19478	7.61653	3.15796e-05	1.12786e-06	1.0329e-06
GOTERM_BP_DIRECT	GO:0045737~positive regulation of cyclin-dependent protein serine/threonine kinase activity	7	2.48227	1.29115e-08	CCND3, ADAM17, CCND2, CCND1, PIM1, AKT1, EGFR	280	13	19478	37.4577	3.75717e-05	1.2956e-06	1.18652e-06
GOTERM_BP_DIRECT	GO:0071456~cellular response to hypoxia	15	5.31915	1.57428e-08	EGLN1, PTPN1, EPAS1, SRC, DNMT3A, RORA, PTGS2, HIF1A, MTOR, SLC9A1, FABP1, TERT, BCL2, PPARG, PPARD	280	141	19478	7.40046	4.58105e-05	1.52705e-06	1.39849e-06
GOTERM_BP_DIRECT	GO:0043525~positive regulation of neuron apoptotic process	11	3.90071	3.22172e-08	BACE1, GSK3B, APP, CASP7, CASP8, CASP6, CASP3, ABL1, CASP2, NR3C1, MCL1	280	66	19478	11.594	9.37478e-05	2.87755e-06	2.63528e-06
GOTERM_BP_DIRECT	GO:0030168~platelet activation	11	3.90071	3.22172e-08	PIK3CA, SRC, LCK, F2R, PIK3CB, F2, ADRA2C, MAPK14, PPIA, ADRA2B, ADRA2A	280	66	19478	11.594	9.37478e-05	2.87755e-06	2.63528e-06
GOTERM_BP_DIRECT	GO:0001934~positive regulation of protein phosphorylation	14	4.96454	3.2632e-08	APP, HDAC3, CHRNA7, INSR, F2, MMP9, EGFR, CAMKK2, CCND3, CCND2, CCND1, ABL1, AKT1, PPIA	280	126	19478	7.72937	9.49545e-05	2.87755e-06	2.63528e-06
GOTERM_BP_DIRECT	GO:0010628~positive regulation of gene expression	26	9.21986	4.35732e-08	APP, GSK3B, ROCK1, HDAC1, PIK3CD, PSEN1, PIK3CB, HIF1A, RELA, SLC6A4, MAPK9, MAPK8, NAMPT, HSF1, DNMT3B, AKT1, MAP2K1, VDR, GCGR, PDE2A, MAPK14, AR, CDK1, PPARG, PGR, PPARD	280	489	19478	3.69871	0.00012679	3.72936e-06	3.41537e-06
GOTERM_BP_DIRECT	GO:0048511~rhythmic process	12	4.25532	4.57056e-08	MAPK9, GSK3B, MAPK8, HDAC3, CSNK2A1, PRKDC, HNF4A, CDK1, PPARG, TOP1, DRD4, MTOR	280	87	19478	9.59507	0.000132994	3.80009e-06	3.48016e-06
GOTERM_BP_DIRECT	GO:0050728~negative regulation of inflammatory response	15	5.31915	4.85815e-08	NR1H2, CHRNA7, NR1H4, NR1H3, RORA, ADORA2A, MMP26, ALOX5, NLRP3, PPARG, PPARA, ADA, ELANE, PTPN2, PPARD	280	154	19478	6.77574	0.000141362	3.92701e-06	3.59638e-06
GOTERM_BP_DIRECT	GO:1900087~positive regulation of G1/S transition of mitotic cell cycle	10	3.5461	5.69798e-08	CCND3, ADAM17, CCND2, CCND1, TERT, CCNE2, CCNE1, AKT1, KCNA5, EGFR	280	53	19478	13.1253	0.000165797	4.45007e-06	4.0754e-06
GOTERM_BP_DIRECT	GO:1904645~response to amyloid-beta	7	2.48227	5.81108e-08	MMP12, HDAC2, MMP13, CHRNA7, MMP2, MMP3, MMP9	280	16	19478	30.4344	0.000169088	4.45007e-06	4.0754e-06
GOTERM_BP_DIRECT	GO:0006198~cAMP catabolic process	6	2.12766	6.99458e-08	PDE10A, PDE4D, PDE4C, PDE4B, PDE4A, PDE8B	280	9	19478	46.3762	0.000203522	5.21903e-06	4.77963e-06
GOTERM_BP_DIRECT	GO:0018107~peptidyl-threonine phosphorylation	9	3.19149	8.28642e-08	GSK3B, MAPK8, CSNK2A1, PDPK1, PRKDC, DYRK1A, CDK1, AKT1, PRKCA	280	40	19478	15.652	0.000241106	6.02837e-06	5.52082e-06
GOTERM_BP_DIRECT	GO:0010971~positive regulation of G2/M transition of mitotic cell cycle	8	2.83688	1.05031e-07	APP, CCNB1, CCND1, CDK4, CDK1, CDC7, CDC25A, CDC25B	280	28	19478	19.8755	0.000305592	7.45461e-06	6.82699e-06
GOTERM_BP_DIRECT	GO:0030518~nuclear receptor-mediated steroid hormone signaling pathway	8	2.83688	1.36763e-07	AR, VDR, PGR, PPARA, NR3C1, ESR1, NR3C2, PPARD	280	29	19478	19.1901	0.0003979	9.25533e-06	8.4761e-06
GOTERM_BP_DIRECT	GO:0019933~cAMP-mediated signaling	8	2.83688	1.36763e-07	PDE10A, PDE4D, PDE2A, PDE4C, PDE4B, PDE4A, PDE5A, PDE8B	280	29	19478	19.1901	0.0003979	9.25533e-06	8.4761e-06
GOTERM_BP_DIRECT	GO:1902894~negative regulation of miRNA transcription	8	2.83688	1.76213e-07	HDAC4, APP, PPARG, PPARA, HIF1A, ESR1, RELA, PPARD	280	30	19478	18.5505	0.000512648	1.16541e-05	1.06729e-05
GOTERM_BP_DIRECT	GO:0018108~peptidyl-tyrosine phosphorylation	9	3.19149	2.18294e-07	HCK, FLT3, SRC, LCK, INSR, DYRK1A, ABL1, PTPN6, EGFR	280	45	19478	13.9129	0.000635035	1.41164e-05	1.29279e-05
GOTERM_BP_DIRECT	GO:0006915~apoptotic process	29	10.2837	2.80743e-07	APP, PFKFB3, ROCK1, PSEN1, NR3C1, CASP7, CASP8, CASP6, CASP3, CASP1, PIM1, CASP2, NLRP3, PIM3, JAK2, MCL1, PARP1, CSNK2A1, IGFBP3, PRKCA, MAPK14, MMP9, ADORA2A, RPS6KB1, BCL2, CDK1, SGK1, PPIA, PPARD	280	656	19478	3.07525	0.000816629	1.77601e-05	1.62648e-05
GOTERM_BP_DIRECT	GO:0043065~positive regulation of apoptotic process	20	7.0922	2.91737e-07	APP, PRKDC, SRC, IGFBP3, F2R, PSEN1, PTGS2, MMP9, SLC9A1, MAPK8, CASP8, CASP6, CNR1, RPS6KA2, KCNMA1, BCL2, ABL1, CASP2, PPARG, MCL1	280	328	19478	4.24172	0.000848594	1.80629e-05	1.65421e-05
GOTERM_BP_DIRECT	GO:0070374~positive regulation of ERK1 and ERK2 cascade	16	5.67376	3.2252e-07	APP, MAP2K1, NPY5R, SRC, CHRNA7, F2R, PLA2G2A, C5AR1, PRKCA, EGFR, PTPRC, ADORA2A, NAMPT, ABL1, NOX4, PDE8B	280	207	19478	5.37695	0.000938093	1.95528e-05	1.79066e-05
GOTERM_BP_DIRECT	GO:0031293~membrane protein intracellular domain proteolysis	6	2.12766	4.24396e-07	APH1A, PSENEN, NCSTN, APH1B, MMP7, ADAM9	280	12	19478	34.7821	0.00123423	2.52039e-05	2.3082e-05
GOTERM_BP_DIRECT	GO:0045893~positive regulation of DNA-templated transcription	30	10.6383	4.75975e-07	HDAC4, HDAC2, HDAC1, RORC, RORA, PSEN1, HIF1A, RELA, CAMKK2, HNF4A, RPS6KA1, PIM1, CD38, PIM2, KCNH2, MAP2K1, NR1H2, INSR, F2R, DYRK1A, NR1H4, NR1H3, DYRK1B, ESR1, ESR2, AR, CDK2, PPARG, PPARA, PPARD	280	714	19478	2.92287	0.00138413	2.77017e-05	2.53694e-05
GOTERM_BP_DIRECT	GO:0030307~positive regulation of cell growth	11	3.90071	5.81347e-07	MMP14, ADAM17, CSNK2A1, RPS6KA1, BCL2, CD38, AKT1, F2, EGFR, MTOR, SLC9A1	280	89	19478	8.59783	0.00169029	3.3171e-05	3.03782e-05
GOTERM_BP_DIRECT	GO:0042632~cholesterol homeostasis	12	4.25532	8.15041e-07	FABP3, FABP4, SOAT1, SOAT2, NPC1L1, NR1H2, HNF4A, AKR1C1, NR1H4, NR1H3, RORA, SREBF2	280	115	19478	7.25888	0.00236896	4.56109e-05	4.17708e-05
GOTERM_BP_DIRECT	GO:0048661~positive regulation of smooth muscle cell proliferation	9	3.19149	9.42521e-07	RPS6KB1, NPY5R, PIK3CA, HDAC1, AKT1, PTGS2, EGFR, ELANE, IGF1R	280	54	19478	11.594	0.00273898	5.17497e-05	4.73928e-05
GOTERM_BP_DIRECT	GO:0043491~phosphatidylinositol 3-kinase/protein kinase B signal transduction	10	3.5461	1.093e-06	ADAM17, PIK3CA, PDPK1, PIK3CD, AKT1, PIK3CB, EGFR, PIK3CG, IGF1R, PPARD	280	74	19478	9.40058	0.00317557	5.89003e-05	5.39414e-05
GOTERM_BP_DIRECT	GO:0008285~negative regulation of cell population proliferation	22	7.80142	1.26587e-06	HDAC4, PTPN1, BCHE, APP, MAP2K1, VDR, IGFBP3, F2R, EIF2AK2, PTGS2, AR, FABP3, ADORA2A, HNF4A, RPS6KA2, ADORA1, NOX4, PTPN6, PIM2, JAK2, PTPN2, PTGES	280	433	19478	3.53444	0.00367692	6.69762e-05	6.13373e-05
GOTERM_BP_DIRECT	GO:1900182~positive regulation of protein localization to nucleus	8	2.83688	1.42775e-06	PARP1, SRC, PLK1, CDK1, AKT1, TYK2, F2, JAK1	280	40	19478	13.9129	0.00414613	7.29329e-05	6.67925e-05
GOTERM_BP_DIRECT	GO:0007186~G protein-coupled receptor signaling pathway	34	12.0567	1.42858e-06	CHRM2, APP, PTGER1, PTGER2, PTGER3, ECE1, PIK3CB, MCHR1, PIK3CG, HCAR2, EDNRA, GRM4, GRK6, ADORA1, AKT1, PDE4A, PTGIR, TAS2R31, NPY5R, GPR35, INSR, F2R, AKR1C3, AKR1C2, ADRA2C, TAAR1, ADRA2B, ESR1, ADRA2A, AR, ADORA2B, PTPN6, PPARG, PGR	280	927	19478	2.55144	0.00414855	7.29329e-05	6.67925e-05
GOTERM_BP_DIRECT	GO:0051247~positive regulation of protein metabolic process	7	2.48227	1.48099e-06	APP, MAPK8, NR1H2, CHRNA7, NR1H3, AKT1, MTOR	280	26	19478	18.7288	0.00430041	7.43048e-05	6.80489e-05
GOTERM_BP_DIRECT	GO:0045944~positive regulation of transcription by RNA polymerase II	40	14.1844	1.55264e-06	HDAC4, HDAC5, APP, HDAC2, HDAC3, PLA2G1B, PRKDC, EPAS1, HDAC1, NR1I3, RORA, NR3C1, HIF1A, RELA, EGFR, SLC9A1, HNF4A, NAMPT, HSF1, RPS6KA1, ABL1, AKT1, NLRP3, JAK2, EGLN1, PARP1, VDR, NR1H2, NR1H4, NR1H3, MAPK14, ESR1, SREBF2, ESR2, MMP12, AR, PPARG, PGR, PPARA, PPARD	280	1205	19478	2.30919	0.00450799	7.65794e-05	7.0132e-05
GOTERM_BP_DIRECT	GO:0097190~apoptotic signaling pathway	10	3.5461	1.7156e-06	MAPK9, CASP8, ADORA2A, CASP3, ADORA1, CASP2, CD38, PRKCA, PSEN1, PPARD	280	78	19478	8.9185	0.00497995	8.32064e-05	7.6201e-05
GOTERM_BP_DIRECT	GO:0035094~response to nicotine	8	2.83688	2.0161e-06	HDAC2, CNR1, CHRNA7, CASP3, MMP2, BCL2, TACR1, IGF1R	280	42	19478	13.2503	0.00584969	9.6178e-05	8.80805e-05
GOTERM_BP_DIRECT	GO:0007173~epidermal growth factor receptor signaling pathway	11	3.90071	2.26198e-06	ADAM17, PIK3CA, PDPK1, FLT3, SRC, INSR, ABL1, AKT1, EGFR, HDAC6, IGF1R	280	103	19478	7.4292	0.00656075	0.000106167	9.72287e-05
GOTERM_BP_DIRECT	GO:1902895~positive regulation of miRNA transcription	9	3.19149	2.44624e-06	AR, TERT, NR1H2, PPARG, NR3C1, HIF1A, SREBF2, RELA, EGFR	280	61	19478	10.2636	0.00709328	0.000112993	0.00010348
GOTERM_BP_DIRECT	GO:0007189~adenylate cyclase-activating G protein-coupled receptor signaling pathway	13	4.60993	2.8376e-06	APP, PTGIR, PTGER1, PTGER2, GCGR, PTGER3, TAAR1, CRHR1, ADRA2A, ADORA2A, CNR2, ADORA2B, CNR1	280	157	19478	5.7601	0.00822344	0.000129022	0.00011816
GOTERM_BP_DIRECT	GO:0043406~positive regulation of MAP kinase activity	8	2.83688	3.26909e-06	FLT3, PLA2G1B, INSR, ADAM9, ADRA2A, DRD4, ELANE, PIK3CG	280	45	19478	12.367	0.00946796	0.000146355	0.000134033
GOTERM_BP_DIRECT	GO:0032355~response to estradiol	10	3.5461	3.91516e-06	CASP8, MMP15, CASP3, DNMT3A, CD38, TACR1, PTGS2, ESR1, CYP19A1, SLC6A4	280	86	19478	8.08887	0.0113285	0.000172623	0.000158089
GOTERM_BP_DIRECT	GO:0032148~activation of protein kinase B activity	6	2.12766	4.27838e-06	PDPK1, INSR, ADRA2C, PPIA, ADRA2B, ADRA2A	280	18	19478	23.1881	0.0123729	0.000183824	0.000168347
GOTERM_BP_DIRECT	GO:0045429~positive regulation of nitric oxide biosynthetic process	8	2.83688	4.42122e-06	APP, HSP90AA1, INSR, AKT1, PIK3CB, JAK2, PTGS2, ESR1	280	47	19478	11.8407	0.0127834	0.000183824	0.000168347
GOTERM_BP_DIRECT	GO:0030198~extracellular matrix organization	13	4.60993	4.45801e-06	APP, MMP7, MMP1, MMP2, MMP3, MMP8, MMP9, MMP12, MMP14, MMP13, MMP16, MMP26, MMP15	280	164	19478	5.51424	0.0128891	0.000183824	0.000168347
GOTERM_BP_DIRECT	GO:0045907~positive regulation of vasoconstriction	7	2.48227	4.4597e-06	FAAH, F2R, ABL1, CD38, TACR1, PTGS2, EGFR	280	31	19478	15.7081	0.0128939	0.000183824	0.000168347
GOTERM_BP_DIRECT	GO:0070301~cellular response to hydrogen peroxide	9	3.19149	4.48504e-06	ERN1, FABP1, HDAC2, SRC, HSF1, CDK1, ABL1, RELA, HDAC6	280	66	19478	9.48604	0.0129667	0.000183824	0.000168347
GOTERM_BP_DIRECT	GO:0007200~phospholipase C-activating G protein-coupled receptor signaling pathway	11	3.90071	5.25081e-06	EDNRA, ADORA2A, CCKBR, PTGER1, PTGER3, F2R, C5AR1, TACR1, TAAR1, ESR1, PIK3CG	280	113	19478	6.77174	0.0151638	0.00021222	0.000194353
GOTERM_BP_DIRECT	GO:0045471~response to ethanol	11	3.90071	5.68393e-06	POLB, G6PD, CASP8, MAOB, RPS6KB1, CNR1, CDK1, TACR1, PPARA, RELA, IGF1R	280	114	19478	6.71234	0.0164042	0.000226578	0.000207502
GOTERM_BP_DIRECT	GO:0006629~lipid metabolic process	16	5.67376	6.09815e-06	G6PD, SRD5A1, AKR1C1, NR1H2, EPHX1, AKR1C3, AKR1C2, NR1H3, SREBF2, ACLY, FABP5, HNF4A, FNTB, PPARG, UGT2B7, PPARD	280	262	19478	4.2482	0.0175891	0.000239805	0.000219616
GOTERM_BP_DIRECT	GO:0007219~Notch signaling pathway	11	3.90071	7.74061e-06	APH1A, PSENEN, APP, ADAM17, PTP4A3, NCSTN, APH1B, PSEN2, NR1H4, KCNA5, PSEN1	280	118	19478	6.48481	0.0222735	0.000296772	0.000271786
GOTERM_BP_DIRECT	GO:0042311~vasodilation	8	2.83688	7.75074e-06	ADORA2A, ADORA2B, SRC, KCNMA1, ADORA1, EGFR, ADRA2A, PPARD	280	51	19478	10.912	0.0223023	0.000296772	0.000271786
GOTERM_BP_DIRECT	GO:0045931~positive regulation of mitotic cell cycle	7	2.48227	9.37005e-06	APP, CCNB1, RPS6KB1, HSF1, ABL1, PRKCA, CDC25B	280	35	19478	13.9129	0.0268986	0.000354115	0.000324301
GOTERM_BP_DIRECT	GO:0006693~prostaglandin metabolic process	6	2.12766	9.80935e-06	AKR1C1, AKR1C3, PLAA, AKR1C2, CES2, PTGES	280	21	19478	19.8755	0.0281418	0.000365964	0.000335153
GOTERM_BP_DIRECT	GO:0006805~xenobiotic metabolic process	11	3.90071	1.04112e-05	BCHE, HNF4A, AKR1C1, EPHX1, CYP1A2, RORC, RORA, CYP2C19, ADA, UGT2B7, CES2	280	122	19478	6.27219	0.0298424	0.000383502	0.000351214
GOTERM_BP_DIRECT	GO:0060397~growth hormone receptor signaling pathway via JAK-STAT	5	1.77305	1.25607e-05	PTPN1, TYK2, JAK2, JAK3, JAK1	280	11	19478	31.6201	0.0358919	0.000435139	0.000398503
GOTERM_BP_DIRECT	GO:0006476~protein deacetylation	5	1.77305	1.25607e-05	HDAC4, HDAC3, HDAC1, HDAC6, HDAC7	280	11	19478	31.6201	0.0358919	0.000435139	0.000398503
GOTERM_BP_DIRECT	GO:0042448~progesterone metabolic process	5	1.77305	1.25607e-05	SRD5A1, AKR1C1, AKR1C3, AKR1C2, CYP17A1	280	11	19478	31.6201	0.0358919	0.000435139	0.000398503
GOTERM_BP_DIRECT	GO:0071492~cellular response to UV-A	5	1.77305	1.25607e-05	MME, MMP1, MMP2, MMP3, MMP9	280	11	19478	31.6201	0.0358919	0.000435139	0.000398503
GOTERM_BP_DIRECT	GO:0010887~negative regulation of cholesterol storage	5	1.77305	1.25607e-05	NR1H2, NR1H3, PPARG, PPARA, PPARD	280	11	19478	31.6201	0.0358919	0.000435139	0.000398503
GOTERM_BP_DIRECT	GO:0030163~protein catabolic process	9	3.19149	1.3013e-05	MMP14, CASP7, MME, CMA1, CASP3, MMP2, MMP3, RELA, ELANE	280	76	19478	8.23788	0.0371601	0.000445504	0.000407996
GOTERM_BP_DIRECT	GO:0050727~regulation of inflammatory response	10	3.5461	1.47484e-05	HCK, CMA1, ALOX5, CASP1, NLRP3, JAK2, PTGS2, ESR1, RELA, PTGES	280	101	19478	6.88755	0.0420103	0.00049331	0.000451777
GOTERM_BP_DIRECT	GO:0120162~positive regulation of cold-induced thermogenesis	10	3.5461	1.47484e-05	ACHE, FABP4, HDAC3, FABP5, EPAS1, SCD, HSF1, ALPL, JAK2, IGF1R	280	101	19478	6.88755	0.0420103	0.00049331	0.000451777
GOTERM_BP_DIRECT	GO:0071392~cellular response to estradiol stimulus	7	2.48227	1.53726e-05	SRD5A1, MMP2, HSF1, ESR1, ESR2, EGFR, IGF1R	280	38	19478	12.8145	0.0437489	0.000508345	0.000465546
GOTERM_BP_DIRECT	GO:0035556~intracellular signal transduction	21	7.44681	1.58171e-05	GSK3B, PLA2G1B, PDPK1, SRC, PSEN2, PRKCA, TYK2, PSEN1, MAPK14, RELA, HCK, LCK, RPS6KA2, MAPKAPK2, RPS6KA1, ABL1, AKT1, JAK2, SGK1, JAK3, JAK1	280	470	19478	3.10819	0.0449848	0.000513925	0.000470656
GOTERM_BP_DIRECT	GO:0006979~response to oxidative stress	11	3.90071	1.58946e-05	APP, MMP14, MAPK8, EPAS1, ABL1, NUDT1, AKT1, PSEN1, PTGS2, EGFR, PTGS1	280	128	19478	5.97818	0.0452002	0.000513925	0.000470656
GOTERM_BP_DIRECT	GO:0006695~cholesterol biosynthetic process	7	2.48227	1.79509e-05	ACLY, G6PD, NPC1L1, CYP51A1, HMGCR, DHCR7, FDFT1	280	39	19478	12.4859	0.0508965	0.000574033	0.000525704
GOTERM_BP_DIRECT	GO:0042982~amyloid precursor protein metabolic process	5	1.77305	1.86289e-05	APH1A, PSENEN, ACHE, NCSTN, PSEN1	280	12	19478	28.9851	0.0527673	0.000589239	0.00053963
GOTERM_BP_DIRECT	GO:0071260~cellular response to mechanical stimulus	9	3.19149	1.90415e-05	MAPK8, CASP8, PDE2A, CASP1, CASP2, PTGS2, EGFR, SLC9A1, IGF1R	280	80	19478	7.82598	0.0539041	0.000595815	0.000545652
GOTERM_BP_DIRECT	GO:0045821~positive regulation of glycolytic process	6	2.12766	1.97806e-05	APP, SRC, INSR, PSEN1, HIF1A, MTOR	280	24	19478	17.3911	0.0559367	0.000612356	0.0005608
GOTERM_BP_DIRECT	GO:0048009~insulin-like growth factor receptor signaling pathway	9	3.19149	2.08692e-05	AR, MAP2K1, PIK3CA, PDPK1, FLT3, INSR, AKT1, EGFR, IGF1R	280	81	19478	7.72937	0.0589226	0.000639255	0.000585435
GOTERM_BP_DIRECT	GO:0009755~hormone-mediated signaling pathway	7	2.48227	2.41523e-05	NR1H2, GCGR, NR1H3, PPARG, PPARA, CRHR1, PPARD	280	41	19478	11.8768	0.067871	0.000732116	0.000670478
GOTERM_BP_DIRECT	GO:0038083~peptidyl-tyrosine autophosphorylation	5	1.77305	2.66054e-05	LCK, DYRK1A, ABL1, EGFR, IGF1R	280	13	19478	26.7555	0.0745016	0.000790019	0.000723505
GOTERM_BP_DIRECT	GO:0033148~positive regulation of intracellular estrogen receptor signaling pathway	5	1.77305	2.66054e-05	AR, HDAC2, PARP1, HDAC1, HDAC6	280	13	19478	26.7555	0.0745016	0.000790019	0.000723505
GOTERM_BP_DIRECT	GO:1904862~inhibitory synapse assembly	6	2.12766	2.99033e-05	GABRB3, GABRA2, GABRA1, GABRA5, GABRA3, GABRG2	280	26	19478	16.0533	0.0833411	0.00086157	0.000789033
GOTERM_BP_DIRECT	GO:0051932~synaptic transmission, GABAergic	6	2.12766	2.99033e-05	GABRB3, GABRA2, GABRA1, GABRA5, GABRA3, GABRG2	280	26	19478	16.0533	0.0833411	0.00086157	0.000789033
GOTERM_BP_DIRECT	GO:0050900~leukocyte migration	6	2.12766	2.99033e-05	ROCK1, SRC, LCK, PDE4B, ADORA1, ADA	280	26	19478	16.0533	0.0833411	0.00086157	0.000789033
GOTERM_BP_DIRECT	GO:0031295~T cell costimulation	7	2.48227	3.19708e-05	PIK3CA, PDPK1, SRC, LCK, AKT1, PTPN6, MTOR	280	43	19478	11.3244	0.0888397	0.000903252	0.000827205
GOTERM_BP_DIRECT	GO:0042307~positive regulation of protein import into nucleus	7	2.48227	3.19708e-05	HSP90AA1, HDAC3, CDK1, PSEN1, JAK2, MAPK14, PTGS2	280	43	19478	11.3244	0.0888397	0.000903252	0.000827205
GOTERM_BP_DIRECT	GO:0008203~cholesterol metabolic process	9	3.19149	3.82559e-05	SQLE, APP, SOAT1, SOAT2, NPC1L1, CYP1A2, CYP51A1, SREBF2, PPARD	280	88	19478	7.11453	0.105354	0.00107043	0.000980309
GOTERM_BP_DIRECT	GO:0042593~glucose homeostasis	10	3.5461	4.78001e-05	FABP5, CNR1, ALOX5, GCGR, HNF4A, INSR, AKT1, PPARG, ADRA2A, PTPN2	280	117	19478	5.94567	0.12986	0.00131499	0.00120427
GOTERM_BP_DIRECT	GO:0007611~learning or memory	8	2.83688	4.78998e-05	APP, NCSTN, MME, SRC, CHRNA7, CASP3, PSEN1, EGFR	280	67	19478	8.30618	0.130113	0.00131499	0.00120427
GOTERM_BP_DIRECT	GO:0051402~neuron apoptotic process	9	3.19149	4.87463e-05	POLB, APP, CASP7, NCSTN, CASP3, BCL2, ABL1, PSEN1, HIF1A	280	91	19478	6.87998	0.132253	0.00132572	0.0012141
GOTERM_BP_DIRECT	GO:0006974~DNA damage response	16	5.67376	4.92598e-05	VCP, PARP1, CSNK2A1, PRKDC, PSEN1, MTOR, POLB, CCND1, CASP3, MAPKAPK2, BCL2, CDK1, ABL1, CASP2, SGK1, MCL1	280	313	19478	3.556	0.133549	0.00132728	0.00121553
GOTERM_BP_DIRECT	GO:0008286~insulin receptor signaling pathway	10	3.5461	5.11077e-05	GSK3B, PTPN1, PIK3CA, PDPK1, FLT3, INSR, AKT1, EGFR, PTPN2, IGF1R	280	118	19478	5.89528	0.138196	0.00136444	0.00124956
GOTERM_BP_DIRECT	GO:0032922~circadian regulation of gene expression	8	2.83688	5.27503e-05	HDAC2, HDAC3, HDAC1, NAMPT, RORC, RORA, TOP1, PPARA	280	68	19478	8.18403	0.142306	0.00139549	0.001278
GOTERM_BP_DIRECT	GO:0007214~gamma-aminobutyric acid signaling pathway	6	2.12766	6.18173e-05	GABRB3, GABRA2, GABRA1, GABRA5, GABRA3, GABRG2	280	30	19478	13.9129	0.164641	0.00160211	0.00146723
GOTERM_BP_DIRECT	GO:0071549~cellular response to dexamethasone stimulus	6	2.12766	6.18173e-05	RPS6KB1, SRD5A1, JAK2, NR3C1, EGFR, IGF1R	280	30	19478	13.9129	0.164641	0.00160211	0.00146723
GOTERM_BP_DIRECT	GO:0050852~T cell receptor signaling pathway	10	3.5461	6.22126e-05	PTPRC, PIK3CA, LCK, PDE4D, PDE4B, ABL1, PIK3CD, PTPN6, PSEN1, ADA	280	121	19478	5.74911	0.165601	0.00160211	0.00146723
GOTERM_BP_DIRECT	GO:0042110~T cell activation	8	2.83688	6.36601e-05	CASP8, PTPRC, LCK, CHRNA7, PIK3CD, PTPN6, ADA, PIK3CG	280	70	19478	7.9502	0.169109	0.00162501	0.00148819
GOTERM_BP_DIRECT	GO:0015909~long-chain fatty acid transport	5	1.77305	6.54634e-05	FABP1, FABP3, FABP4, FABP5, PPARG	280	16	19478	21.7388	0.173458	0.00165651	0.00151704
GOTERM_BP_DIRECT	GO:0000165~MAPK cascade	10	3.5461	6.63383e-05	AR, MAP2K1, PTPRC, IGFBP3, HSF1, MAPKAPK2, PTPN6, ADRA2B, EGFR, CAMKK2	280	122	19478	5.70199	0.17556	0.00166418	0.00152407
GOTERM_BP_DIRECT	GO:0030183~B cell differentiation	8	2.83688	6.97687e-05	HDAC4, HDAC5, ADAM17, PTPRC, FLT3, PIK3CD, JAK3, PTPN2	280	71	19478	7.83823	0.183749	0.00172057	0.00157571
GOTERM_BP_DIRECT	GO:0007623~circadian rhythm	8	2.83688	6.97687e-05	GSK3B, NOS2, IMPDH2, RORC, DYRK1A, TOP1, EGFR, SLC6A4	280	71	19478	7.83823	0.183749	0.00172057	0.00157571
GOTERM_BP_DIRECT	GO:0034612~response to tumor necrosis factor	6	2.12766	7.28476e-05	CASP8, RPS6KB1, CASP3, ADAM9, JAK2, PTGS2	280	31	19478	13.4641	0.191031	0.0017814	0.00163142
GOTERM_BP_DIRECT	GO:0030335~positive regulation of cell migration	15	5.31915	7.52679e-05	MMP7, MMP2, INSR, F2R, PIK3CD, PRKCA, EGFR, ADRA2A, IGF1R, MMP14, ADAM17, CASP8, AKT1, ADAM9, JAK2	280	288	19478	3.62314	0.196709	0.00182525	0.00167157
GOTERM_BP_DIRECT	GO:0051384~response to glucocorticoid	7	2.48227	7.66287e-05	HSD11B2, BCHE, CASP3, BCL2, ADAM9, ALPL, PTGS2	280	50	19478	9.739	0.199884	0.00184289	0.00168773
GOTERM_BP_DIRECT	GO:0010575~positive regulation of vascular endothelial growth factor production	6	2.12766	8.53335e-05	ADORA2B, C5AR1, RORA, PTGS2, HIF1A, RELA	280	32	19478	13.0433	0.219898	0.00203541	0.00186405
GOTERM_BP_DIRECT	GO:0000086~G2/M transition of mitotic cell cycle	7	2.48227	9.58513e-05	APP, CCNB1, PLK1, CDK2, CDK1, CDC25A, CDC25B	280	52	19478	9.36442	0.243415	0.0022677	0.00207678
GOTERM_BP_DIRECT	GO:0010950~positive regulation of endopeptidase activity	4	1.41844	9.75183e-05	APH1A, PSENEN, NCSTN, APH1B	280	7	19478	39.751	0.247077	0.00228853	0.00209586
GOTERM_BP_DIRECT	GO:0099171~presynaptic modulation of chemical synaptic transmission	6	2.12766	9.94022e-05	BACE1, CHRM2, GSK3B, ADORA2A, ADORA2B, ADRA2A	280	33	19478	12.6481	0.251194	0.00229572	0.00210243
GOTERM_BP_DIRECT	GO:0070269~pyroptotic inflammatory response	6	2.12766	9.94022e-05	CASP8, CASP6, CASP3, CASP1, NLRP3, ELANE	280	33	19478	12.6481	0.251194	0.00229572	0.00210243
GOTERM_BP_DIRECT	GO:0048143~astrocyte activation	5	1.77305	0.000107606	APP, ADORA2A, C5AR1, PSEN1, EGFR	280	18	19478	19.3234	0.268859	0.00246561	0.00225802
GOTERM_BP_DIRECT	GO:0035987~endodermal cell differentiation	6	2.12766	0.000115186	MMP14, MAP2K1, MMP15, MMP2, MMP8, MMP9	280	34	19478	12.2761	0.284812	0.00261868	0.0023982
GOTERM_BP_DIRECT	GO:0007187~G protein-coupled receptor signaling pathway, coupled to cyclic nucleotide second messenger	7	2.48227	0.000118724	CHRM2, PTGIR, CNR2, HRH3, CNR1, HRH4, DRD4	280	54	19478	9.01759	0.292138	0.00267818	0.0024527
GOTERM_BP_DIRECT	GO:0006730~one-carbon metabolic process	6	2.12766	0.000132822	CA12, CA1, CA2, CA7, CA9, CA13	280	35	19478	11.9253	0.320594	0.00295438	0.00270564
GOTERM_BP_DIRECT	GO:0001525~angiogenesis	14	4.96454	0.000132998	EPAS1, MMP2, PRKCA, RORA, PTGS2, MAPK14, HIF1A, ADRA2B, PIK3CG, MMP14, CASP8, PIK3CA, FAP, ANPEP	280	267	19478	3.64757	0.320943	0.00295438	0.00270564
GOTERM_BP_DIRECT	GO:0070555~response to interleukin-1	6	2.12766	0.000152453	HDAC4, APP, SRC, CD38, PRKCA, RELA	280	36	19478	11.594	0.358323	0.00331072	0.00303199
GOTERM_BP_DIRECT	GO:0006694~steroid biosynthetic process	6	2.12766	0.000152453	SRD5A1, CYP51A1, HSD17B3, CYP19A1, CYP17A1, FDFT1	280	36	19478	11.594	0.358323	0.00331072	0.00303199
GOTERM_BP_DIRECT	GO:0001975~response to amphetamine	6	2.12766	0.000152453	EDNRA, HDAC2, CNR2, ADORA2A, DRD4, HDAC6	280	36	19478	11.594	0.358323	0.00331072	0.00303199
GOTERM_BP_DIRECT	GO:0060336~negative regulation of type II interferon-mediated signaling pathway	4	1.41844	0.000154375	NR1H2, NR1H3, PPARG, PTPN2	280	8	19478	34.7821	0.361904	0.00332765	0.00304748
GOTERM_BP_DIRECT	GO:0009612~response to mechanical stimulus	7	2.48227	0.000160934	MMP14, MAPK8, RPS6KB1, SRC, MMP2, PPARG, KCNA5	280	57	19478	8.54298	0.373969	0.00341838	0.00313058
GOTERM_BP_DIRECT	GO:0043627~response to estrogen	7	2.48227	0.000160934	MMP14, HSP90AA1, MME, SRD5A1, MMP2, PPARG, ESR1	280	57	19478	8.54298	0.373969	0.00341838	0.00313058
GOTERM_BP_DIRECT	GO:0010629~negative regulation of gene expression	15	5.31915	0.000164014	GSK3B, APP, NOS2, HDAC1, SRC, PSEN1, HIF1A, ESR1, TERT, PIK3CA, HSF1, CDK1, AKT1, PGR, PPARG	280	310	19478	3.36601	0.379555	0.00345855	0.00316737
GOTERM_BP_DIRECT	GO:2001235~positive regulation of apoptotic signaling pathway	6	2.12766	0.000174226	MAPK9, ADORA2A, HSF1, CASP2, PPARG, JAK2	280	37	19478	11.2807	0.397726	0.00364747	0.00334038
GOTERM_BP_DIRECT	GO:0050853~B cell receptor signaling pathway	7	2.48227	0.000195106	PTPRC, LCK, BCL2, ABL1, CD38, PIK3CD, PTPN6	280	59	19478	8.25339	0.433237	0.0039983	0.00366167
GOTERM_BP_DIRECT	GO:0090398~cellular senescence	7	2.48227	0.000195106	MAPK9, MAP2K1, MAPK8, CDK2, ABL1, MAPK14, IGF1R	280	59	19478	8.25339	0.433237	0.0039983	0.00366167
GOTERM_BP_DIRECT	GO:0007584~response to nutrient	7	2.48227	0.000195106	CNR1, GCGR, HSF1, AKR1C3, PPARG, PPARA, SLC6A4	280	59	19478	8.25339	0.433237	0.0039983	0.00366167
GOTERM_BP_DIRECT	GO:0044597~daunorubicin metabolic process	4	1.41844	0.00022911	AKR1B10, AKR1C1, AKR1C3, AKR1C2	280	9	19478	30.9175	0.486645	0.00462993	0.00424013
GOTERM_BP_DIRECT	GO:0010883~regulation of lipid storage	4	1.41844	0.00022911	FTO, NR1H2, NR1H3, PPARA	280	9	19478	30.9175	0.486645	0.00462993	0.00424013
GOTERM_BP_DIRECT	GO:0007193~adenylate cyclase-inhibiting G protein-coupled receptor signaling pathway	7	2.48227	0.000234758	APP, EDNRA, PDE2A, ADORA1, TAAR1, MCHR1, ADRA2A	280	61	19478	7.98279	0.495015	0.00471136	0.0043147
GOTERM_BP_DIRECT	GO:0007507~heart development	12	4.25532	0.000242555	GYS1, MAP2K1, CASP7, CASP8, TERT, PRKDC, CASP3, MMP2, ECE1, PPARG, PPARA, PPARD	280	211	19478	3.95626	0.506345	0.00483448	0.00442745
GOTERM_BP_DIRECT	GO:0035335~peptidyl-tyrosine dephosphorylation	5	1.77305	0.000245882	PTPN1, PTPN6, PTPN13, PTPRF, PTPN2	280	22	19478	15.8101	0.511104	0.00483458	0.00442754
GOTERM_BP_DIRECT	GO:0097194~execution phase of apoptosis	5	1.77305	0.000245882	CASP7, CASP8, CASP3, CASP2, AKT1	280	22	19478	15.8101	0.511104	0.00483458	0.00442754
GOTERM_BP_DIRECT	GO:0038084~vascular endothelial growth factor signaling pathway	7	2.48227	0.000256827	PIK3CA, FLT3, INSR, PIK3CD, RELA, EGFR, IGF1R	280	62	19478	7.85403	0.526433	0.00501587	0.00459358
GOTERM_BP_DIRECT	GO:0038096~Fc-gamma receptor signaling pathway involved in phagocytosis	5	1.77305	0.000294311	HCK, NOS2, SRC, LIMK1, ABL1	280	23	19478	15.1227	0.575385	0.00570964	0.00522893
GOTERM_BP_DIRECT	GO:0071875~adrenergic receptor signaling pathway	4	1.41844	0.000323836	PDE4D, ADRA2C, ADRA2B, ADRA2A	280	10	19478	27.8257	0.610353	0.00615922	0.00564066
GOTERM_BP_DIRECT	GO:0044598~doxorubicin metabolic process	4	1.41844	0.000323836	AKR1B10, AKR1C1, AKR1C3, AKR1C2	280	10	19478	27.8257	0.610353	0.00615922	0.00564066
GOTERM_BP_DIRECT	GO:0070244~negative regulation of thymocyte apoptotic process	4	1.41844	0.000323836	RORC, HIF1A, JAK3, ADA	280	10	19478	27.8257	0.610353	0.00615922	0.00564066
GOTERM_BP_DIRECT	GO:2001243~negative regulation of intrinsic apoptotic signaling pathway	5	1.77305	0.000349217	HDAC1, SRC, BCL2, AKT1, MMP9	280	24	19478	14.4926	0.638105	0.00654897	0.0059976
GOTERM_BP_DIRECT	GO:0045861~negative regulation of proteolysis	5	1.77305	0.000349217	NR1H2, NR1H3, AKT1, F2, HDAC6	280	24	19478	14.4926	0.638105	0.00654897	0.0059976
GOTERM_BP_DIRECT	GO:0042981~regulation of apoptotic process	13	4.60993	0.000351079	VCP, HSP90AA1, FLT3, CASP8, CASP1, CASP2, AKT1, PTPN6, JAK2, SGK1, JAK3, CTSB, MCL1	280	257	19478	3.51882	0.64006	0.00654897	0.0059976
GOTERM_BP_DIRECT	GO:1901224~positive regulation of non-canonical NF-kappaB signal transduction	7	2.48227	0.000392782	APP, PTP4A3, VCP, NLRP3, EIF2AK2, RELA, NR3C2	280	67	19478	7.26791	0.681209	0.00728022	0.00666728
GOTERM_BP_DIRECT	GO:0046697~decidualization	5	1.77305	0.00041108	PARP1, VDR, PTGS2, CTSB, PPARD	280	25	19478	13.9129	0.697747	0.00747652	0.00684706
GOTERM_BP_DIRECT	GO:0048015~phosphatidylinositol-mediated signaling	5	1.77305	0.00041108	RPS6KB1, PIK3CA, PIK3CD, PIK3CB, PIK3CG	280	25	19478	13.9129	0.697747	0.00747652	0.00684706
GOTERM_BP_DIRECT	GO:0010613~positive regulation of cardiac muscle hypertrophy	5	1.77305	0.00041108	ROCK1, PARP1, PRKCA, PDE5A, SLC9A1	280	25	19478	13.9129	0.697747	0.00747652	0.00684706
GOTERM_BP_DIRECT	GO:0098586~cellular response to virus	8	2.83688	0.000461626	MMP12, HSP90AA1, NLRP3, TYK2, JAK2, MAPK14, HIF1A, JAK1	280	96	19478	5.79702	0.739106	0.00834367	0.00764119
GOTERM_BP_DIRECT	GO:0051604~protein maturation	8	2.83688	0.000491542	CASP7, CASP8, CASP6, CMA1, CASP3, CASP1, CASP2, NLRP3	280	97	19478	5.73726	0.760868	0.00880666	0.00806521
GOTERM_BP_DIRECT	GO:0034614~cellular response to reactive oxygen species	6	2.12766	0.000493294	MAPK9, MAPK8, SRC, MMP2, MMP3, CAMKK2	280	46	19478	9.0736	0.762085	0.00880666	0.00806521
GOTERM_BP_DIRECT	GO:1904646~cellular response to amyloid-beta	6	2.12766	0.00054563	BACE1, GSK3B, APP, PARP1, PSEN1, IGF1R	280	47	19478	8.88055	0.79571	0.0096816	0.00886648
GOTERM_BP_DIRECT	GO:0016477~cell migration	13	4.60993	0.000563866	PDPK1, FLT3, MMP2, PIK3CD, PIK3CB, MMP9, PTPRF, PIK3CG, SLC9A1, PIK3CA, RPS6KB1, CDK1, ADAM9	280	271	19478	3.33703	0.806274	0.00994455	0.00910729
GOTERM_BP_DIRECT	GO:0071466~cellular response to xenobiotic stimulus	7	2.48227	0.000579371	KCNH2, NOS2, HSF1, PDE2A, PDE4B, PDE4A, EGFR	280	72	19478	6.76319	0.814826	0.0101276	0.00927497
GOTERM_BP_DIRECT	GO:0048149~behavioral response to ethanol	4	1.41844	0.000581208	HDAC2, CHRNA7, CRHR1, DRD4	280	12	19478	23.1881	0.815814	0.0101276	0.00927497
GOTERM_BP_DIRECT	GO:0042789~mRNA transcription by RNA polymerase II	6	2.12766	0.000602027	EPAS1, VDR, NR1H2, C5AR1, NR1H3, PPARG	280	48	19478	8.69554	0.826647	0.0103995	0.0095239
GOTERM_BP_DIRECT	GO:0035306~positive regulation of dephosphorylation	3	1.06383	0.000607528	ROCK1, SRC, ADORA1	280	3	19478	69.5643	0.829402	0.0103995	0.0095239
GOTERM_BP_DIRECT	GO:0070141~response to UV-A	3	1.06383	0.000607528	CCND1, AKT1, EGFR	280	3	19478	69.5643	0.829402	0.0103995	0.0095239
GOTERM_BP_DIRECT	GO:0010332~response to gamma radiation	5	1.77305	0.000643285	POLB, PTPRC, PARP1, PRKDC, BCL2	280	28	19478	12.4222	0.846271	0.0109471	0.0100255
GOTERM_BP_DIRECT	GO:0008630~intrinsic apoptotic signaling pathway in response to DNA damage	6	2.12766	0.000662684	POLB, PRKDC, BCL2, ABL1, CASP2, MCL1	280	49	19478	8.51808	0.854714	0.0112117	0.0102678
GOTERM_BP_DIRECT	GO:0002003~angiotensin maturation	4	1.41844	0.000747589	MME, CMA1, ANPEP, PREP	280	13	19478	21.4044	0.886539	0.0123607	0.01132
GOTERM_BP_DIRECT	GO:0060333~type II interferon-mediated signaling pathway	4	1.41844	0.000747589	HCK, TYK2, JAK2, JAK1	280	13	19478	21.4044	0.886539	0.0123607	0.01132
GOTERM_BP_DIRECT	GO:0071872~cellular response to epinephrine stimulus	4	1.41844	0.000747589	SRD5A1, PDE4D, PDE4B, SLC9A1	280	13	19478	21.4044	0.886539	0.0123607	0.01132
GOTERM_BP_DIRECT	GO:2000273~positive regulation of signaling receptor activity	4	1.41844	0.000747589	HDAC2, HDAC1, HIF1A, HDAC6	280	13	19478	21.4044	0.886539	0.0123607	0.01132
GOTERM_BP_DIRECT	GO:0009791~post-embryonic development	7	2.48227	0.000773003	CYP1A2, DNMT3A, BCL2, ABL1, PSEN1, GABRG2, MTOR	280	76	19478	6.40724	0.894633	0.0127087	0.0116387
GOTERM_BP_DIRECT	GO:0014823~response to activity	6	2.12766	0.000797583	HDAC5, PIK3CA, MMP2, HSF1, CDK1, PPARD	280	51	19478	8.18403	0.901912	0.0130391	0.0119413
GOTERM_BP_DIRECT	GO:0048146~positive regulation of fibroblast proliferation	6	2.12766	0.000872235	CCNB1, PLA2G1B, CDK4, ABL1, ESR1, EGFR	280	52	19478	8.02665	0.921079	0.0141799	0.0129861
GOTERM_BP_DIRECT	GO:0010745~negative regulation of macrophage derived foam cell differentiation	4	1.41844	0.000941433	NR1H2, NR1H3, PPARG, PPARA	280	14	19478	19.8755	0.935485	0.0150526	0.0137853
GOTERM_BP_DIRECT	GO:0051000~positive regulation of nitric-oxide synthase activity	4	1.41844	0.000941433	TERT, AKT1, HIF1A, ESR1	280	14	19478	19.8755	0.935485	0.0150526	0.0137853
GOTERM_BP_DIRECT	GO:0071498~cellular response to fluid shear stress	4	1.41844	0.000941433	HDAC3, SRC, MMP2, PTGS2	280	14	19478	19.8755	0.935485	0.0150526	0.0137853
GOTERM_BP_DIRECT	GO:1904707~positive regulation of vascular associated smooth muscle cell proliferation	6	2.12766	0.000951968	ERN1, TERT, SRC, MMP2, JAK2, MMP9	280	53	19478	7.8752	0.937435	0.0150556	0.013788
GOTERM_BP_DIRECT	GO:1900016~negative regulation of cytokine production involved in inflammatory response	6	2.12766	0.000951968	CHRNA7, PRKCA, F2, JAK2, PPARA, RELA	280	53	19478	7.8752	0.937435	0.0150556	0.013788
GOTERM_BP_DIRECT	GO:0008584~male gonad development	8	2.83688	0.000986127	AR, MMP14, SRD5A1, INSR, BCL2, AKR1C3, NUDT1, ESR1	280	109	19478	5.10564	0.94336	0.0155115	0.0142056
GOTERM_BP_DIRECT	GO:0019221~cytokine-mediated signaling pathway	9	3.19149	0.00102891	HCK, FLT3, AKT1, PTPN6, TYK2, JAK2, JAK3, RELA, JAK1	280	142	19478	4.409	0.949997	0.0160513	0.0146999
GOTERM_BP_DIRECT	GO:0035791~platelet-derived growth factor receptor-beta signaling pathway	6	2.12766	0.00103699	PTPN1, FLT3, INSR, ABL1, EGFR, IGF1R	280	54	19478	7.72937	0.95116	0.0160513	0.0146999
GOTERM_BP_DIRECT	GO:0040029~epigenetic regulation of gene expression	6	2.12766	0.00103699	HDAC4, HDAC5, HDAC3, HDAC8, HDAC6, HDAC7	280	54	19478	7.72937	0.95116	0.0160513	0.0146999
GOTERM_BP_DIRECT	GO:0070050~neuron cellular homeostasis	5	1.77305	0.00108016	APP, CA2, CA7, PSEN1, SLC6A2	280	32	19478	10.8694	0.956932	0.0165611	0.0151668
GOTERM_BP_DIRECT	GO:0009636~response to toxic substance	7	2.48227	0.00108131	MAOB, RPS6KB1, EPHX1, DNMT3A, BCL2, CDK1, SLC6A4	280	81	19478	6.01173	0.957076	0.0165611	0.0151668
GOTERM_BP_DIRECT	GO:0032760~positive regulation of tumor necrosis factor production	8	2.83688	0.00115631	APP, ADAM17, HDAC2, PTPRC, MAPKAPK2, PSEN1, JAK2, MMP8	280	112	19478	4.96888	0.965501	0.0176171	0.0161339
GOTERM_BP_DIRECT	GO:1900034~regulation of cellular response to heat	4	1.41844	0.00116438	GSK3B, HSF1, MAPKAPK2, MTOR	280	15	19478	18.5505	0.966302	0.0176476	0.0161618
GOTERM_BP_DIRECT	GO:0071395~cellular response to jasmonic acid stimulus	3	1.06383	0.00120355	AKR1C1, AKR1C3, AKR1C2	280	4	19478	52.1732	0.969936	0.0179606	0.0164485
GOTERM_BP_DIRECT	GO:0032811~negative regulation of epinephrine secretion	3	1.06383	0.00120355	ADRA2C, ADRA2B, ADRA2A	280	4	19478	52.1732	0.969936	0.0179606	0.0164485
GOTERM_BP_DIRECT	GO:0035624~receptor transactivation	3	1.06383	0.00120355	ADRA2C, ADRA2B, ADRA2A	280	4	19478	52.1732	0.969936	0.0179606	0.0164485
GOTERM_BP_DIRECT	GO:1902476~chloride transmembrane transport	8	2.83688	0.00121789	GABRB3, GABRA2, GLRA1, GABRA1, GABRA5, GABRA3, SLC6A2, GABRG2	280	113	19478	4.92491	0.971166	0.0180771	0.0165552
GOTERM_BP_DIRECT	GO:0034605~cellular response to heat	6	2.12766	0.00122378	VCP, HSP90AA1, HDAC2, HSF1, PTGS2, HDAC6	280	56	19478	7.45332	0.971657	0.0180771	0.0165552
GOTERM_BP_DIRECT	GO:0048013~ephrin receptor signaling pathway	7	2.48227	0.0013896	FLT3, SRC, MMP2, INSR, MMP9, EGFR, IGF1R	280	85	19478	5.72882	0.982517	0.0204229	0.0187034
GOTERM_BP_DIRECT	GO:0051146~striated muscle cell differentiation	4	1.41844	0.00141797	CASP7, CASP3, AKT1, MAPK14	280	16	19478	17.3911	0.983905	0.0204272	0.0187074
GOTERM_BP_DIRECT	GO:0032230~positive regulation of synaptic transmission, GABAergic	4	1.41844	0.00141797	ADORA2A, CA2, CA7, TACR1	280	16	19478	17.3911	0.983905	0.0204272	0.0187074
GOTERM_BP_DIRECT	GO:0160049~negative regulation of cGAS/STING signaling pathway	4	1.41844	0.00141797	PARP1, PRKDC, AKT1, AURKB	280	16	19478	17.3911	0.983905	0.0204272	0.0187074
GOTERM_BP_DIRECT	GO:0055093~response to hyperoxia	4	1.41844	0.00141797	POLB, HDAC2, MMP2, KCNA5	280	16	19478	17.3911	0.983905	0.0204272	0.0187074
GOTERM_BP_DIRECT	GO:0030154~cell differentiation	22	7.80142	0.00150828	GSK3B, SRC, SRD5A1, VDR, NR1H2, NR1I3, NR1H4, NR1H3, TYK2, HCK, BMP1, ANPEP, HNF4A, AKT1, PTPN6, PPARG, JAK2, PPARA, JAK3, JAK1, MCL1, PPARD	280	713	19478	2.14644	0.987629	0.0215875	0.01977
GOTERM_BP_DIRECT	GO:0001662~behavioral fear response	5	1.77305	0.00152077	RPS6KB1, GABRA5, BCL2, PDE8B, DRD4	280	35	19478	9.93776	0.988071	0.0215875	0.01977
GOTERM_BP_DIRECT	GO:0008306~associative learning	5	1.77305	0.00152077	APP, GABRA5, CHRNA7, ABL1, TACR1	280	35	19478	9.93776	0.988071	0.0215875	0.01977
GOTERM_BP_DIRECT	GO:0030593~neutrophil chemotaxis	6	2.12766	0.00154908	PLA2G1B, C5AR1, PDE4B, PIK3CD, PPIA, PIK3CG	280	59	19478	7.07433	0.989016	0.0218826	0.0200403
GOTERM_BP_DIRECT	GO:0007613~memory	7	2.48227	0.00156685	APP, CNR1, CHRNA7, INSR, PSEN1, PTGS2, SLC6A4	280	87	19478	5.59713	0.98957	0.0220268	0.0201723
GOTERM_BP_DIRECT	GO:0060612~adipose tissue development	5	1.77305	0.0016918	FTO, PIK3CA, RORC, DYRK1B, PPARD	280	36	19478	9.66171	0.992754	0.0232757	0.0213161
GOTERM_BP_DIRECT	GO:0042220~response to cocaine	5	1.77305	0.0016918	HDAC5, HSP90AA1, HDAC2, CNR1, DNMT3A	280	36	19478	9.66171	0.992754	0.0232757	0.0213161
GOTERM_BP_DIRECT	GO:0032570~response to progesterone	5	1.77305	0.0016918	PTGER2, CD38, NR1H3, TACR1, RELA	280	36	19478	9.66171	0.992754	0.0232757	0.0213161
GOTERM_BP_DIRECT	GO:0060078~regulation of postsynaptic membrane potential	5	1.77305	0.0016918	GABRA2, GABRA1, GABRA5, GABRA3, GABRG2	280	36	19478	9.66171	0.992754	0.0232757	0.0213161
GOTERM_BP_DIRECT	GO:0097242~amyloid-beta clearance	4	1.41844	0.00170369	MME, INSR, C5AR1, IGF1R	280	17	19478	16.3681	0.993001	0.0232757	0.0213161
GOTERM_BP_DIRECT	GO:1904385~cellular response to angiotensin	4	1.41844	0.00170369	PTPN1, HSF1, RELA, IGF1R	280	17	19478	16.3681	0.993001	0.0232757	0.0213161
GOTERM_BP_DIRECT	GO:0051301~cell division	15	5.31915	0.00185069	PLK1, CDC7, NR3C1, CDC25A, AURKB, CDC25B, CCND3, CCNB1, CCND2, CCNE2, CCND1, CCNE1, CDK4, CDK2, CDK1	280	397	19478	2.62837	0.99544	0.025166	0.0230472
GOTERM_BP_DIRECT	GO:0070328~triglyceride homeostasis	5	1.77305	0.00187575	HNF4A, NR1H4, ADORA1, NR1H3, RORA	280	37	19478	9.40058	0.995762	0.0252706	0.023143
GOTERM_BP_DIRECT	GO:0001890~placenta development	5	1.77305	0.00187575	MME, HSD17B2, PPARG, MAPK14, ADA	280	37	19478	9.40058	0.995762	0.0252706	0.023143
GOTERM_BP_DIRECT	GO:0042127~regulation of cell population proliferation	9	3.19149	0.00195082	SQLE, CCND3, MMP7, NOS2, FLT3, PTGER2, SGK1, EGFR, PTGS1	280	157	19478	3.98776	0.996595	0.0258125	0.0236392
GOTERM_BP_DIRECT	GO:0043524~negative regulation of neuron apoptotic process	9	3.19149	0.00195082	CCND1, ADORA2A, TERT, PIK3CA, F2R, BCL2, PSEN1, JAK2, HIF1A	280	157	19478	3.98776	0.996595	0.0258125	0.0236392
GOTERM_BP_DIRECT	GO:0072734~cellular response to staurosporine	3	1.06383	0.00198694	CASP7, CASP6, CASP3	280	5	19478	41.7386	0.996935	0.0258125	0.0236392
GOTERM_BP_DIRECT	GO:0046069~cGMP catabolic process	3	1.06383	0.00198694	PDE10A, PDE2A, PDE5A	280	5	19478	41.7386	0.996935	0.0258125	0.0236392
GOTERM_BP_DIRECT	GO:0045923~positive regulation of fatty acid metabolic process	3	1.06383	0.00198694	PPARG, PPARA, PPARD	280	5	19478	41.7386	0.996935	0.0258125	0.0236392
GOTERM_BP_DIRECT	GO:0031622~positive regulation of fever generation	3	1.06383	0.00198694	CNR1, PTGER3, PTGS2	280	5	19478	41.7386	0.996935	0.0258125	0.0236392
GOTERM_BP_DIRECT	GO:0033031~positive regulation of neutrophil apoptotic process	3	1.06383	0.00198694	HCAR2, PIK3CD, PIK3CB	280	5	19478	41.7386	0.996935	0.0258125	0.0236392
GOTERM_BP_DIRECT	GO:0060632~regulation of microtubule-based movement	3	1.06383	0.00198694	FNTA, FNTB, HDAC6	280	5	19478	41.7386	0.996935	0.0258125	0.0236392
GOTERM_BP_DIRECT	GO:0042542~response to hydrogen peroxide	5	1.77305	0.0020731	CASP3, MMP2, BCL2, ADAM9, KCNA5	280	38	19478	9.1532	0.997616	0.0268121	0.0245547
GOTERM_BP_DIRECT	GO:0006006~glucose metabolic process	6	2.12766	0.00222644	G6PD, PIK3CA, FABP5, AKT1, MAPK14, PPARD	280	64	19478	6.52165	0.998476	0.0285416	0.0261386
GOTERM_BP_DIRECT	GO:0071230~cellular response to amino acid stimulus	6	2.12766	0.00222644	GLRA1, MMP2, MMP3, DNMT3A, EGFR, MTOR	280	64	19478	6.52165	0.998476	0.0285416	0.0261386
GOTERM_BP_DIRECT	GO:0035994~response to muscle stretch	4	1.41844	0.00237693	PIK3CA, MAPK14, RELA, SLC9A1	280	19	19478	14.6451	0.999017	0.0300351	0.0275064
GOTERM_BP_DIRECT	GO:0046889~positive regulation of lipid biosynthetic process	4	1.41844	0.00237693	NR1H3, AKT1, PPARA, MTOR	280	19	19478	14.6451	0.999017	0.0300351	0.0275064
GOTERM_BP_DIRECT	GO:2000811~negative regulation of anoikis	4	1.41844	0.00237693	PIK3CA, SRC, BCL2, MCL1	280	19	19478	14.6451	0.999017	0.0300351	0.0275064
GOTERM_BP_DIRECT	GO:0007346~regulation of mitotic cell cycle	6	2.12766	0.00238423	HDAC3, PLK1, CDK2, PIM1, PIM3, PIM2	280	65	19478	6.42132	0.999038	0.0300351	0.0275064
GOTERM_BP_DIRECT	GO:0032731~positive regulation of interleukin-1 beta production	6	2.12766	0.00254999	APP, CASP8, CASP1, NLRP3, JAK2, RELA	280	66	19478	6.32403	0.999407	0.0319848	0.029292
GOTERM_BP_DIRECT	GO:0010595~positive regulation of endothelial cell migration	6	2.12766	0.00272396	ABL1, PIK3CD, AKT1, PRKCA, PIK3CB, PIK3CG	280	67	19478	6.22964	0.999643	0.0340203	0.0311561
GOTERM_BP_DIRECT	GO:0046677~response to antibiotic	4	1.41844	0.00276699	HSP90AA1, ALPL, JAK2, JAK1	280	20	19478	13.9129	0.999685	0.0342636	0.0313788
GOTERM_BP_DIRECT	GO:0019229~regulation of vasoconstriction	4	1.41844	0.00276699	ECE1, KCNA5, ADRA2C, ADRA2A	280	20	19478	13.9129	0.999685	0.0342636	0.0313788
GOTERM_BP_DIRECT	GO:0042596~fear response	3	1.06383	0.00295225	CRHR1, ADRA2A, DRD4	280	6	19478	34.7821	0.999817	0.035796	0.0327822
GOTERM_BP_DIRECT	GO:0032229~negative regulation of synaptic transmission, GABAergic	3	1.06383	0.00295225	CNR2, NPY5R, ADORA1	280	6	19478	34.7821	0.999817	0.035796	0.0327822
GOTERM_BP_DIRECT	GO:2001233~regulation of apoptotic signaling pathway	3	1.06383	0.00295225	BCL2, PPIA, MCL1	280	6	19478	34.7821	0.999817	0.035796	0.0327822
GOTERM_BP_DIRECT	GO:0061370~testosterone biosynthetic process	3	1.06383	0.00295225	AKR1C3, HSD17B3, CYP19A1	280	6	19478	34.7821	0.999817	0.035796	0.0327822
GOTERM_BP_DIRECT	GO:0010700~negative regulation of norepinephrine secretion	3	1.06383	0.00295225	ADRA2C, ADRA2B, ADRA2A	280	6	19478	34.7821	0.999817	0.035796	0.0327822
GOTERM_BP_DIRECT	GO:0042113~B cell activation	5	1.77305	0.00300612	HDAC4, HDAC5, CASP8, CHRNA7, PIK3CD	280	42	19478	8.28146	0.999843	0.036298	0.033242
GOTERM_BP_DIRECT	GO:0038202~TORC1 signaling	4	1.41844	0.00319425	RPS6KB1, RPS6KA2, RPS6KA1, MTOR	280	21	19478	13.2503	0.999909	0.0384101	0.0351763
GOTERM_BP_DIRECT	GO:0060079~excitatory postsynaptic potential	6	2.12766	0.0032974	GSK3B, GLRA1, ADORA2A, CHRNA7, ADORA1, AKT1	280	70	19478	5.96265	0.999933	0.0394873	0.0361628
GOTERM_BP_DIRECT	GO:0042098~T cell proliferation	5	1.77305	0.00356541	CCND3, NCSTN, PTPN6, PDE5A, PIK3CG	280	44	19478	7.90503	0.999969	0.0425219	0.0389419
GOTERM_BP_DIRECT	GO:0030182~neuron differentiation	9	3.19149	0.00366502	HDAC5, MAP2K1, CCND1, HDAC1, CASP3, DNMT3A, ABL1, PPIA, EGFR	280	174	19478	3.59815	0.999977	0.0434278	0.0397715
GOTERM_BP_DIRECT	GO:0034599~cellular response to oxidative stress	7	2.48227	0.00367121	EDNRA, G6PD, MAPK8, PARP1, ABL1, HIF1A, PPIA	280	103	19478	4.72767	0.999978	0.0434278	0.0397715
GOTERM_BP_DIRECT	GO:0032722~positive regulation of chemokine production	5	1.77305	0.00386986	APP, ADAM17, ADORA2B, EIF2AK2, HIF1A	280	45	19478	7.72937	0.999987	0.0455923	0.0417537
GOTERM_BP_DIRECT	GO:0031000~response to caffeine	3	1.06383	0.00409414	HDAC2, ADORA2A, PPARG	280	7	19478	29.8133	0.999993	0.0470907	0.043126
GOTERM_BP_DIRECT	GO:0032376~positive regulation of cholesterol transport	3	1.06383	0.00409414	NR1H2, NR1H3, PPARG	280	7	19478	29.8133	0.999993	0.0470907	0.043126
GOTERM_BP_DIRECT	GO:0002674~negative regulation of acute inflammatory response	3	1.06383	0.00409414	ADORA1, NLRP3, PPARG	280	7	19478	29.8133	0.999993	0.0470907	0.043126
GOTERM_BP_DIRECT	GO:0008211~glucocorticoid metabolic process	3	1.06383	0.00409414	HSD11B2, SERPINA6, NR3C1	280	7	19478	29.8133	0.999993	0.0470907	0.043126
GOTERM_BP_DIRECT	GO:1903573~negative regulation of response to endoplasmic reticulum stress	3	1.06383	0.00409414	NR1H2, ALOX5, NR1H3	280	7	19478	29.8133	0.999993	0.0470907	0.043126
GOTERM_BP_DIRECT	GO:0046321~positive regulation of fatty acid oxidation	3	1.06383	0.00409414	PPARG, PPARA, PPARD	280	7	19478	29.8133	0.999993	0.0470907	0.043126
GOTERM_BP_DIRECT	GO:0031929~TOR signaling	4	1.41844	0.0041646	RPS6KB1, AKT1, HIF1A, MTOR	280	23	19478	12.0981	0.999995	0.0472755	0.0432953
GOTERM_BP_DIRECT	GO:0036092~phosphatidylinositol-3-phosphate biosynthetic process	4	1.41844	0.0041646	PIK3CA, PIK3CD, PIK3CB, PIK3CG	280	23	19478	12.0981	0.999995	0.0472755	0.0432953
GOTERM_BP_DIRECT	GO:1900273~positive regulation of long-term synaptic potentiation	4	1.41844	0.0041646	APP, ADORA2A, MME, CHRNA7	280	23	19478	12.0981	0.999995	0.0472755	0.0432953
GOTERM_BP_DIRECT	GO:0050796~regulation of insulin secretion	5	1.77305	0.00419144	NOS2, CNR1, ALOX5, HNF4A, KCNA5	280	46	19478	7.56134	0.999995	0.0472755	0.0432953
GOTERM_BP_DIRECT	GO:0042177~negative regulation of protein catabolic process	5	1.77305	0.00419144	NOS2, CYP51A1, HMGCR, RELA, EGFR	280	46	19478	7.56134	0.999995	0.0472755	0.0432953
GOTERM_BP_DIRECT	GO:0040014~regulation of multicellular organism growth	4	1.41844	0.00470965	FTO, APP, HDAC3, PIK3CA	280	24	19478	11.594	0.999999	0.0527119	0.0482739
GOTERM_BP_DIRECT	GO:2000378~negative regulation of reactive oxygen species metabolic process	4	1.41844	0.00470965	G6PD, MMP3, BCL2, HIF1A	280	24	19478	11.594	0.999999	0.0527119	0.0482739
GOTERM_BP_DIRECT	GO:0050714~positive regulation of protein secretion	5	1.77305	0.00488772	ACHE, ADORA2A, PLA2G1B, ADAM9, PPIA	280	48	19478	7.24628	0.999999	0.0544953	0.0499072
GOTERM_BP_DIRECT	GO:0008217~regulation of blood pressure	6	2.12766	0.0052448	EDNRA, GCGR, PPARG, SGK1, PTGS2, PTGS1	280	78	19478	5.3511	1	0.0580157	0.0531312
GOTERM_BP_DIRECT	GO:0032729~positive regulation of type II interferon production	6	2.12766	0.0052448	APP, PDE4D, PDE4B, ABL1, TYK2, JAK2	280	78	19478	5.3511	1	0.0580157	0.0531312
GOTERM_BP_DIRECT	GO:0070527~platelet aggregation	5	1.77305	0.00526328	PTPN6, PIK3CB, PPIA, PIK3CG, SLC6A4	280	49	19478	7.0984	1	0.0580157	0.0531312
GOTERM_BP_DIRECT	GO:0046686~response to cadmium ion	4	1.41844	0.00529582	MAPK9, TERT, CDK1, NUDT1	280	25	19478	11.1303	1	0.0581541	0.053258
GOTERM_BP_DIRECT	GO:0007197~adenylate cyclase-inhibiting G protein-coupled acetylcholine receptor signaling pathway	3	1.06383	0.00540739	CHRM2, HRH3, HRH4	280	8	19478	26.0866	1	0.0584963	0.0535714
GOTERM_BP_DIRECT	GO:0007077~mitotic nuclear membrane disassembly	3	1.06383	0.00540739	PLK1, CDK1, PRKCA	280	8	19478	26.0866	1	0.0584963	0.0535714
GOTERM_BP_DIRECT	GO:0043393~regulation of protein binding	3	1.06383	0.00540739	HDAC4, HDAC5, PLK1	280	8	19478	26.0866	1	0.0584963	0.0535714
GOTERM_BP_DIRECT	GO:0014074~response to purine-containing compound	3	1.06383	0.00540739	ADORA2A, ADORA1, ADA	280	8	19478	26.0866	1	0.0584963	0.0535714
GOTERM_BP_DIRECT	GO:0050729~positive regulation of inflammatory response	7	2.48227	0.00552415	APP, FABP4, PDE2A, PLA2G2A, CASP1, NLRP3, PLA2G7	280	112	19478	4.34777	1	0.059436	0.0544319
GOTERM_BP_DIRECT	GO:0043124~negative regulation of canonical NF-kappaB signal transduction	6	2.12766	0.0055351	CASP8, HDAC1, CHRNA7, NR1H4, RORA, ESR1	280	79	19478	5.28336	1	0.059436	0.0544319
GOTERM_BP_DIRECT	GO:0010468~regulation of gene expression	10	3.5461	0.00557373	APP, PTPRC, CDK4, CYP1A2, CDK2, DNMT3A, BCL2, DNMT3B, PSEN1, HIF1A	280	227	19478	3.06451	1	0.0596307	0.0546102
GOTERM_BP_DIRECT	GO:0043536~positive regulation of blood vessel endothelial cell migration	5	1.77305	0.00565767	ADAM17, PDPK1, AKT1, PRKCA, HIF1A	280	50	19478	6.95643	1	0.060307	0.0552296
GOTERM_BP_DIRECT	GO:0032436~positive regulation of proteasomal ubiquitin-dependent protein catabolic process	6	2.12766	0.00583656	MAPK9, GSK3B, VCP, PLK1, AKT1, PSEN1	280	80	19478	5.21732	1	0.0619868	0.056768
GOTERM_BP_DIRECT	GO:0007268~chemical synaptic transmission	10	3.5461	0.00605961	CHRM2, GRM4, HRH3, NPY5R, CHRNA7, RPS6KA2, RPS6KA1, HRH4, SLC6A2, DRD4	280	230	19478	3.02453	1	0.0641217	0.0587232
GOTERM_BP_DIRECT	GO:0007565~female pregnancy	6	2.12766	0.00614941	HSD11B2, BCL2, CD38, ADRA2B, CRHR1, ADRA2A	280	81	19478	5.15291	1	0.0648361	0.0593774
GOTERM_BP_DIRECT	GO:0043123~positive regulation of canonical NF-kappaB signal transduction	10	3.5461	0.00640362	EDNRA, CASP8, PARP1, INSR, F2R, NAMPT, CASP1, ABL1, PIM2, RELA	280	232	19478	2.99846	1	0.0672726	0.0616088
GOTERM_BP_DIRECT	GO:0008202~steroid metabolic process	5	1.77305	0.00650455	HSD17B2, AKR1C3, AKR1C2, CYP2C19, CYP17A1	280	52	19478	6.68887	1	0.0680872	0.0623548
GOTERM_BP_DIRECT	GO:0097700~vascular endothelial cell response to laminar fluid shear stress	3	1.06383	0.0068869	PDPK1, AKT1, MTOR	280	9	19478	23.1881	1	0.071067	0.0650837
GOTERM_BP_DIRECT	GO:0006089~lactate metabolic process	3	1.06383	0.0068869	LDHB, LDHA, HIF1A	280	9	19478	23.1881	1	0.071067	0.0650837
GOTERM_BP_DIRECT	GO:0006702~androgen biosynthetic process	3	1.06383	0.0068869	SRD5A1, HSD17B3, CYP17A1	280	9	19478	23.1881	1	0.071067	0.0650837
GOTERM_BP_DIRECT	GO:0001973~G protein-coupled adenosine receptor signaling pathway	3	1.06383	0.0068869	ADORA2A, ADORA2B, ADORA1	280	9	19478	23.1881	1	0.071067	0.0650837
GOTERM_BP_DIRECT	GO:0030324~lung development	6	2.12766	0.00715843	HSD11B1, MMP14, MME, EPAS1, CYP1A2, EGFR	280	84	19478	4.96888	1	0.0736079	0.0674106
GOTERM_BP_DIRECT	GO:0007188~adenylate cyclase-modulating G protein-coupled receptor signaling pathway	5	1.77305	0.00743149	CHRM2, ADORA2A, CNR1, GCGR, DRD4	280	54	19478	6.44114	1	0.0758794	0.0694909
GOTERM_BP_DIRECT	GO:0031648~protein destabilization	5	1.77305	0.00743149	PRKDC, SRC, PLK1, MTOR, HDAC6	280	54	19478	6.44114	1	0.0758794	0.0694909
GOTERM_BP_DIRECT	GO:0009267~cellular response to starvation	6	2.12766	0.00751898	SRD5A1, GCGR, AKR1C3, PPARA, SREBF2, MTOR	280	85	19478	4.91042	1	0.0765043	0.0700632
GOTERM_BP_DIRECT	GO:0051091~positive regulation of DNA-binding transcription factor activity	6	2.12766	0.00789199	HDAC4, HDAC5, HSF1, AKT1, ESR1, ESR2	280	86	19478	4.85332	1	0.0798077	0.0730885
GOTERM_BP_DIRECT	GO:0030968~endoplasmic reticulum unfolded protein response	5	1.77305	0.00792592	ERN1, PTPN1, VCP, CCND1, EIF2AK2	280	55	19478	6.32403	1	0.0798077	0.0730885
GOTERM_BP_DIRECT	GO:0097191~extrinsic apoptotic signaling pathway	5	1.77305	0.00792592	GSK3B, CASP8, PTPRC, PDPK1, JAK2	280	55	19478	6.32403	1	0.0798077	0.0730885
GOTERM_BP_DIRECT	GO:0032094~response to food	4	1.41844	0.00806707	HSD11B2, G6PD, CHRNA7, AKT1	280	29	19478	9.59507	1	0.0803944	0.0736258
GOTERM_BP_DIRECT	GO:0048662~negative regulation of smooth muscle cell proliferation	4	1.41844	0.00806707	PTGIR, IGFBP3, PPARG, PPARD	280	29	19478	9.59507	1	0.0803944	0.0736258
GOTERM_BP_DIRECT	GO:0048714~positive regulation of oligodendrocyte differentiation	4	1.41844	0.00806707	HDAC2, HDAC1, PPARG, MTOR	280	29	19478	9.59507	1	0.0803944	0.0736258
GOTERM_BP_DIRECT	GO:0019371~cyclooxygenase pathway	3	1.06383	0.00852767	AKR1C3, PTGS2, PTGS1	280	10	19478	20.8693	1	0.0838362	0.0767778
GOTERM_BP_DIRECT	GO:0150077~regulation of neuroinflammatory response	3	1.06383	0.00852767	MMP3, PTGS2, MMP9	280	10	19478	20.8693	1	0.0838362	0.0767778
GOTERM_BP_DIRECT	GO:0060080~inhibitory postsynaptic potential	3	1.06383	0.00852767	GLRA1, ADORA2A, DRD4	280	10	19478	20.8693	1	0.0838362	0.0767778
GOTERM_BP_DIRECT	GO:0071394~cellular response to testosterone stimulus	3	1.06383	0.00852767	AR, SRD5A1, IGF1R	280	10	19478	20.8693	1	0.0838362	0.0767778
GOTERM_BP_DIRECT	GO:0045766~positive regulation of angiogenesis	8	2.83688	0.00861265	TERT, PDPK1, CMA1, CHRNA7, C5AR1, PIK3CD, PRKCA, HIF1A	280	161	19478	3.45661	1	0.0843866	0.0772819
GOTERM_BP_DIRECT	GO:0016241~regulation of macroautophagy	5	1.77305	0.00897848	ERN1, MAPK8, CASP3, MTOR, HDAC6	280	57	19478	6.10213	1	0.0876758	0.0802942
GOTERM_BP_DIRECT	GO:1900015~regulation of cytokine production involved in inflammatory response	3	1.06383	0.0103248	NOS2, ALOX5, MAPK14	280	11	19478	18.9721	1	0.0998179	0.091414
GOTERM_BP_DIRECT	GO:1902036~regulation of hematopoietic stem cell differentiation	3	1.06383	0.0103248	PRKDC, ABL1, EIF2AK2	280	11	19478	18.9721	1	0.0998179	0.091414
GOTERM_BP_DIRECT	GO:0061179~negative regulation of insulin secretion involved in cellular response to glucose stimulus	3	1.06383	0.0103248	PIM3, PDE8B, ADRA2A	280	11	19478	18.9721	1	0.0998179	0.091414
GOTERM_BP_DIRECT	GO:0097192~extrinsic apoptotic signaling pathway in absence of ligand	4	1.41844	0.0106114	GSK3B, BCL2, CASP2, MCL1	280	32	19478	8.69554	1	0.100583	0.0921148
GOTERM_BP_DIRECT	GO:0045740~positive regulation of DNA replication	4	1.41844	0.0106114	CDK2, CDK1, CDC25A, EGFR	280	32	19478	8.69554	1	0.100583	0.0921148
GOTERM_BP_DIRECT	GO:0042100~B cell proliferation	4	1.41844	0.0106114	PTPRC, BCL2, CD38, ADA	280	32	19478	8.69554	1	0.100583	0.0921148
GOTERM_BP_DIRECT	GO:0051281~positive regulation of release of sequestered calcium ion into cytosol	4	1.41844	0.0106114	PDPK1, F2R, ABL1, F2	280	32	19478	8.69554	1	0.100583	0.0921148
GOTERM_BP_DIRECT	GO:0015908~fatty acid transport	4	1.41844	0.0106114	FABP1, FABP4, FABP5, PPARD	280	32	19478	8.69554	1	0.100583	0.0921148
GOTERM_BP_DIRECT	GO:0033554~cellular response to stress	4	1.41844	0.0106114	MAPK9, MAPK8, AKT1, MAPK14	280	32	19478	8.69554	1	0.100583	0.0921148
GOTERM_BP_DIRECT	GO:0000723~telomere maintenance	5	1.77305	0.0113479	TERT, PARP1, CCNE2, CCNE1, PRKDC	280	61	19478	5.70199	1	0.106536	0.0975661
GOTERM_BP_DIRECT	GO:0043433~negative regulation of DNA-binding transcription factor activity	5	1.77305	0.0113479	EGLN1, HDAC4, HDAC2, PIM1, ESR1	280	61	19478	5.70199	1	0.106536	0.0975661
GOTERM_BP_DIRECT	GO:0032880~regulation of protein localization	6	2.12766	0.0113492	HSP90AA1, MAPK8, PARP1, CCNE2, CCNE1, BCL2	280	94	19478	4.44027	1	0.106536	0.0975661
GOTERM_BP_DIRECT	GO:0001501~skeletal system development	7	2.48227	0.0115447	HDAC4, MMP14, BMP1, MMP16, VDR, ALPL, MMP9	280	131	19478	3.71718	1	0.107391	0.0983491
GOTERM_BP_DIRECT	GO:0051968~positive regulation of synaptic transmission, glutamatergic	4	1.41844	0.0115509	ADORA2A, PTGS2, EGFR, HDAC6	280	33	19478	8.43203	1	0.107391	0.0983491
GOTERM_BP_DIRECT	GO:0035924~cellular response to vascular endothelial growth factor stimulus	4	1.41844	0.0115509	ERN1, MAPKAPK2, AKT1, MAPK14	280	33	19478	8.43203	1	0.107391	0.0983491
GOTERM_BP_DIRECT	GO:0043276~anoikis	3	1.06383	0.0122735	PIK3CA, AKT1, MTOR	280	12	19478	17.3911	1	0.112669	0.103183
GOTERM_BP_DIRECT	GO:0043117~positive regulation of vascular permeability	3	1.06383	0.0122735	PTP4A3, PDE2A, TACR1	280	12	19478	17.3911	1	0.112669	0.103183
GOTERM_BP_DIRECT	GO:0030299~intestinal cholesterol absorption	3	1.06383	0.0122735	SOAT2, NPC1L1, AKR1C1	280	12	19478	17.3911	1	0.112669	0.103183
GOTERM_BP_DIRECT	GO:0051549~positive regulation of keratinocyte migration	3	1.06383	0.0122735	ADAM9, MMP9, MTOR	280	12	19478	17.3911	1	0.112669	0.103183
GOTERM_BP_DIRECT	GO:0001958~endochondral ossification	4	1.41844	0.012537	MMP14, MMP13, MMP16, ALPL	280	34	19478	8.18403	1	0.114365	0.104737
GOTERM_BP_DIRECT	GO:0045824~negative regulation of innate immune response	4	1.41844	0.012537	PARP1, PIM1, PTPN6, AURKB	280	34	19478	8.18403	1	0.114365	0.104737
GOTERM_BP_DIRECT	GO:0042391~regulation of membrane potential	5	1.77305	0.0133659	KCNH2, GLRA1, CHRNA7, KCNMA1, KCNA5	280	64	19478	5.43471	1	0.121546	0.111313
GOTERM_BP_DIRECT	GO:0030855~epithelial cell differentiation	6	2.12766	0.0134134	CASP6, AKR1C1, CDK1, AKR1C2, PPARG, CTSB	280	98	19478	4.25904	1	0.121598	0.111361
GOTERM_BP_DIRECT	GO:2000379~positive regulation of reactive oxygen species metabolic process	4	1.41844	0.0135697	AKR1C1, AKR1C3, F2, MAPK14	280	35	19478	7.9502	1	0.122633	0.112308
GOTERM_BP_DIRECT	GO:0032757~positive regulation of interleukin-8 production	5	1.77305	0.014086	NOS2, PLA2G1B, F2R, RELA, ELANE	280	65	19478	5.3511	1	0.126905	0.116221
GOTERM_BP_DIRECT	GO:0050892~intestinal absorption	3	1.06383	0.0143691	FABP1, VDR, ADRA2A	280	13	19478	16.0533	1	0.127482	0.116749
GOTERM_BP_DIRECT	GO:0061029~eyelid development in camera-type eye	3	1.06383	0.0143691	HDAC2, HDAC1, EGFR	280	13	19478	16.0533	1	0.127482	0.116749
GOTERM_BP_DIRECT	GO:1990535~neuron projection maintenance	3	1.06383	0.0143691	APP, INSR, PSEN1	280	13	19478	16.0533	1	0.127482	0.116749
GOTERM_BP_DIRECT	GO:0050847~progesterone receptor signaling pathway	3	1.06383	0.0143691	HDAC2, SRC, PGR	280	13	19478	16.0533	1	0.127482	0.116749
GOTERM_BP_DIRECT	GO:0051128~regulation of cellular component organization	3	1.06383	0.0143691	ADAM17, ABL1, MTOR	280	13	19478	16.0533	1	0.127482	0.116749
GOTERM_BP_DIRECT	GO:0031663~lipopolysaccharide-mediated signaling pathway	4	1.41844	0.0146495	HCK, AKT1, JAK2, MAPK14	280	36	19478	7.72937	1	0.129575	0.118666
GOTERM_BP_DIRECT	GO:0050830~defense response to Gram-positive bacterium	7	2.48227	0.0155992	APP, ADAM17, MMP7, PLA2G1B, PLA2G2A, C5AR1, NLRP3	280	140	19478	3.47821	1	0.137045	0.125507
GOTERM_BP_DIRECT	GO:0032743~positive regulation of interleukin-2 production	4	1.41844	0.0157766	PTPRC, PDE4D, PDE4B, ABL1	280	37	19478	7.52046	1	0.137045	0.125507
GOTERM_BP_DIRECT	GO:0010634~positive regulation of epithelial cell migration	4	1.41844	0.0157766	SRC, TACR1, HIF1A, HDAC6	280	37	19478	7.52046	1	0.137045	0.125507
GOTERM_BP_DIRECT	GO:2001240~negative regulation of extrinsic apoptotic signaling pathway in absence of ligand	4	1.41844	0.0157766	TERT, BCL2, AKT1, MCL1	280	37	19478	7.52046	1	0.137045	0.125507
GOTERM_BP_DIRECT	GO:0046326~positive regulation of D-glucose import	4	1.41844	0.0157766	TERT, INSR, AKT1, MAPK14	280	37	19478	7.52046	1	0.137045	0.125507
GOTERM_BP_DIRECT	GO:0043687~post-translational protein modification	4	1.41844	0.0157766	CDK2, PRKCA, JAK2, AURKB	280	37	19478	7.52046	1	0.137045	0.125507
GOTERM_BP_DIRECT	GO:0001819~positive regulation of cytokine production	5	1.77305	0.0163922	SRC, EIF2AK2, PIK3CD, ADRA2A, PIK3CG	280	68	19478	5.11502	1	0.140077	0.128284
GOTERM_BP_DIRECT	GO:0071560~cellular response to transforming growth factor beta stimulus	5	1.77305	0.0163922	HDAC2, PDE2A, ABL1, NR3C1, IGF1R	280	68	19478	5.11502	1	0.140077	0.128284
GOTERM_BP_DIRECT	GO:0035022~positive regulation of Rac protein signal transduction	3	1.06383	0.0166071	FNTA, PIK3CB, PIK3CG	280	14	19478	14.9066	1	0.140077	0.128284
GOTERM_BP_DIRECT	GO:0097284~hepatocyte apoptotic process	3	1.06383	0.0166071	CASP6, DNMT3A, PIK3CG	280	14	19478	14.9066	1	0.140077	0.128284
GOTERM_BP_DIRECT	GO:1900272~negative regulation of long-term synaptic potentiation	3	1.06383	0.0166071	APP, ADORA1, ABL1	280	14	19478	14.9066	1	0.140077	0.128284
GOTERM_BP_DIRECT	GO:1990748~cellular detoxification	3	1.06383	0.0166071	FABP1, PIM1, ABCG2	280	14	19478	14.9066	1	0.140077	0.128284
GOTERM_BP_DIRECT	GO:0045598~regulation of fat cell differentiation	3	1.06383	0.0166071	ALOX5, RORC, HDAC6	280	14	19478	14.9066	1	0.140077	0.128284
GOTERM_BP_DIRECT	GO:0048771~tissue remodeling	3	1.06383	0.0166071	MMP14, MMP2, F2	280	14	19478	14.9066	1	0.140077	0.128284
GOTERM_BP_DIRECT	GO:0086004~regulation of cardiac muscle cell contraction	3	1.06383	0.0166071	PDE4D, PDE4B, ADORA1	280	14	19478	14.9066	1	0.140077	0.128284
GOTERM_BP_DIRECT	GO:0070102~interleukin-6-mediated signaling pathway	3	1.06383	0.0166071	SRC, JAK2, JAK1	280	14	19478	14.9066	1	0.140077	0.128284
GOTERM_BP_DIRECT	GO:2001237~negative regulation of extrinsic apoptotic signaling pathway	4	1.41844	0.0169512	AR, RPS6KB1, SRC, RELA	280	38	19478	7.32256	1	0.142156	0.130187
GOTERM_BP_DIRECT	GO:0031333~negative regulation of protein-containing complex assembly	4	1.41844	0.0169512	GSK3B, SRC, HSF1, HDAC6	280	38	19478	7.32256	1	0.142156	0.130187
GOTERM_BP_DIRECT	GO:0021766~hippocampus development	5	1.77305	0.0172104	GSK3B, HDAC1, SRD5A1, CASP3, IGF1R	280	69	19478	5.04089	1	0.143914	0.131798
GOTERM_BP_DIRECT	GO:0007616~long-term memory	4	1.41844	0.0181735	CCND2, RPS6KB1, TACR1, SGK1	280	39	19478	7.1348	1	0.151532	0.138774
GOTERM_BP_DIRECT	GO:0045892~negative regulation of DNA-templated transcription	16	5.67376	0.0185996	HDAC5, HDAC2, HDAC3, PARP1, HDAC1, VDR, NR1H2, DNMT3A, NR3C1, RELA, HDAC6, FABP4, HNF4A, CD38, PPARG, PPARD	280	573	19478	1.94246	1	0.154642	0.141622
GOTERM_BP_DIRECT	GO:0007267~cell-cell signaling	9	3.19149	0.0189185	AR, PTGIR, ADORA2A, NAMPT, ADORA1, PGR, ADRA2C, ADRA2B, ESR2	280	232	19478	2.69861	1	0.154735	0.141707
GOTERM_BP_DIRECT	GO:0046718~symbiont entry into host cell	6	2.12766	0.0189494	SRC, ANPEP, INSR, CDK1, EGFR, CTSB	280	107	19478	3.9008	1	0.154735	0.141707
GOTERM_BP_DIRECT	GO:0046209~nitric oxide metabolic process	3	1.06383	0.0189829	HSP90AA1, AKT1, PPARA	280	15	19478	13.9129	1	0.154735	0.141707
GOTERM_BP_DIRECT	GO:1903265~positive regulation of tumor necrosis factor-mediated signaling pathway	3	1.06383	0.0189829	ADAM17, CASP1, MMP8	280	15	19478	13.9129	1	0.154735	0.141707
GOTERM_BP_DIRECT	GO:0016242~negative regulation of macroautophagy	3	1.06383	0.0189829	PIK3CA, AKT1, MTOR	280	15	19478	13.9129	1	0.154735	0.141707
GOTERM_BP_DIRECT	GO:0010831~positive regulation of myotube differentiation	3	1.06383	0.0189829	MMP14, MAPK14, MTOR	280	15	19478	13.9129	1	0.154735	0.141707
GOTERM_BP_DIRECT	GO:0048546~digestive tract morphogenesis	3	1.06383	0.0189829	BCL2, HIF1A, EGFR	280	15	19478	13.9129	1	0.154735	0.141707
GOTERM_BP_DIRECT	GO:0033077~T cell differentiation in thymus	4	1.41844	0.0194435	ADAM17, PRKDC, BCL2, ADA	280	40	19478	6.95643	1	0.157168	0.143936
GOTERM_BP_DIRECT	GO:0048536~spleen development	4	1.41844	0.0194435	POLB, ADAM17, BCL2, ABL1	280	40	19478	6.95643	1	0.157168	0.143936
GOTERM_BP_DIRECT	GO:0045814~negative regulation of gene expression, epigenetic	4	1.41844	0.0194435	HDAC4, HDAC5, HDAC1, HDAC6	280	40	19478	6.95643	1	0.157168	0.143936
GOTERM_BP_DIRECT	GO:0016236~macroautophagy	5	1.77305	0.019816	VCP, SRC, PLAA, PIM2, MTOR	280	72	19478	4.83085	1	0.159295	0.145883
GOTERM_BP_DIRECT	GO:0009611~response to wounding	5	1.77305	0.019816	EDNRA, CASP3, F2R, F2, NR3C1	280	72	19478	4.83085	1	0.159295	0.145883
GOTERM_BP_DIRECT	GO:0043542~endothelial cell migration	4	1.41844	0.0207614	PTP4A3, PIK3CA, FAP, ABL1	280	41	19478	6.78676	1	0.165522	0.151586
GOTERM_BP_DIRECT	GO:0046854~phosphatidylinositol phosphate biosynthetic process	4	1.41844	0.0207614	PIK3CA, PIK3CD, PIK3CB, PIK3CG	280	41	19478	6.78676	1	0.165522	0.151586
GOTERM_BP_DIRECT	GO:0030217~T cell differentiation	4	1.41844	0.0207614	PTPRC, LCK, PIK3CD, PTPN2	280	41	19478	6.78676	1	0.165522	0.151586
GOTERM_BP_DIRECT	GO:0007169~cell surface receptor protein tyrosine kinase signaling pathway	6	2.12766	0.0210842	HCK, FLT3, LCK, INSR, PIK3CB, EGFR	280	110	19478	3.79442	1	0.16718	0.153105
GOTERM_BP_DIRECT	GO:0006874~intracellular calcium ion homeostasis	6	2.12766	0.0210842	EDNRA, VDR, CHRNA7, PIK3CB, DRD4, ELANE	280	110	19478	3.79442	1	0.16718	0.153105
GOTERM_BP_DIRECT	GO:0090336~positive regulation of brown fat cell differentiation	3	1.06383	0.0214922	PIM1, MAPK14, PTGS2	280	16	19478	13.0433	1	0.168124	0.153969
GOTERM_BP_DIRECT	GO:0022407~regulation of cell-cell adhesion	3	1.06383	0.0214922	SRC, JAK2, JAK3	280	16	19478	13.0433	1	0.168124	0.153969
GOTERM_BP_DIRECT	GO:0003376~sphingosine-1-phosphate receptor signaling pathway	3	1.06383	0.0214922	AKT1, PIK3CB, PIK3CG	280	16	19478	13.0433	1	0.168124	0.153969
GOTERM_BP_DIRECT	GO:0045651~positive regulation of macrophage differentiation	3	1.06383	0.0214922	CASP8, HSF1, PRKCA	280	16	19478	13.0433	1	0.168124	0.153969
GOTERM_BP_DIRECT	GO:0045777~positive regulation of blood pressure	3	1.06383	0.0214922	CNR1, TACR1, ADRA2B	280	16	19478	13.0433	1	0.168124	0.153969
GOTERM_BP_DIRECT	GO:0046427~positive regulation of receptor signaling pathway via JAK-STAT	4	1.41844	0.0221271	F2R, TYK2, F2, JAK2	280	42	19478	6.62517	1	0.172627	0.158093
GOTERM_BP_DIRECT	GO:1901796~regulation of signal transduction by p53 class mediator	4	1.41844	0.0235409	AKT1, SGK1, MTOR, AURKB	280	43	19478	6.4711	1	0.183166	0.167744
GOTERM_BP_DIRECT	GO:0032868~response to insulin	5	1.77305	0.02365	HSD11B2, ALPL, MAPK14, PPARA, RELA	280	76	19478	4.5766	1	0.183524	0.168072
GOTERM_BP_DIRECT	GO:0031571~mitotic G1 DNA damage checkpoint signaling	3	1.06383	0.0241306	CCND1, PRKDC, CDK2	280	17	19478	12.2761	1	0.18479	0.169232
GOTERM_BP_DIRECT	GO:0071732~cellular response to nitric oxide	3	1.06383	0.0241306	PTPN1, CDK2, MMP3	280	17	19478	12.2761	1	0.18479	0.169232
GOTERM_BP_DIRECT	GO:0016486~peptide hormone processing	3	1.06383	0.0241306	BCHE, ECE1, PLA2G7	280	17	19478	12.2761	1	0.18479	0.169232
GOTERM_BP_DIRECT	GO:0034620~cellular response to unfolded protein	3	1.06383	0.0241306	ERN1, PTPN1, HSF1	280	17	19478	12.2761	1	0.18479	0.169232
GOTERM_BP_DIRECT	GO:0048266~behavioral response to pain	3	1.06383	0.0241306	AKT1, TACR1, MTOR	280	17	19478	12.2761	1	0.18479	0.169232
GOTERM_BP_DIRECT	GO:0007566~embryo implantation	4	1.41844	0.0265119	MMP2, PTGS2, MMP9, PPARD	280	45	19478	6.18349	1	0.200158	0.183306
GOTERM_BP_DIRECT	GO:0033138~positive regulation of peptidyl-serine phosphorylation	4	1.41844	0.0265119	APP, AKT1, EGFR, HDAC6	280	45	19478	6.18349	1	0.200158	0.183306
GOTERM_BP_DIRECT	GO:0006469~negative regulation of protein kinase activity	4	1.41844	0.0265119	PTPRC, PDPK1, AKT1, PPIA	280	45	19478	6.18349	1	0.200158	0.183306
GOTERM_BP_DIRECT	GO:0006260~DNA replication	6	2.12766	0.0266587	POLB, DUT, CDK2, CDK1, TOP1, ADRA2A	280	117	19478	3.5674	1	0.200158	0.183306
GOTERM_BP_DIRECT	GO:0060749~mammary gland alveolus development	3	1.06383	0.0268941	AR, CCND1, ESR1	280	18	19478	11.594	1	0.200158	0.183306
GOTERM_BP_DIRECT	GO:0051044~positive regulation of membrane protein ectodomain proteolysis	3	1.06383	0.0268941	APP, ADAM9, ADRA2A	280	18	19478	11.594	1	0.200158	0.183306
GOTERM_BP_DIRECT	GO:0033189~response to vitamin A	3	1.06383	0.0268941	DNMT3A, PPARG, PPARD	280	18	19478	11.594	1	0.200158	0.183306
GOTERM_BP_DIRECT	GO:0071880~adenylate cyclase-activating adrenergic receptor signaling pathway	3	1.06383	0.0268941	ADRA2C, ADRA2B, ADRA2A	280	18	19478	11.594	1	0.200158	0.183306
GOTERM_BP_DIRECT	GO:0030224~monocyte differentiation	3	1.06383	0.0268941	FASN, PDE2A, PPARG	280	18	19478	11.594	1	0.200158	0.183306
GOTERM_BP_DIRECT	GO:0045987~positive regulation of smooth muscle contraction	3	1.06383	0.0268941	F2R, PTGS2, ADA	280	18	19478	11.594	1	0.200158	0.183306
GOTERM_BP_DIRECT	GO:0071380~cellular response to prostaglandin E stimulus	3	1.06383	0.0268941	PTGER2, AKT1, PPARG	280	18	19478	11.594	1	0.200158	0.183306
GOTERM_BP_DIRECT	GO:1905784~regulation of anaphase-promoting complex-dependent catabolic process	2	0.70922	0.0284433	PLK1, CDK2	280	2	19478	69.5643	1	0.205895	0.18856
GOTERM_BP_DIRECT	GO:1902215~negative regulation of interleukin-4-mediated signaling pathway	2	0.70922	0.0284433	PTPRC, PTPN2	280	2	19478	69.5643	1	0.205895	0.18856
GOTERM_BP_DIRECT	GO:0090044~positive regulation of tubulin deacetylation	2	0.70922	0.0284433	FNTA, HDAC6	280	2	19478	69.5643	1	0.205895	0.18856
GOTERM_BP_DIRECT	GO:0035747~natural killer cell chemotaxis	2	0.70922	0.0284433	PIK3CD, PIK3CG	280	2	19478	69.5643	1	0.205895	0.18856
GOTERM_BP_DIRECT	GO:1903210~podocyte apoptotic process	2	0.70922	0.0284433	EDNRA, ABL1	280	2	19478	69.5643	1	0.205895	0.18856
GOTERM_BP_DIRECT	GO:0038185~nuclear receptor-mediated bile acid signaling pathway	2	0.70922	0.0284433	VDR, NR1H4	280	2	19478	69.5643	1	0.205895	0.18856
GOTERM_BP_DIRECT	GO:0016488~farnesol catabolic process	2	0.70922	0.0284433	AKR1B10, AKR1C3	280	2	19478	69.5643	1	0.205895	0.18856
GOTERM_BP_DIRECT	GO:0006581~acetylcholine catabolic process	2	0.70922	0.0284433	ACHE, BCHE	280	2	19478	69.5643	1	0.205895	0.18856
GOTERM_BP_DIRECT	GO:0070256~negative regulation of mucus secretion	2	0.70922	0.0284433	ADORA1, ADA	280	2	19478	69.5643	1	0.205895	0.18856
GOTERM_BP_DIRECT	GO:1901898~negative regulation of relaxation of cardiac muscle	2	0.70922	0.0284433	PDE4D, PDE4B	280	2	19478	69.5643	1	0.205895	0.18856
GOTERM_BP_DIRECT	GO:1902202~regulation of hepatocyte growth factor receptor signaling pathway	2	0.70922	0.0284433	PTPN1, PTPN2	280	2	19478	69.5643	1	0.205895	0.18856
GOTERM_BP_DIRECT	GO:0071333~cellular response to glucose stimulus	5	1.77305	0.0290342	ERN1, PIK3CA, CMA1, NOX4, IGF1R	280	81	19478	4.29409	1	0.208306	0.190768
GOTERM_BP_DIRECT	GO:0051092~positive regulation of NF-kappaB transcription factor activity	6	2.12766	0.0293095	AR, PLA2G1B, NLRP3, EIF2AK2, PPIA, RELA	280	120	19478	3.47821	1	0.208306	0.190768
GOTERM_BP_DIRECT	GO:0030890~positive regulation of B cell proliferation	4	1.41844	0.0296741	PTPRC, BCL2, CD38, ADA	280	47	19478	5.92036	1	0.208306	0.190768
GOTERM_BP_DIRECT	GO:0031667~response to nutrient levels	4	1.41844	0.0296741	PTPN1, RPS6KB1, SRC, MTOR	280	47	19478	5.92036	1	0.208306	0.190768
GOTERM_BP_DIRECT	GO:0034097~response to cytokine	4	1.41844	0.0296741	MAPKAPK2, BCL2, RELA, MCL1	280	47	19478	5.92036	1	0.208306	0.190768
GOTERM_BP_DIRECT	GO:0009411~response to UV	4	1.41844	0.0296741	CASP7, MAPK8, CASP3, ELANE	280	47	19478	5.92036	1	0.208306	0.190768
GOTERM_BP_DIRECT	GO:0008209~androgen metabolic process	3	1.06383	0.0297785	HSD17B2, ESR1, UGT2B7	280	19	19478	10.9838	1	0.208306	0.190768
GOTERM_BP_DIRECT	GO:0071391~cellular response to estrogen stimulus	3	1.06383	0.0297785	AR, ESR1, ESR2	280	19	19478	10.9838	1	0.208306	0.190768
GOTERM_BP_DIRECT	GO:0050995~negative regulation of lipid catabolic process	3	1.06383	0.0297785	HCAR2, ADORA1, ADRA2A	280	19	19478	10.9838	1	0.208306	0.190768
GOTERM_BP_DIRECT	GO:0051930~regulation of sensory perception of pain	3	1.06383	0.0297785	FABP5, F2R, ADORA1	280	19	19478	10.9838	1	0.208306	0.190768
GOTERM_BP_DIRECT	GO:0060065~uterus development	3	1.06383	0.0297785	SRC, ESR1, CYP19A1	280	19	19478	10.9838	1	0.208306	0.190768
GOTERM_BP_DIRECT	GO:0007190~activation of adenylate cyclase activity	3	1.06383	0.0297785	EDNRA, ADORA2B, CRHR1	280	19	19478	10.9838	1	0.208306	0.190768
GOTERM_BP_DIRECT	GO:0043200~response to amino acid	3	1.06383	0.0297785	CASP3, RELA, MTOR	280	19	19478	10.9838	1	0.208306	0.190768
GOTERM_BP_DIRECT	GO:0050862~positive regulation of T cell receptor signaling pathway	3	1.06383	0.0297785	LCK, RELA, ADA	280	19	19478	10.9838	1	0.208306	0.190768
GOTERM_BP_DIRECT	GO:0006302~double-strand break repair	5	1.77305	0.0301912	VCP, CSNK2A1, PARP1, PRKDC, PLK1	280	82	19478	4.24172	1	0.210687	0.192948
GOTERM_BP_DIRECT	GO:0006325~chromatin organization	9	3.19149	0.0303409	HDAC4, HDAC5, HDAC2, HDAC3, HDAC1, NR3C1, HDAC8, RELA, HDAC7	280	254	19478	2.46488	1	0.211225	0.193442
GOTERM_BP_DIRECT	GO:0001933~negative regulation of protein phosphorylation	4	1.41844	0.0313265	PRKDC, IGFBP3, PTPN13, PPIA	280	48	19478	5.79702	1	0.217566	0.199249
GOTERM_BP_DIRECT	GO:0001516~prostaglandin biosynthetic process	3	1.06383	0.0327798	PTGS2, PTGES, PTGS1	280	20	19478	10.4346	1	0.226041	0.20701
GOTERM_BP_DIRECT	GO:0001892~embryonic placenta development	3	1.06383	0.0327798	EPAS1, HIF1A, EGFR	280	20	19478	10.4346	1	0.226041	0.20701
GOTERM_BP_DIRECT	GO:0045862~positive regulation of proteolysis	3	1.06383	0.0327798	HDAC2, CASP8, PLK1	280	20	19478	10.4346	1	0.226041	0.20701
GOTERM_BP_DIRECT	GO:0048538~thymus development	4	1.41844	0.0330263	MAP2K1, BCL2, ABL1, PSEN1	280	49	19478	5.67872	1	0.226133	0.207094
GOTERM_BP_DIRECT	GO:0036323~vascular endothelial growth factor receptor-1 signaling pathway	4	1.41844	0.0330263	FLT3, INSR, EGFR, IGF1R	280	49	19478	5.67872	1	0.226133	0.207094
GOTERM_BP_DIRECT	GO:0046627~negative regulation of insulin receptor signaling pathway	4	1.41844	0.0330263	PTPN1, RPS6KB1, RELA, PTPN2	280	49	19478	5.67872	1	0.226133	0.207094
GOTERM_BP_DIRECT	GO:0001889~liver development	5	1.77305	0.0338237	PIK3CA, SRD5A1, HNF4A, RELA, ADA	280	85	19478	4.09202	1	0.231049	0.211597
GOTERM_BP_DIRECT	GO:0035790~platelet-derived growth factor receptor-alpha signaling pathway	4	1.41844	0.0347732	FLT3, INSR, EGFR, IGF1R	280	50	19478	5.56514	1	0.236426	0.21652
GOTERM_BP_DIRECT	GO:0043409~negative regulation of MAPK cascade	4	1.41844	0.0347732	PTPN6, PPARG, PIK3CB, IGF1R	280	50	19478	5.56514	1	0.236426	0.21652
GOTERM_BP_DIRECT	GO:0061028~establishment of endothelial barrier	3	1.06383	0.035894	EDNRA, PDE4D, PDE2A	280	21	19478	9.93776	1	0.241786	0.22143
GOTERM_BP_DIRECT	GO:0045780~positive regulation of bone resorption	3	1.06383	0.035894	SRC, PRKCA, EGFR	280	21	19478	9.93776	1	0.241786	0.22143
GOTERM_BP_DIRECT	GO:0014911~positive regulation of smooth muscle cell migration	3	1.06383	0.035894	RPS6KB1, SRC, BCL2	280	21	19478	9.93776	1	0.241786	0.22143
GOTERM_BP_DIRECT	GO:0042759~long-chain fatty acid biosynthetic process	3	1.06383	0.035894	ALOX5, CYP1A2, PTGS2	280	21	19478	9.93776	1	0.241786	0.22143
GOTERM_BP_DIRECT	GO:0050673~epithelial cell proliferation	4	1.41844	0.0365671	AR, NCSTN, PSEN1, EGFR	280	51	19478	5.45602	1	0.244621	0.224026
GOTERM_BP_DIRECT	GO:0038145~macrophage colony-stimulating factor signaling pathway	4	1.41844	0.0365671	FLT3, INSR, EGFR, IGF1R	280	51	19478	5.45602	1	0.244621	0.224026
GOTERM_BP_DIRECT	GO:0038109~Kit signaling pathway	4	1.41844	0.0365671	FLT3, INSR, EGFR, IGF1R	280	51	19478	5.45602	1	0.244621	0.224026
GOTERM_BP_DIRECT	GO:0006813~potassium ion transport	5	1.77305	0.0377001	KCNH2, KCNMA1, CDK2, KCNA3, KCNA5	280	88	19478	3.95252	1	0.251622	0.230437
GOTERM_BP_DIRECT	GO:0008542~visual learning	4	1.41844	0.0384077	APP, HMGCR, PDE8B, HIF1A	280	52	19478	5.3511	1	0.255174	0.233691
GOTERM_BP_DIRECT	GO:0031334~positive regulation of protein-containing complex assembly	4	1.41844	0.0384077	GSK3B, VCP, MMP1, MMP3	280	52	19478	5.3511	1	0.255174	0.233691
GOTERM_BP_DIRECT	GO:0006939~smooth muscle contraction	3	1.06383	0.0391175	EDNRA, ROCK1, ADA	280	22	19478	9.48604	1	0.257538	0.235855
GOTERM_BP_DIRECT	GO:0050709~negative regulation of protein secretion	3	1.06383	0.0391175	CYP51A1, HMGCR, DRD4	280	22	19478	9.48604	1	0.257538	0.235855
GOTERM_BP_DIRECT	GO:0042157~lipoprotein metabolic process	3	1.06383	0.0391175	APP, NPC1L1, PPARA	280	22	19478	9.48604	1	0.257538	0.235855
GOTERM_BP_DIRECT	GO:0043523~regulation of neuron apoptotic process	3	1.06383	0.0391175	EGLN1, G6PD, GRM4	280	22	19478	9.48604	1	0.257538	0.235855
GOTERM_BP_DIRECT	GO:0030512~negative regulation of transforming growth factor beta receptor signaling pathway	6	2.12766	0.0393197	ADAM17, HDAC2, PDPK1, HDAC1, PPARG, PPARA	280	130	19478	3.21066	1	0.258285	0.236539
GOTERM_BP_DIRECT	GO:0051496~positive regulation of stress fiber assembly	4	1.41844	0.0402947	LIMK1, ABL1, TACR1, MTOR	280	53	19478	5.25013	1	0.261139	0.239153
GOTERM_BP_DIRECT	GO:0031547~brain-derived neurotrophic factor receptor signaling pathway	4	1.41844	0.0422278	FLT3, INSR, EGFR, IGF1R	280	54	19478	5.15291	1	0.261139	0.239153
GOTERM_BP_DIRECT	GO:1902033~regulation of hematopoietic stem cell proliferation	2	0.70922	0.0423611	PIM1, EIF2AK2	280	3	19478	46.3762	1	0.261139	0.239153
GOTERM_BP_DIRECT	GO:0010814~substance P catabolic process	2	0.70922	0.0423611	MME, ECE1	280	3	19478	46.3762	1	0.261139	0.239153
GOTERM_BP_DIRECT	GO:0110032~positive regulation of G2/MI transition of meiotic cell cycle	2	0.70922	0.0423611	CDC25A, CDC25B	280	3	19478	46.3762	1	0.261139	0.239153
GOTERM_BP_DIRECT	GO:0061198~fungiform papilla formation	2	0.70922	0.0423611	HDAC2, HDAC1	280	3	19478	46.3762	1	0.261139	0.239153
GOTERM_BP_DIRECT	GO:0045069~regulation of viral genome replication	2	0.70922	0.0423611	BCL2, PPIA	280	3	19478	46.3762	1	0.261139	0.239153
GOTERM_BP_DIRECT	GO:0018343~protein farnesylation	2	0.70922	0.0423611	FNTA, FNTB	280	3	19478	46.3762	1	0.261139	0.239153
GOTERM_BP_DIRECT	GO:0016101~diterpenoid metabolic process	2	0.70922	0.0423611	SRD5A1, EGFR	280	3	19478	46.3762	1	0.261139	0.239153
GOTERM_BP_DIRECT	GO:0099553~trans-synaptic signaling by endocannabinoid, modulating synaptic transmission	2	0.70922	0.0423611	CNR2, F2R	280	3	19478	46.3762	1	0.261139	0.239153
GOTERM_BP_DIRECT	GO:0031281~positive regulation of cyclase activity	2	0.70922	0.0423611	MAPK8, MAPK14	280	3	19478	46.3762	1	0.261139	0.239153
GOTERM_BP_DIRECT	GO:0043201~response to L-leucine	2	0.70922	0.0423611	RPS6KB1, PIK3CA	280	3	19478	46.3762	1	0.261139	0.239153
GOTERM_BP_DIRECT	GO:0070165~positive regulation of adiponectin secretion	2	0.70922	0.0423611	HCAR2, PPARG	280	3	19478	46.3762	1	0.261139	0.239153
GOTERM_BP_DIRECT	GO:0051563~smooth endoplasmic reticulum calcium ion homeostasis	2	0.70922	0.0423611	APP, PSEN1	280	3	19478	46.3762	1	0.261139	0.239153
GOTERM_BP_DIRECT	GO:0060083~smooth muscle contraction involved in micturition	2	0.70922	0.0423611	KCNMA1, TACR1	280	3	19478	46.3762	1	0.261139	0.239153
GOTERM_BP_DIRECT	GO:0038171~cannabinoid signaling pathway	2	0.70922	0.0423611	CNR2, CNR1	280	3	19478	46.3762	1	0.261139	0.239153
GOTERM_BP_DIRECT	GO:1902287~semaphorin-plexin signaling pathway involved in axon guidance	2	0.70922	0.0423611	EDNRA, ECE1	280	3	19478	46.3762	1	0.261139	0.239153
GOTERM_BP_DIRECT	GO:0060748~tertiary branching involved in mammary gland duct morphogenesis	2	0.70922	0.0423611	AR, PGR	280	3	19478	46.3762	1	0.261139	0.239153
GOTERM_BP_DIRECT	GO:0062033~positive regulation of mitotic sister chromatid segregation	2	0.70922	0.0423611	CDK1, AURKB	280	3	19478	46.3762	1	0.261139	0.239153
GOTERM_BP_DIRECT	GO:0098921~retrograde trans-synaptic signaling by endocannabinoid	2	0.70922	0.0423611	FABP5, CNR1	280	3	19478	46.3762	1	0.261139	0.239153
GOTERM_BP_DIRECT	GO:0002679~respiratory burst involved in defense response	2	0.70922	0.0423611	PIK3CD, PIK3CG	280	3	19478	46.3762	1	0.261139	0.239153
GOTERM_BP_DIRECT	GO:0036315~cellular response to sterol	2	0.70922	0.0423611	RORC, RORA	280	3	19478	46.3762	1	0.261139	0.239153
GOTERM_BP_DIRECT	GO:0050865~regulation of cell activation	2	0.70922	0.0423611	JAK2, JAK3	280	3	19478	46.3762	1	0.261139	0.239153
GOTERM_BP_DIRECT	GO:1903940~negative regulation of TORC2 signaling	2	0.70922	0.0423611	GSK3B, RPS6KB1	280	3	19478	46.3762	1	0.261139	0.239153
GOTERM_BP_DIRECT	GO:1902004~positive regulation of amyloid-beta formation	3	1.06383	0.0424463	CHRNA7, CASP3, RELA	280	23	19478	9.0736	1	0.261139	0.239153
GOTERM_BP_DIRECT	GO:0010460~positive regulation of heart rate	3	1.06383	0.0424463	PTPN1, PDE4D, ADA	280	23	19478	9.0736	1	0.261139	0.239153
GOTERM_BP_DIRECT	GO:0071168~protein localization to chromatin	3	1.06383	0.0424463	PARP1, PLK1, ESR1	280	23	19478	9.0736	1	0.261139	0.239153
GOTERM_BP_DIRECT	GO:0010906~regulation of glucose metabolic process	3	1.06383	0.0424463	IGFBP3, RORC, RORA	280	23	19478	9.0736	1	0.261139	0.239153
GOTERM_BP_DIRECT	GO:0030520~estrogen receptor signaling pathway	3	1.06383	0.0424463	AR, ESR1, ESR2	280	23	19478	9.0736	1	0.261139	0.239153
GOTERM_BP_DIRECT	GO:1900181~negative regulation of protein localization to nucleus	3	1.06383	0.0424463	GSK3B, APP, MTOR	280	23	19478	9.0736	1	0.261139	0.239153
GOTERM_BP_DIRECT	GO:0071347~cellular response to interleukin-1	4	1.41844	0.0442067	MMP2, RORA, HIF1A, RELA	280	55	19478	5.05922	1	0.270824	0.248023
GOTERM_BP_DIRECT	GO:1904263~positive regulation of TORC1 signaling	4	1.41844	0.0442067	RPS6KB1, SRC, PIM1, AKT1	280	55	19478	5.05922	1	0.270824	0.248023
GOTERM_BP_DIRECT	GO:0000278~mitotic cell cycle	6	2.12766	0.0450171	EDNRA, PLK1, ABL1, PTPN6, AURKB, CDC25B	280	135	19478	3.09175	1	0.27521	0.252039
GOTERM_BP_DIRECT	GO:0006809~nitric oxide biosynthetic process	3	1.06383	0.0458769	NOS2, AKT1, RORA	280	24	19478	8.69554	1	0.279292	0.255778
GOTERM_BP_DIRECT	GO:0035331~negative regulation of hippo signaling	3	1.06383	0.0458769	VCP, SRC, MAPK14	280	24	19478	8.69554	1	0.279292	0.255778
GOTERM_BP_DIRECT	GO:0001649~osteoblast differentiation	6	2.12766	0.0462128	FASN, NR1I3, IGFBP3, ALPL, AKT1, MAPK14	280	136	19478	3.06901	1	0.279694	0.256146
GOTERM_BP_DIRECT	GO:0006633~fatty acid biosynthetic process	4	1.41844	0.0462312	ACLY, PLA2G1B, SCD, FASN	280	56	19478	4.96888	1	0.279694	0.256146
GOTERM_BP_DIRECT	GO:0048012~hepatocyte growth factor receptor signaling pathway	4	1.41844	0.0462312	FLT3, INSR, EGFR, IGF1R	280	56	19478	4.96888	1	0.279694	0.256146
GOTERM_BP_DIRECT	GO:0071320~cellular response to cAMP	4	1.41844	0.0483008	SRD5A1, PDE4D, PDE2A, PIK3CG	280	57	19478	4.8817	1	0.291005	0.266504
GOTERM_BP_DIRECT	GO:0030155~regulation of cell adhesion	4	1.41844	0.0483008	ROCK1, ABL1, TYK2, JAK1	280	57	19478	4.8817	1	0.291005	0.266504
GOTERM_BP_DIRECT	GO:0030325~adrenal gland development	3	1.06383	0.0494057	INSR, NR3C1, CRHR1	280	25	19478	8.34771	1	0.295217	0.270362
GOTERM_BP_DIRECT	GO:0043303~mast cell degranulation	3	1.06383	0.0494057	ADORA2B, PIK3CD, PIK3CG	280	25	19478	8.34771	1	0.295217	0.270362
GOTERM_BP_DIRECT	GO:0036120~cellular response to platelet-derived growth factor stimulus	3	1.06383	0.0494057	PTPN1, HDAC1, SRC	280	25	19478	8.34771	1	0.295217	0.270362
GOTERM_BP_DIRECT	GO:0071353~cellular response to interleukin-4	3	1.06383	0.0494057	CDK4, FASN, IMPDH2	280	25	19478	8.34771	1	0.295217	0.270362
GOTERM_BP_DIRECT	GO:0050890~cognition	4	1.41844	0.0504152	APP, CHRNA7, C5AR1, ADORA1	280	58	19478	4.79754	1	0.299404	0.274197
GOTERM_BP_DIRECT	GO:0007259~cell surface receptor signaling pathway via JAK-STAT	4	1.41844	0.0504152	TYK2, JAK2, JAK3, JAK1	280	58	19478	4.79754	1	0.299404	0.274197
GOTERM_BP_DIRECT	GO:0038063~collagen-activated tyrosine kinase receptor signaling pathway	4	1.41844	0.0504152	FLT3, INSR, EGFR, IGF1R	280	58	19478	4.79754	1	0.299404	0.274197
GOTERM_BP_DIRECT	GO:0032024~positive regulation of insulin secretion	4	1.41844	0.0525739	CD38, PRKCA, F2, JAK2	280	59	19478	4.71622	1	0.310325	0.284198
GOTERM_BP_DIRECT	GO:0030282~bone mineralization	4	1.41844	0.0525739	MMP13, ALPL, PTGS2, HIF1A	280	59	19478	4.71622	1	0.310325	0.284198
GOTERM_BP_DIRECT	GO:0030218~erythrocyte differentiation	4	1.41844	0.0525739	EPAS1, CASP3, JAK2, PTPN2	280	59	19478	4.71622	1	0.310325	0.284198
GOTERM_BP_DIRECT	GO:0045597~positive regulation of cell differentiation	4	1.41844	0.0547767	GSK3B, AR, RPS6KA1, JAK2	280	60	19478	4.63762	1	0.314439	0.287965
GOTERM_BP_DIRECT	GO:0007612~learning	4	1.41844	0.0547767	BCHE, APP, INSR, PTGS2	280	60	19478	4.63762	1	0.314439	0.287965
GOTERM_BP_DIRECT	GO:0010507~negative regulation of autophagy	4	1.41844	0.0547767	BCL2, AKT1, MTOR, MCL1	280	60	19478	4.63762	1	0.314439	0.287965
GOTERM_BP_DIRECT	GO:0060745~mammary gland branching involved in pregnancy	2	0.70922	0.0560803	VDR, ESR1	280	4	19478	34.7821	1	0.314439	0.287965
GOTERM_BP_DIRECT	GO:0014063~negative regulation of serotonin secretion	2	0.70922	0.0560803	MAOB, CNR1	280	4	19478	34.7821	1	0.314439	0.287965
GOTERM_BP_DIRECT	GO:1903378~positive regulation of oxidative stress-induced neuron intrinsic apoptotic signaling pathway	2	0.70922	0.0560803	MMP2, MCL1	280	4	19478	34.7821	1	0.314439	0.287965
GOTERM_BP_DIRECT	GO:0042986~positive regulation of amyloid precursor protein biosynthetic process	2	0.70922	0.0560803	NCSTN, SOAT1	280	4	19478	34.7821	1	0.314439	0.287965
GOTERM_BP_DIRECT	GO:0033590~response to cobalamin	2	0.70922	0.0560803	RELA, EGFR	280	4	19478	34.7821	1	0.314439	0.287965
GOTERM_BP_DIRECT	GO:0035106~operant conditioning	2	0.70922	0.0560803	TACR1, PDE8B	280	4	19478	34.7821	1	0.314439	0.287965
GOTERM_BP_DIRECT	GO:1905448~positive regulation of mitochondrial ATP synthesis coupled electron transport	2	0.70922	0.0560803	CCNB1, CDK1	280	4	19478	34.7821	1	0.314439	0.287965
GOTERM_BP_DIRECT	GO:0001922~B-1 B cell homeostasis	2	0.70922	0.0560803	ABL1, HIF1A	280	4	19478	34.7821	1	0.314439	0.287965
GOTERM_BP_DIRECT	GO:0070561~vitamin D receptor signaling pathway	2	0.70922	0.0560803	VDR, PIM1	280	4	19478	34.7821	1	0.314439	0.287965
GOTERM_BP_DIRECT	GO:0060112~generation of ovulation cycle rhythm	2	0.70922	0.0560803	NPY5R, CHRNA7	280	4	19478	34.7821	1	0.314439	0.287965
GOTERM_BP_DIRECT	GO:0097492~sympathetic neuron axon guidance	2	0.70922	0.0560803	EDNRA, ECE1	280	4	19478	34.7821	1	0.314439	0.287965
GOTERM_BP_DIRECT	GO:2001225~regulation of chloride transport	2	0.70922	0.0560803	CA2, CA7	280	4	19478	34.7821	1	0.314439	0.287965
GOTERM_BP_DIRECT	GO:0060571~morphogenesis of an epithelial fold	2	0.70922	0.0560803	AR, EGFR	280	4	19478	34.7821	1	0.314439	0.287965
GOTERM_BP_DIRECT	GO:0050922~negative regulation of chemotaxis	2	0.70922	0.0560803	ELANE, PTPN2	280	4	19478	34.7821	1	0.314439	0.287965
GOTERM_BP_DIRECT	GO:0002328~pro-B cell differentiation	2	0.70922	0.0560803	FLT3, PRKDC	280	4	19478	34.7821	1	0.314439	0.287965
GOTERM_BP_DIRECT	GO:0032369~negative regulation of lipid transport	2	0.70922	0.0560803	NR1H2, NR1H3	280	4	19478	34.7821	1	0.314439	0.287965
GOTERM_BP_DIRECT	GO:0072347~response to anesthetic	2	0.70922	0.0560803	CASP8, CASP3	280	4	19478	34.7821	1	0.314439	0.287965
GOTERM_BP_DIRECT	GO:1905906~regulation of amyloid fibril formation	2	0.70922	0.0560803	APP, CHRNA7	280	4	19478	34.7821	1	0.314439	0.287965
GOTERM_BP_DIRECT	GO:0038020~insulin receptor recycling	2	0.70922	0.0560803	PTPN1, PTPN2	280	4	19478	34.7821	1	0.314439	0.287965
GOTERM_BP_DIRECT	GO:0002265~astrocyte activation involved in immune response	2	0.70922	0.0560803	APP, PSEN1	280	4	19478	34.7821	1	0.314439	0.287965
GOTERM_BP_DIRECT	GO:0048550~negative regulation of pinocytosis	2	0.70922	0.0560803	NR1H2, NR1H3	280	4	19478	34.7821	1	0.314439	0.287965
GOTERM_BP_DIRECT	GO:0032849~positive regulation of cellular pH reduction	2	0.70922	0.0560803	CA2, CA7	280	4	19478	34.7821	1	0.314439	0.287965
GOTERM_BP_DIRECT	GO:0060338~regulation of type I interferon-mediated signaling pathway	2	0.70922	0.0560803	PTPN1, PTPN6	280	4	19478	34.7821	1	0.314439	0.287965
GOTERM_BP_DIRECT	GO:0032967~positive regulation of collagen biosynthetic process	3	1.06383	0.0567439	HDAC2, F2R, F2	280	27	19478	7.72937	1	0.315124	0.288593
GOTERM_BP_DIRECT	GO:0002862~negative regulation of inflammatory response to antigenic stimulus	3	1.06383	0.0567439	HCK, SRC, MAPK14	280	27	19478	7.72937	1	0.315124	0.288593
GOTERM_BP_DIRECT	GO:2000042~negative regulation of double-strand break repair via homologous recombination	3	1.06383	0.0567439	CSNK2A1, PLK1, ABL1	280	27	19478	7.72937	1	0.315124	0.288593
GOTERM_BP_DIRECT	GO:0032740~positive regulation of interleukin-17 production	3	1.06383	0.0567439	NR1H4, TYK2, JAK2	280	27	19478	7.72937	1	0.315124	0.288593
GOTERM_BP_DIRECT	GO:0050482~arachidonate secretion	3	1.06383	0.0567439	PLA2G1B, PLA2G2A, DRD4	280	27	19478	7.72937	1	0.315124	0.288593
GOTERM_BP_DIRECT	GO:0032755~positive regulation of interleukin-6 production	5	1.77305	0.0590197	APP, NOS2, ADORA2B, F2R, RELA	280	102	19478	3.41001	1	0.327138	0.299595
GOTERM_BP_DIRECT	GO:0010875~positive regulation of cholesterol efflux	3	1.06383	0.0605466	NR1H2, NR1H3, PPARG	280	28	19478	7.45332	1	0.333694	0.3056
GOTERM_BP_DIRECT	GO:0042755~eating behavior	3	1.06383	0.0605466	ADORA2A, NPY5R, TACR1	280	28	19478	7.45332	1	0.333694	0.3056
GOTERM_BP_DIRECT	GO:0016540~protein autoprocessing	3	1.06383	0.0605466	PARP1, CASP6, CASP1	280	28	19478	7.45332	1	0.333694	0.3056
GOTERM_BP_DIRECT	GO:0006366~transcription by RNA polymerase II	8	2.83688	0.0609496	AR, HDAC3, PARP1, HNF4A, NR1H4, JAK2, MAPK14, ESR1	280	243	19478	2.29018	1	0.33528	0.307052
GOTERM_BP_DIRECT	GO:0009749~response to glucose	4	1.41844	0.0640189	RPS6KB1, HNF4A, CASP3, PPARD	280	64	19478	4.34777	1	0.349819	0.320367
GOTERM_BP_DIRECT	GO:0045742~positive regulation of epidermal growth factor receptor signaling pathway	3	1.06383	0.064434	ADAM17, MMP9, ADRA2A	280	29	19478	7.19631	1	0.349819	0.320367
GOTERM_BP_DIRECT	GO:0071902~positive regulation of protein serine/threonine kinase activity	3	1.06383	0.064434	MAP2K1, SRC, PIM1	280	29	19478	7.19631	1	0.349819	0.320367
GOTERM_BP_DIRECT	GO:0045776~negative regulation of blood pressure	3	1.06383	0.064434	NOS2, CNR1, PPARA	280	29	19478	7.19631	1	0.349819	0.320367
GOTERM_BP_DIRECT	GO:0023019~signal transduction involved in regulation of gene expression	3	1.06383	0.064434	PARP1, HNF4A, RELA	280	29	19478	7.19631	1	0.349819	0.320367
GOTERM_BP_DIRECT	GO:0051453~regulation of intracellular pH	3	1.06383	0.064434	CA2, CA7, SLC9A1	280	29	19478	7.19631	1	0.349819	0.320367
GOTERM_BP_DIRECT	GO:0001774~microglial cell activation	3	1.06383	0.064434	APP, C5AR1, JAK2	280	29	19478	7.19631	1	0.349819	0.320367
GOTERM_BP_DIRECT	GO:0045087~innate immune response	14	4.96454	0.0683771	APP, PARP1, PRKDC, SRC, MMP3, NR1H4, PIK3CD, PIK3CG, RELA, HCK, LCK, NLRP3, PPARG, JAK3	280	570	19478	1.7086	1	0.356596	0.326573
GOTERM_BP_DIRECT	GO:0014850~response to muscle activity	3	1.06383	0.0684029	NPC1L1, SRD5A1, HIF1A	280	30	19478	6.95643	1	0.356596	0.326573
GOTERM_BP_DIRECT	GO:0010592~positive regulation of lamellipodium assembly	3	1.06383	0.0684029	HSP90AA1, PIK3CA, MTOR	280	30	19478	6.95643	1	0.356596	0.326573
GOTERM_BP_DIRECT	GO:0043243~positive regulation of protein-containing complex disassembly	2	0.70922	0.0696037	INSR, IGF1R	280	5	19478	27.8257	1	0.356596	0.326573
GOTERM_BP_DIRECT	GO:0097706~vascular endothelial cell response to oscillatory fluid shear stress	2	0.70922	0.0696037	PTPN1, ABL1	280	5	19478	27.8257	1	0.356596	0.326573
GOTERM_BP_DIRECT	GO:0009056~catabolic process	2	0.70922	0.0696037	EPHX1, CES2	280	5	19478	27.8257	1	0.356596	0.326573
GOTERM_BP_DIRECT	GO:0160162~CD27 signaling pathway	2	0.70922	0.0696037	LCK, PTPN6	280	5	19478	27.8257	1	0.356596	0.326573
GOTERM_BP_DIRECT	GO:0002248~connective tissue replacement involved in inflammatory response wound healing	2	0.70922	0.0696037	F2R, HIF1A	280	5	19478	27.8257	1	0.356596	0.326573
GOTERM_BP_DIRECT	GO:0031999~negative regulation of fatty acid beta-oxidation	2	0.70922	0.0696037	CNR1, AKT1	280	5	19478	27.8257	1	0.356596	0.326573
GOTERM_BP_DIRECT	GO:0015936~coenzyme A metabolic process	2	0.70922	0.0696037	ACLY, HMGCR	280	5	19478	27.8257	1	0.356596	0.326573
GOTERM_BP_DIRECT	GO:0072539~T-helper 17 cell differentiation	2	0.70922	0.0696037	RORC, RORA	280	5	19478	27.8257	1	0.356596	0.326573
GOTERM_BP_DIRECT	GO:0032411~positive regulation of transporter activity	2	0.70922	0.0696037	NR1H3, SGK1	280	5	19478	27.8257	1	0.356596	0.326573
GOTERM_BP_DIRECT	GO:0006196~AMP catabolic process	2	0.70922	0.0696037	AMPD3, ADA	280	5	19478	27.8257	1	0.356596	0.326573
GOTERM_BP_DIRECT	GO:0042447~hormone catabolic process	2	0.70922	0.0696037	MME, ECE1	280	5	19478	27.8257	1	0.356596	0.326573
GOTERM_BP_DIRECT	GO:1905908~positive regulation of amyloid fibril formation	2	0.70922	0.0696037	APP, PSEN1	280	5	19478	27.8257	1	0.356596	0.326573
GOTERM_BP_DIRECT	GO:0014061~regulation of norepinephrine secretion	2	0.70922	0.0696037	ADORA2A, CHRNA7	280	5	19478	27.8257	1	0.356596	0.326573
GOTERM_BP_DIRECT	GO:0010742~macrophage derived foam cell differentiation	2	0.70922	0.0696037	SOAT1, SOAT2	280	5	19478	27.8257	1	0.356596	0.326573
GOTERM_BP_DIRECT	GO:0032227~negative regulation of synaptic transmission, dopaminergic	2	0.70922	0.0696037	PTGS2, SLC6A4	280	5	19478	27.8257	1	0.356596	0.326573
GOTERM_BP_DIRECT	GO:0140448~signaling receptor ligand precursor processing	2	0.70922	0.0696037	BACE1, CASP1	280	5	19478	27.8257	1	0.356596	0.326573
GOTERM_BP_DIRECT	GO:0032310~prostaglandin secretion	2	0.70922	0.0696037	NOS2, PTGS2	280	5	19478	27.8257	1	0.356596	0.326573
GOTERM_BP_DIRECT	GO:0002326~B cell lineage commitment	2	0.70922	0.0696037	PRKDC, BCL2	280	5	19478	27.8257	1	0.356596	0.326573
GOTERM_BP_DIRECT	GO:0014050~negative regulation of glutamate secretion	2	0.70922	0.0696037	NPY5R, ADORA1	280	5	19478	27.8257	1	0.356596	0.326573
GOTERM_BP_DIRECT	GO:0055118~negative regulation of cardiac muscle contraction	2	0.70922	0.0696037	PDE5A, PIK3CG	280	5	19478	27.8257	1	0.356596	0.326573
GOTERM_BP_DIRECT	GO:0001554~luteolysis	2	0.70922	0.0696037	CASP3, CASP2	280	5	19478	27.8257	1	0.356596	0.326573
GOTERM_BP_DIRECT	GO:0048679~regulation of axon regeneration	2	0.70922	0.0696037	MAP2K1, PTPRF	280	5	19478	27.8257	1	0.356596	0.326573
GOTERM_BP_DIRECT	GO:0045759~negative regulation of action potential	2	0.70922	0.0696037	CNR2, CNR1	280	5	19478	27.8257	1	0.356596	0.326573
GOTERM_BP_DIRECT	GO:0070945~neutrophil-mediated killing of gram-negative bacterium	2	0.70922	0.0696037	F2, ELANE	280	5	19478	27.8257	1	0.356596	0.326573
GOTERM_BP_DIRECT	GO:0060789~hair follicle placode formation	2	0.70922	0.0696037	HDAC2, HDAC1	280	5	19478	27.8257	1	0.356596	0.326573
GOTERM_BP_DIRECT	GO:0019218~regulation of steroid metabolic process	2	0.70922	0.0696037	RORC, RORA	280	5	19478	27.8257	1	0.356596	0.326573
GOTERM_BP_DIRECT	GO:0006710~androgen catabolic process	2	0.70922	0.0696037	SRD5A1, CYP19A1	280	5	19478	27.8257	1	0.356596	0.326573
GOTERM_BP_DIRECT	GO:0071799~cellular response to prostaglandin D stimulus	2	0.70922	0.0696037	AKR1C3, AKR1C2	280	5	19478	27.8257	1	0.356596	0.326573
GOTERM_BP_DIRECT	GO:0140447~cytokine precursor processing	2	0.70922	0.0696037	CMA1, CASP1	280	5	19478	27.8257	1	0.356596	0.326573
GOTERM_BP_DIRECT	GO:0071356~cellular response to tumor necrosis factor	5	1.77305	0.069764	FABP4, AKT1, RORA, MAPK14, RELA	280	108	19478	3.22057	1	0.356789	0.32675
GOTERM_BP_DIRECT	GO:0030216~keratinocyte differentiation	4	1.41844	0.0713905	MAP2K1, CASP3, AKR1C3, ADAM9	280	67	19478	4.15309	1	0.364468	0.333782
GOTERM_BP_DIRECT	GO:2001234~negative regulation of apoptotic signaling pathway	3	1.06383	0.0724501	CSNK2A1, BCL2, PSEN1	280	31	19478	6.73203	1	0.365025	0.334292
GOTERM_BP_DIRECT	GO:0051602~response to electrical stimulus	3	1.06383	0.0724501	SRC, MMP2, TACR1	280	31	19478	6.73203	1	0.365025	0.334292
GOTERM_BP_DIRECT	GO:0048010~vascular endothelial growth factor receptor signaling pathway	3	1.06383	0.0724501	SRC, MAPKAPK2, MAPK14	280	31	19478	6.73203	1	0.365025	0.334292
GOTERM_BP_DIRECT	GO:0001935~endothelial cell proliferation	3	1.06383	0.0724501	ERN1, MMP14, PIK3CB	280	31	19478	6.73203	1	0.365025	0.334292
GOTERM_BP_DIRECT	GO:0032703~negative regulation of interleukin-2 production	3	1.06383	0.0724501	PTPRC, NR1H4, HDAC7	280	31	19478	6.73203	1	0.365025	0.334292
GOTERM_BP_DIRECT	GO:0097421~liver regeneration	3	1.06383	0.0724501	CCND1, FLT3, EGFR	280	31	19478	6.73203	1	0.365025	0.334292
GOTERM_BP_DIRECT	GO:0099505~regulation of presynaptic membrane potential	3	1.06383	0.0724501	GABRA2, GLRA1, GABRA5	280	31	19478	6.73203	1	0.365025	0.334292
GOTERM_BP_DIRECT	GO:0008283~cell population proliferation	6	2.12766	0.0725032	HDAC4, EDNRA, AKT1, CDC25A, PTGES, PPARD	280	155	19478	2.69281	1	0.365025	0.334292
GOTERM_BP_DIRECT	GO:0071300~cellular response to retinoic acid	4	1.41844	0.076507	GSK3B, HDAC2, PPARG, SLC6A4	280	69	19478	4.03271	1	0.382207	0.350028
GOTERM_BP_DIRECT	GO:0001938~positive regulation of endothelial cell proliferation	4	1.41844	0.076507	PIK3CD, AKT1, PRKCA, HIF1A	280	69	19478	4.03271	1	0.382207	0.350028
GOTERM_BP_DIRECT	GO:0001523~retinoid metabolic process	3	1.06383	0.0765727	AKR1B10, AKR1C1, AKR1C3	280	32	19478	6.52165	1	0.382207	0.350028
GOTERM_BP_DIRECT	GO:0071897~DNA biosynthetic process	3	1.06383	0.0765727	POLB, TERT, SRC	280	32	19478	6.52165	1	0.382207	0.350028
GOTERM_BP_DIRECT	GO:0051966~regulation of synaptic transmission, glutamatergic	3	1.06383	0.0765727	GRM4, CNR1, PSEN1	280	32	19478	6.52165	1	0.382207	0.350028
GOTERM_BP_DIRECT	GO:0031647~regulation of protein stability	6	2.12766	0.0788972	HDAC3, TERT, CASP3, BCL2, HDAC8, HDAC6	280	159	19478	2.62507	1	0.393135	0.360036
GOTERM_BP_DIRECT	GO:0045668~negative regulation of osteoblast differentiation	4	1.41844	0.0791244	HDAC4, GSK3B, PPARG, HDAC7	280	70	19478	3.9751	1	0.393593	0.360455
GOTERM_BP_DIRECT	GO:0036211~protein modification process	5	1.77305	0.0794314	HDAC2, PARP1, MMP15, PRKDC, ABL1	280	113	19478	3.07807	1	0.394446	0.361237
GOTERM_BP_DIRECT	GO:0060045~positive regulation of cardiac muscle cell proliferation	3	1.06383	0.0807676	CDK1, PIM1, MAPK14	280	33	19478	6.32403	1	0.394988	0.361733
GOTERM_BP_DIRECT	GO:0032007~negative regulation of TOR signaling	3	1.06383	0.0807676	GSK3B, RPS6KA1, HIF1A	280	33	19478	6.32403	1	0.394988	0.361733
GOTERM_BP_DIRECT	GO:0006631~fatty acid metabolic process	5	1.77305	0.0814411	FASN, NAAA, PPARG, PPARA, PPARD	280	114	19478	3.05107	1	0.394988	0.361733
GOTERM_BP_DIRECT	GO:0042713~sperm ejaculation	2	0.70922	0.0829339	TACR1, SLC6A4	280	6	19478	23.1881	1	0.394988	0.361733
GOTERM_BP_DIRECT	GO:0038155~interleukin-23-mediated signaling pathway	2	0.70922	0.0829339	TYK2, JAK2	280	6	19478	23.1881	1	0.394988	0.361733
GOTERM_BP_DIRECT	GO:0141068~autosome genomic imprinting	2	0.70922	0.0829339	PIK3CA, DNMT3A	280	6	19478	23.1881	1	0.394988	0.361733
GOTERM_BP_DIRECT	GO:0033004~negative regulation of mast cell activation	2	0.70922	0.0829339	CNR2, CNR1	280	6	19478	23.1881	1	0.394988	0.361733
GOTERM_BP_DIRECT	GO:0010878~cholesterol storage	2	0.70922	0.0829339	SOAT1, SOAT2	280	6	19478	23.1881	1	0.394988	0.361733
GOTERM_BP_DIRECT	GO:0071420~cellular response to histamine	2	0.70922	0.0829339	GABRB3, GABRG2	280	6	19478	23.1881	1	0.394988	0.361733
GOTERM_BP_DIRECT	GO:1901984~negative regulation of protein acetylation	2	0.70922	0.0829339	GSK3B, HDAC6	280	6	19478	23.1881	1	0.394988	0.361733
GOTERM_BP_DIRECT	GO:0051444~negative regulation of ubiquitin-protein transferase activity	2	0.70922	0.0829339	LIMK1, ABL1	280	6	19478	23.1881	1	0.394988	0.361733
GOTERM_BP_DIRECT	GO:0044770~cell cycle phase transition	2	0.70922	0.0829339	PTPRC, CDC7	280	6	19478	23.1881	1	0.394988	0.361733
GOTERM_BP_DIRECT	GO:0010754~negative regulation of cGMP-mediated signaling	2	0.70922	0.0829339	PDE10A, PDE2A	280	6	19478	23.1881	1	0.394988	0.361733
GOTERM_BP_DIRECT	GO:0043457~regulation of cellular respiration	2	0.70922	0.0829339	PIK3CA, NOS2	280	6	19478	23.1881	1	0.394988	0.361733
GOTERM_BP_DIRECT	GO:0002071~glandular epithelial cell maturation	2	0.70922	0.0829339	PGR, HIF1A	280	6	19478	23.1881	1	0.394988	0.361733
GOTERM_BP_DIRECT	GO:0045760~positive regulation of action potential	2	0.70922	0.0829339	TACR1, SLC9A1	280	6	19478	23.1881	1	0.394988	0.361733
GOTERM_BP_DIRECT	GO:0072672~neutrophil extravasation	2	0.70922	0.0829339	PIK3CD, PIK3CG	280	6	19478	23.1881	1	0.394988	0.361733
GOTERM_BP_DIRECT	GO:0051142~positive regulation of NK T cell proliferation	2	0.70922	0.0829339	TYK2, JAK2	280	6	19478	23.1881	1	0.394988	0.361733
GOTERM_BP_DIRECT	GO:0034983~peptidyl-lysine deacetylation	2	0.70922	0.0829339	HDAC4, HDAC6	280	6	19478	23.1881	1	0.394988	0.361733
GOTERM_BP_DIRECT	GO:0010891~negative regulation of triglyceride storage	2	0.70922	0.0829339	PPARG, PPARA	280	6	19478	23.1881	1	0.394988	0.361733
GOTERM_BP_DIRECT	GO:1903038~negative regulation of leukocyte cell-cell adhesion	2	0.70922	0.0829339	AKT1, PPARA	280	6	19478	23.1881	1	0.394988	0.361733
GOTERM_BP_DIRECT	GO:0032025~response to cobalt ion	2	0.70922	0.0829339	CASP8, CASP3	280	6	19478	23.1881	1	0.394988	0.361733
GOTERM_BP_DIRECT	GO:1902751~positive regulation of cell cycle G2/M phase transition	2	0.70922	0.0829339	CDC25A, CDC25B	280	6	19478	23.1881	1	0.394988	0.361733
GOTERM_BP_DIRECT	GO:0006706~steroid catabolic process	2	0.70922	0.0829339	HSD11B1, CYP1A2	280	6	19478	23.1881	1	0.394988	0.361733
GOTERM_BP_DIRECT	GO:0070842~aggresome assembly	2	0.70922	0.0829339	VCP, HDAC6	280	6	19478	23.1881	1	0.394988	0.361733
GOTERM_BP_DIRECT	GO:0007005~mitochondrion organization	5	1.77305	0.0834757	GSK3B, EDNRA, TERT, PARP1, EPAS1	280	115	19478	3.02453	1	0.396271	0.362908
GOTERM_BP_DIRECT	GO:0007218~neuropeptide signaling pathway	5	1.77305	0.0834757	GLRA1, CCKBR, NPY5R, MCHR1, RELA	280	115	19478	3.02453	1	0.396271	0.362908
GOTERM_BP_DIRECT	GO:0006909~phagocytosis	4	1.41844	0.0844745	ADORA2A, PIK3CA, ADORA1, ELANE	280	72	19478	3.86468	1	0.400359	0.366652
GOTERM_BP_DIRECT	GO:0033574~response to testosterone	3	1.06383	0.0850321	RPS6KB1, HSF1, CA9	280	34	19478	6.13803	1	0.401694	0.367874
GOTERM_BP_DIRECT	GO:0050873~brown fat cell differentiation	3	1.06383	0.0850321	FABP3, FABP4, PTGS2	280	34	19478	6.13803	1	0.401694	0.367874
GOTERM_BP_DIRECT	GO:1990090~cellular response to nerve growth factor stimulus	3	1.06383	0.0893631	PTPN1, PARP1, AKT1	280	35	19478	5.96265	1	0.418081	0.382882
GOTERM_BP_DIRECT	GO:0055074~calcium ion homeostasis	3	1.06383	0.0893631	PSEN2, ALPL, PSEN1	280	35	19478	5.96265	1	0.418081	0.382882
GOTERM_BP_DIRECT	GO:0035774~positive regulation of insulin secretion involved in cellular response to glucose stimulus	3	1.06383	0.0893631	NR1H4, HIF1A, PPARD	280	35	19478	5.96265	1	0.418081	0.382882
GOTERM_BP_DIRECT	GO:0045648~positive regulation of erythrocyte differentiation	3	1.06383	0.0893631	PRKDC, MAPK14, HIF1A	280	35	19478	5.96265	1	0.418081	0.382882
GOTERM_BP_DIRECT	GO:0090050~positive regulation of cell migration involved in sprouting angiogenesis	3	1.06383	0.0893631	ABL1, PTGS2, HDAC7	280	35	19478	5.96265	1	0.418081	0.382882
GOTERM_BP_DIRECT	GO:0002027~regulation of heart rate	3	1.06383	0.0893631	EDNRA, EPAS1, PDE4D	280	35	19478	5.96265	1	0.418081	0.382882
GOTERM_BP_DIRECT	GO:0098869~cellular oxidant detoxification	4	1.41844	0.0927799	FABP1, PTGS2, PTGES, PTGS1	280	75	19478	3.7101	1	0.430115	0.393903
GOTERM_BP_DIRECT	GO:0051898~negative regulation of phosphatidylinositol 3-kinase/protein kinase B signal transduction	4	1.41844	0.0927799	PTPN1, MMP3, PIK3CB, PPARA	280	75	19478	3.7101	1	0.430115	0.393903
GOTERM_BP_DIRECT	GO:0030225~macrophage differentiation	3	1.06383	0.093758	CASP8, PARP1, MMP9	280	36	19478	5.79702	1	0.430115	0.393903
GOTERM_BP_DIRECT	GO:0010667~negative regulation of cardiac muscle cell apoptotic process	3	1.06383	0.093758	PDPK1, HSF1, JAK2	280	36	19478	5.79702	1	0.430115	0.393903
GOTERM_BP_DIRECT	GO:0030308~negative regulation of cell growth	5	1.77305	0.0940177	HNF4A, BCL2, PPARG, ESR2, PPARD	280	120	19478	2.89851	1	0.430115	0.393903
GOTERM_BP_DIRECT	GO:0051902~negative regulation of mitochondrial depolarization	2	0.70922	0.0960739	SRC, BCL2	280	7	19478	19.8755	1	0.430115	0.393903
GOTERM_BP_DIRECT	GO:0006207~'de novo' pyrimidine nucleobase biosynthetic process	2	0.70922	0.0960739	MTOR, DHODH	280	7	19478	19.8755	1	0.430115	0.393903
GOTERM_BP_DIRECT	GO:0030011~maintenance of cell polarity	2	0.70922	0.0960739	GSK3B, SLC9A1	280	7	19478	19.8755	1	0.430115	0.393903
GOTERM_BP_DIRECT	GO:1903944~negative regulation of hepatocyte apoptotic process	2	0.70922	0.0960739	PPARA, IGF1R	280	7	19478	19.8755	1	0.430115	0.393903
GOTERM_BP_DIRECT	GO:0016098~monoterpenoid metabolic process	2	0.70922	0.0960739	CYP1A2, CYP2C19	280	7	19478	19.8755	1	0.430115	0.393903
GOTERM_BP_DIRECT	GO:0051006~positive regulation of lipoprotein lipase activity	2	0.70922	0.0960739	NR1H2, NR1H3	280	7	19478	19.8755	1	0.430115	0.393903
GOTERM_BP_DIRECT	GO:0035771~interleukin-4-mediated signaling pathway	2	0.70922	0.0960739	JAK3, JAK1	280	7	19478	19.8755	1	0.430115	0.393903
GOTERM_BP_DIRECT	GO:0098815~modulation of excitatory postsynaptic potential	2	0.70922	0.0960739	APP, CHRNA7	280	7	19478	19.8755	1	0.430115	0.393903
GOTERM_BP_DIRECT	GO:0006704~glucocorticoid biosynthetic process	2	0.70922	0.0960739	SERPINA6, CYP17A1	280	7	19478	19.8755	1	0.430115	0.393903
GOTERM_BP_DIRECT	GO:1905144~response to acetylcholine	2	0.70922	0.0960739	EDNRA, CHRNA7	280	7	19478	19.8755	1	0.430115	0.393903
GOTERM_BP_DIRECT	GO:0010815~bradykinin catabolic process	2	0.70922	0.0960739	MME, ECE1	280	7	19478	19.8755	1	0.430115	0.393903
GOTERM_BP_DIRECT	GO:0022898~regulation of transmembrane transporter activity	2	0.70922	0.0960739	BCL2, PIM1	280	7	19478	19.8755	1	0.430115	0.393903
GOTERM_BP_DIRECT	GO:0071321~cellular response to cGMP	2	0.70922	0.0960739	PDE2A, SLC6A4	280	7	19478	19.8755	1	0.430115	0.393903
GOTERM_BP_DIRECT	GO:0071393~cellular response to progesterone stimulus	2	0.70922	0.0960739	SRC, IGF1R	280	7	19478	19.8755	1	0.430115	0.393903
GOTERM_BP_DIRECT	GO:0048864~stem cell development	2	0.70922	0.0960739	PTPRC, BCL2	280	7	19478	19.8755	1	0.430115	0.393903
GOTERM_BP_DIRECT	GO:0048541~Peyer's patch development	2	0.70922	0.0960739	RORC, ADA	280	7	19478	19.8755	1	0.430115	0.393903
GOTERM_BP_DIRECT	GO:0046651~lymphocyte proliferation	2	0.70922	0.0960739	FLT3, IMPDH2	280	7	19478	19.8755	1	0.430115	0.393903
GOTERM_BP_DIRECT	GO:0036016~cellular response to interleukin-3	2	0.70922	0.0960739	GSK3B, JAK2	280	7	19478	19.8755	1	0.430115	0.393903
GOTERM_BP_DIRECT	GO:0030540~female genitalia development	2	0.70922	0.0960739	SRD5A1, CYP19A1	280	7	19478	19.8755	1	0.430115	0.393903
GOTERM_BP_DIRECT	GO:0007435~salivary gland morphogenesis	2	0.70922	0.0960739	POLB, EGFR	280	7	19478	19.8755	1	0.430115	0.393903
GOTERM_BP_DIRECT	GO:0034440~lipid oxidation	2	0.70922	0.0960739	ALOX5, PLA2G7	280	7	19478	19.8755	1	0.430115	0.393903
GOTERM_BP_DIRECT	GO:0060711~labyrinthine layer development	2	0.70922	0.0960739	EGLN1, MAP2K1	280	7	19478	19.8755	1	0.430115	0.393903
GOTERM_BP_DIRECT	GO:0060736~prostate gland growth	2	0.70922	0.0960739	AR, CYP19A1	280	7	19478	19.8755	1	0.430115	0.393903
GOTERM_BP_DIRECT	GO:0043029~T cell homeostasis	3	1.06383	0.0982141	CASP3, BCL2, JAK3	280	37	19478	5.64035	1	0.437008	0.400215
GOTERM_BP_DIRECT	GO:0031100~animal organ regeneration	3	1.06383	0.0982141	FLT3, CDK1, PPARG	280	37	19478	5.64035	1	0.437008	0.400215
GOTERM_BP_DIRECT	GO:0010975~regulation of neuron projection development	3	1.06383	0.0982141	GSK3B, AKT1, PSEN1	280	37	19478	5.64035	1	0.437008	0.400215
GOTERM_BP_DIRECT	GO:2000352~negative regulation of endothelial cell apoptotic process	3	1.06383	0.0982141	TERT, PDPK1, ABL1	280	37	19478	5.64035	1	0.437008	0.400215
GOTERM_BP_DIRECT	GO:0050731~positive regulation of peptidyl-tyrosine phosphorylation	4	1.41844	0.0984971	PTPRC, SRC, ABL1, MTOR	280	77	19478	3.61373	1	0.437598	0.400755
GOTERM_BP_DIRECT	GO:0042742~defense response to bacterium	6	2.12766	0.0993885	CASP7, NOS2, PLA2G2A, CASP1, NR1H4, ELANE	280	171	19478	2.44085	1	0.440885	0.403766

## Sheet: CC
Supplementary Table 3 . CC enrichment analysis of 282 targets
Category	Term	Count	%	PValue	Genes	List Total	Pop Hits	Pop Total	Fold Enrichment	Bonferroni	Benjamini	FDR
GOTERM_CC_DIRECT	GO:0005829~cytosol	145	51.4184	1.2209e-17	APP, NUDT1, PREP, NR3C1, NR3C2, CCND3, CCND2, FNTA, CCND1, RPS6KA2, FNTB, RPS6KA1, NAMPT, PIM1, AKT1, PIM3, PDE8B, CA13, MAP2K1, G6PD, CSNK2A1, DYRK1A, PRKCA, CDC25A, CDC25B, ACLY, AR, ADAM17, CCNE2, CCNE1, MAPKAPK2, PGR, PPIA, CSNK1G1, FTO, VCP, PFKFB3, MAOA, PRKDC, EPAS1, HIF1A, LDHB, LDHA, CCNB1, TERT, ABL1, NLRP3, ELANE, MCL1, VDR, PDE2A, PLK1, OGA, EIF2AK2, ESR1, AKR1B10, CDK4, FASN, CDK2, B…	282	5713	20795	1.8716	4.57837e-15	4.57837e-15	3.88246e-15
GOTERM_CC_DIRECT	GO:0005886~plasma membrane	132	46.8085	9.10671e-13	CHRM2, APP, IGF1R, EDNRA, FNTA, ANPEP, ADORA1, PIM1, AKT1, KCNH2, MAP2K1, CSNK2A1, F2R, PRKCA, TAAR1, GABRG2, AR, ADAM17, ADAM9, PGR, CSNK1G1, ABCG2, FTO, CHRNA7, C5AR1, PSEN2, PSEN1, CYP2C19, MCHR1, CRHR1, SLC9A1, HCAR2, APH1A, NCSTN, APH1B, TERT, HRH3, NPC1L1, GRK6, HRH4, ABL1, DRD4, TAS2R31, INSR, PDE2A, ESR1, PTPRC, FASN, NOX4, ALPL, ALPG, ADA, GABRB3, ACHE, GSK3B, FLT3, PIK3CD, ECE1, PIK3CB,…	282	5597	20795	1.73912	3.41518e-10	1.70751e-10	1.44797e-10
GOTERM_CC_DIRECT	GO:0005737~cytoplasm	134	47.5177	3.58523e-11	APP, NUDT1, PREP, NR3C1, NR3C2, CCND3, CCND2, FNTA, CCND1, ANPEP, RPS6KA2, RPS6KA1, NAMPT, PIM1, AKT1, PIM3, PIM2, CA13, G6PD, DYRK1A, PRKCA, CDC25A, CDC25B, ERN1, ACLY, AR, ADAM17, CCNE2, CCNE1, NAAA, MAPKAPK2, PLAA, PGR, PPIA, CSNK1G1, FTO, VCP, EPAS1, CYP2C19, HIF1A, SLC9A1, LDHB, LDHA, CCNB1, TERT, GRK6, ABL1, NLRP3, ELANE, MCL1, VDR, PDE2A, PLK1, EIF2AK2, CDC7, ESR1, CDK4, FASN, CDK2, BCL2, …	282	6004	20795	1.64579	1.34446e-08	4.48154e-09	3.80035e-09
GOTERM_CC_DIRECT	GO:0005654~nucleoplasm	101	35.8156	3.31224e-10	RORC, RORA, NR3C1, NR3C2, CCND3, CCND2, CCND1, RPS6KA2, RPS6KA1, PIM1, AKT1, CSNK2A1, DYRK1A, DYRK1B, PRKCA, CDC25A, CDC25B, ACLY, AR, CCNE2, CCNE1, MAPKAPK2, PGR, ABCG2, FTO, VCP, PFKFB3, PRKDC, EPAS1, PSEN1, HIF1A, SLC9A1, CCNB1, TERT, ABL1, MCL1, VDR, PLK1, EIF2AK2, CDC7, ESR1, ESR2, CDK4, CDK2, CDK1, GSK3B, PIK3CB, POLB, CASP7, CASP8, XPO1, CASP6, CASP3, HNF4A, DNMT3B, PDE4A, JAK2, HSP90AA1, …	282	4107	20795	1.81345	1.24209e-07	3.10522e-08	2.63323e-08
GOTERM_CC_DIRECT	GO:0070765~gamma-secretase complex	6	2.12766	8.93234e-09	APH1A, PSENEN, NCSTN, APH1B, PSEN2, PSEN1	282	7	20795	63.2067	3.34962e-06	6.69926e-07	5.68097e-07
GOTERM_CC_DIRECT	GO:0098794~postsynapse	17	6.02837	1.27831e-08	GABRA2, PTPN1, GSK3B, GABRA1, APP, FAAH, GABRA5, CHRNA7, LIMK1, GABRA3, PSEN1, GABRG2, RPS6KB1, ABL1, AKT1, JAK2, DRD4	282	198	20795	6.33131	4.79366e-06	7.98946e-07	6.77506e-07
GOTERM_CC_DIRECT	GO:0042734~presynaptic membrane	15	5.31915	1.56054e-08	CHRM2, PSENEN, GABRA5, CHRNA7, PDE2A, PSEN2, KCNA3, PSEN1, SLC6A2, SLC6A4, APH1A, NCSTN, ADORA2A, CNR1, ADORA1	282	149	20795	7.4236	5.85202e-06	8.36005e-07	7.08932e-07
GOTERM_CC_DIRECT	GO:0045121~membrane raft	17	6.02837	3.14201e-08	APP, MME, SRC, KCNA3, KCNA5, PSEN1, EGFR, SLC6A4, SLC9A1, BACE1, LDHB, ADAM17, PTPRC, CNR1, LCK, JAK2, ABCG2	282	211	20795	5.94123	1.17825e-05	1.43607e-06	1.21779e-06
GOTERM_CC_DIRECT	GO:0048471~perinuclear region of cytoplasm	32	11.3475	3.52997e-08	APP, ACHE, VCP, SRC, KCNA3, KCNA5, ECE1, HDAC6, EGFR, SLC9A1, ALOX5, HSF1, PDE4B, ABL1, PDE4A, PDE8B, CTSB, KCNH2, HSP90AA1, NOS2, SRD5A1, PDE4D, PLA2G2A, PDE2A, PDE4C, EIF2AK2, PRKCA, PIK3CA, RPS6KB1, NOX4, PPARG, PTGES	282	750	20795	3.14629	1.32373e-05	1.43607e-06	1.21779e-06
GOTERM_CC_DIRECT	GO:0045211~postsynaptic membrane	17	6.02837	3.82952e-08	GABRB3, CHRM2, GABRA2, GABRA1, GABRA5, CHRNA7, F2R, GABRA3, KCNA3, TACR1, GABRG2, SLC6A4, GLRA1, ADORA2A, CNR2, KCNMA1, ADORA1	282	214	20795	5.85794	1.43606e-05	1.43607e-06	1.21779e-06
GOTERM_CC_DIRECT	GO:0016020~membrane	115	40.7801	6.43395e-08	CHRM2, APP, PREP, NR3C1, IGF1R, AKT1, KCNH2, G6PD, F2R, PRKCA, GABRG2, ACLY, AR, ADAM17, SOAT1, SOAT2, NAAA, ADAM9, PPIA, PTGES, CSNK1G1, PRKDC, CHRNA7, PSEN2, PSEN1, CYP19A1, CRHR1, SLC9A1, HCAR2, APH1A, HSD11B1, LDHB, HSD11B2, NCSTN, LDHA, CCNB1, APH1B, NPC1L1, GRK6, NLRP3, DRD4, MCL1, FDFT1, TAS2R31, SRD5A1, INSR, OGA, EIF2AK2, ESR1, SQLE, PTPRC, FASN, BCL2, CDK1, NOX4, ALPL, DHCR7, ADA, GABRB…	282	5415	20795	1.56606	2.4127e-05	2.19339e-06	1.86e-06
GOTERM_CC_DIRECT	GO:0005789~endoplasmic reticulum membrane	41	14.539	8.79659e-08	FAAH, VCP, HSD17B3, PSEN2, HMGCR, PSEN1, CYP2C19, PTGS2, CYP19A1, EGFR, NR3C2, PTGS1, CYP17A1, HSD11B1, APH1A, HSD11B2, NCSTN, APH1B, HSD17B2, FDFT1, PSENEN, SRD5A1, EPHX1, PLA2G2A, CYP51A1, TAAR1, SREBF2, MTOR, ERN1, SQLE, SOAT1, SCD, SOAT2, CYP1A2, BCL2, CDK1, NOX4, DHCR7, SGK1, UGT2B7, PTGES	282	1186	20795	2.54923	3.29867e-05	2.72547e-06	2.3112e-06
GOTERM_CC_DIRECT	GO:0005634~nucleus	127	45.0355	9.44831e-08	APP, NUDT1, PREP, RORC, RORA, NR3C1, NR3C2, CCND3, CCND2, CCND1, RPS6KA2, PIM1, AKT1, PDE8B, MAP2K1, CSNK2A1, IGFBP3, DYRK1A, DYRK1B, PRKCA, CDC25A, CDC25B, AR, CCNE2, CCNE1, MAPKAPK2, PLAA, PGR, PPIA, CSNK1G1, FTO, VCP, PRKDC, EPAS1, PSEN1, HIF1A, LDHA, CCNB1, TERT, ABL1, NLRP3, MCL1, VDR, PDE2A, PLK1, OGA, EIF2AK2, CDC7, ESR1, CLK4, ESR2, CLK1, CDK4, CDK2, BCL2, CDK1, NOX4, ACHE, GSK3B, PIK3CB,…	282	6244	20795	1.49986	3.54305e-05	2.72547e-06	2.3112e-06
GOTERM_CC_DIRECT	GO:0043005~neuron projection	20	7.0922	1.32747e-07	GABRB3, GABRA2, GABRA1, APP, NPY5R, GABRA5, CHRNA7, LIMK1, GABRA3, PSEN1, PTGS2, MCHR1, PTPRF, GABRG2, CRHR1, SLC6A4, PTGS1, CAMKK2, GLRA1, RPS6KB1	282	330	20795	4.46916	4.97788e-05	3.55572e-06	3.01525e-06
GOTERM_CC_DIRECT	GO:0045202~synapse	25	8.86525	2.564e-07	GABRB3, CHRM2, APP, ACHE, CHRNA7, PSEN1, NR3C1, SLC6A4, GLRA1, MAPK8, HRH3, RPS6KA2, HRH4, RPS6KA1, ADORA1, GABRA2, GABRA1, MME, GABRA5, GABRA3, GABRG2, PTPRC, RPS6KB1, FABP5, PLAA	282	529	20795	3.48493	9.61454e-05	6.41e-06	5.43568e-06
GOTERM_CC_DIRECT	GO:0098978~glutamatergic synapse	26	9.21986	4.79454e-07	CHRM2, GSK3B, FAAH, VCP, SRC, KCNA3, PSEN1, RELA, EGFR, CRHR1, CNR1, CASP3, ABL1, AKT1, JAK2, DRD4, EGLN1, PTPN1, LIMK1, MAPK14, ADRA2A, PDE10A, ADORA2A, RPS6KB1, FABP5, ADORA2B	282	588	20795	3.26066	0.000179779	1.12372e-05	9.52915e-06
GOTERM_CC_DIRECT	GO:0043025~neuronal cell body	20	7.0922	7.36191e-07	CHRM2, GABRA2, HSP90AA1, MAOB, MME, HDAC1, SRC, SRD5A1, INSR, PSEN1, PTPRF, ADRA2A, CYP17A1, IGF1R, BACE1, GLRA1, ADORA2A, CASP3, ADORA1, ABL1	282	369	20795	3.99681	0.000276033	1.58612e-05	1.34503e-05
GOTERM_CC_DIRECT	GO:0005901~caveola	10	3.5461	7.61336e-07	HCK, SRC, INSR, KCNMA1, F2R, KCNA5, JAK2, PTGS2, HDAC6, IGF1R	282	75	20795	9.83215	0.000285461	1.58612e-05	1.34503e-05
GOTERM_CC_DIRECT	GO:0000118~histone deacetylase complex	8	2.83688	1.37434e-06	HDAC4, HDAC5, HDAC2, HDAC3, HDAC1, HDAC8, HDAC6, HDAC7	282	42	20795	14.0459	0.000515245	2.71251e-05	2.30021e-05
GOTERM_CC_DIRECT	GO:0030425~dendrite	22	7.80142	1.58753e-06	CHRM2, GABRA2, GSK3B, APP, MAOB, MME, CHRNA7, INSR, DYRK1A, TACR1, PSEN1, MTOR, HDAC6, BACE1, GLRA1, ADORA2A, CNR2, HRH3, HRH4, ADORA1, ABL1, DRD4	282	465	20795	3.48883	0.000595148	2.97662e-05	2.52418e-05
GOTERM_CC_DIRECT	GO:1902711~GABA-A receptor complex	6	2.12766	4.3291e-06	GABRB3, GABRA2, GABRA1, GABRA5, GABRA3, GABRG2	282	19	20795	23.2867	0.0016221	7.73054e-05	6.55549e-05
GOTERM_CC_DIRECT	GO:1902495~transmembrane transporter complex	7	2.48227	6.73929e-06	GABRB3, GABRA2, GLRA1, GABRA1, GABRA5, GABRA3, GABRG2	282	35	20795	14.7482	0.00252405	0.000114874	9.74133e-05
GOTERM_CC_DIRECT	GO:1904813~ficolin-1-rich granule lumen	11	3.90071	8.40158e-06	ACLY, VCP, HSP90AA1, ALOX5, IMPDH2, AMPD3, MAPK14, GUSB, PPIA, MMP9, CTSB	282	126	20795	6.43772	0.00314565	0.000133424	0.000113144
GOTERM_CC_DIRECT	GO:0032991~protein-containing complex	26	9.21986	8.53916e-06	APP, VCP, HDAC2, PRKDC, HDAC1, PSEN2, PSEN1, NR3C1, PTGS2, HIF1A, EGFR, POLB, CASP8, XPO1, CASP1, ABL1, AKT1, PTPN1, HSP90AA1, PARP1, ESR1, FABP1, AR, BCL2, PTPN6, PPIA	282	691	20795	2.77463	0.00319708	0.000133424	0.000113144
GOTERM_CC_DIRECT	GO:0005783~endoplasmic reticulum	36	12.766	1.94834e-05	APP, VCP, FLT3, HSD17B3, PSEN2, HMGCR, PSEN1, PTGS2, CYP19A1, CYP17A1, APH1A, NCSTN, APH1B, CNR2, NLRP3, FDFT1, PSENEN, PTPN1, MAP2K1, PLA2G2A, PDE2A, PRKCA, SREBF2, MTOR, BACE1, ERN1, SQLE, SOAT1, SCD, SOAT2, BCL2, NOX4, DHCR7, SGK1, PTPN2, CES2	282	1213	20795	2.18853	0.00727971	0.000292251	0.000247829
GOTERM_CC_DIRECT	GO:0005925~focal adhesion	19	6.73759	2.72136e-05	MAP2K1, MME, PDPK1, SRC, LIMK1, EGFR, SLC6A4, SLC9A1, HCK, MMP14, ADAM17, NCSTN, PTPRC, FAP, NOX4, ADAM9, JAK2, PPIA, JAK1	282	433	20795	3.23575	0.0101533	0.000392503	0.000332843
GOTERM_CC_DIRECT	GO:0031234~extrinsic component of cytoplasmic side of plasma membrane	5	1.77305	2.9362e-05	CNR2, TYK2, JAK2, JAK3, JAK1	282	14	20795	26.3361	0.0109505	0.000407806	0.00034582
GOTERM_CC_DIRECT	GO:0032590~dendrite membrane	6	2.12766	3.31207e-05	GABRA2, GABRA1, GABRA5, INSR, GABRA3, GABRG2	282	28	20795	15.8017	0.0123437	0.000443581	0.000376157
GOTERM_CC_DIRECT	GO:0009986~cell surface	24	8.51064	3.66822e-05	KCNH2, ACHE, APP, HSP90AA1, MME, PLA2G1B, F2R, KCNA5, TACR1, PSEN1, SLC6A2, ADRA2B, EGFR, SLC9A1, BACE1, ADAM17, PTPRC, MMP16, FAP, RPS6KB1, ADAM9, CD38, ADA, ELANE	282	662	20795	2.67339	0.0136619	0.000474339	0.000402239
GOTERM_CC_DIRECT	GO:0043235~receptor complex	13	4.60993	4.19916e-05	APP, FLT3, VDR, INSR, NR1H4, NR1H3, TYK2, EGFR, ADRA2A, NR3C2, IGF1R, PPARG, JAK1	282	217	20795	4.41767	0.0156239	0.000524895	0.000445111
GOTERM_CC_DIRECT	GO:0031012~extracellular matrix	13	4.60993	5.46745e-05	MMP7, MMP1, MMP2, MMP3, MMP8, MMP9, MMP12, MMP14, MMP13, MMP16, MMP26, MMP15, ALPL	282	223	20795	4.29881	0.0202947	0.000661386	0.000560855
GOTERM_CC_DIRECT	GO:0043231~intracellular membrane-bounded organelle	31	10.9929	5.78476e-05	FTO, APP, VCP, SRC, HSD17B3, PIK3CB, CYP2C19, PTGS2, IGF1R, PTGS1, HSD11B1, HSD11B2, GLRA1, XPO1, HSD17B2, GUSB, ELANE, CA13, EGLN1, MAP2K1, G6PD, CYP51A1, ADRA2B, SREBF2, ESR2, HCK, SQLE, CCKBR, CYP1A2, PPARG, CES2	282	1022	20795	2.23677	0.0214599	0.000677901	0.00057486
GOTERM_CC_DIRECT	GO:0034707~chloride channel complex	7	2.48227	7.77557e-05	GABRB3, GABRA2, GLRA1, GABRA1, GABRA5, GABRA3, GABRG2	282	53	20795	9.7394	0.0287385	0.000883588	0.000749283
GOTERM_CC_DIRECT	GO:0099634~postsynaptic specialization membrane	6	2.12766	0.000101265	GABRB3, GABRA2, GABRA1, GABRA5, CHRNA7, GABRG2	282	35	20795	12.6413	0.0372644	0.0011169	0.00094713
GOTERM_CC_DIRECT	GO:0070062~extracellular exosome	52	18.4397	0.000137136	APP, ECE1, SERPINA6, PTPRF, CA1, CA2, ANPEP, NAMPT, CD38, GUSB, CTSB, G6PD, HSP90AA1, MMP7, MME, PRKCA, TYK2, F2, MMP9, ACLY, LCK, NAAA, MAPKAPK2, PLAA, ADAM9, PPIA, CES2, VCP, SRC, SLC9A1, PTGS1, LDHB, NCSTN, LDHA, ELANE, DUT, INSR, AKR1C1, PLA2G2A, AKR1C3, PTPN13, FABP1, FABP3, PTPRC, FABP4, FABP5, FASN, IMPDH2, CDK1, ALPL, PTPN6, SHBG	282	2242	20795	1.71032	0.0501294	0.00146931	0.00124598
GOTERM_CC_DIRECT	GO:0005943~phosphatidylinositol 3-kinase complex, class IA	4	1.41844	0.000193069	PIK3CA, PIK3CD, PIK3CB, PIK3CG	282	9	20795	32.7738	0.0698487	0.00201114	0.00170545
GOTERM_CC_DIRECT	GO:0005641~nuclear envelope lumen	4	1.41844	0.000273058	BCHE, APP, ALOX5, PTGES	282	10	20795	29.4965	0.0973414	0.00276748	0.00234683
GOTERM_CC_DIRECT	GO:0000785~chromatin	31	10.9929	0.00034643	HDAC4, HDAC2, HDAC3, PRKDC, EPAS1, HDAC1, NR1I3, RORC, RORA, NR3C1, HIF1A, RELA, NR3C2, CCND2, HNF4A, HSF1, PARP1, VDR, NR1H2, PLK1, NR1H4, NR1H3, ESR1, SREBF2, ESR2, AR, CDK4, PPARG, PGR, PPARA, PPARD	282	1133	20795	2.01763	0.121846	0.00341871	0.00289907
GOTERM_CC_DIRECT	GO:0000307~cyclin-dependent protein kinase holoenzyme complex	6	2.12766	0.000378818	CCND3, CCND2, CCND1, CDK4, CDK2, CDK1	282	46	20795	9.61841	0.132451	0.00364248	0.00308883
GOTERM_CC_DIRECT	GO:0030424~axon	15	5.31915	0.000394038	GABRA2, GSK3B, APP, MME, INSR, DYRK1A, KCNA3, PSEN1, SLC6A2, GABRG2, HDAC6, CYP17A1, IGF1R, BACE1, MAPK8	282	358	20795	3.08971	0.137391	0.00369411	0.0031326
GOTERM_CC_DIRECT	GO:0097134~cyclin E1-CDK2 complex	3	1.06383	0.000540986	CCNE2, CCNE1, CDK2	282	3	20795	73.7411	0.18366	0.00494805	0.00419594
GOTERM_CC_DIRECT	GO:0005741~mitochondrial outer membrane	11	3.90071	0.0010855	CASP8, MAOB, RPS6KB1, MAOA, CNR1, PDE2A, PLA2G2A, BCL2, PGR, MTOR, MCL1	282	227	20795	3.57336	0.334546	0.00969201	0.00821882
GOTERM_CC_DIRECT	GO:0034774~secretory granule lumen	8	2.83688	0.0011237	VCP, HSP90AA1, ROCK1, ALOX5, IMPDH2, AMPD3, MAPK14, PPIA	282	118	20795	4.9994	0.344019	0.0097997	0.00831014
GOTERM_CC_DIRECT	GO:0031965~nuclear membrane	12	4.25532	0.00131864	XPO1, CCND2, CCND1, CDK4, ALOX5, PDE4D, BCL2, ABL1, NUDT1, CD38, PSEN1, EGFR	282	274	20795	3.22954	0.390317	0.0112384	0.00953015
GOTERM_CC_DIRECT	GO:0008021~synaptic vesicle	8	2.83688	0.00164299	APH1A, BACE1, APP, NCSTN, MME, PSEN2, PDE4B, PSEN1	282	126	20795	4.68198	0.460238	0.0134262	0.0113854
GOTERM_CC_DIRECT	GO:0005815~microtubule organizing center	7	2.48227	0.00164695	CCND3, CCNB1, CCND2, CCND1, CCNE2, CCNE1, NLRP3	282	93	20795	5.55041	0.46104	0.0134262	0.0113854
GOTERM_CC_DIRECT	GO:0000791~euchromatin	6	2.12766	0.00172985	HSF1, DNMT3A, NR1H4, JAK2, HIF1A, ESR1	282	64	20795	6.91323	0.477566	0.013802	0.0117041
GOTERM_CC_DIRECT	GO:0098793~presynapse	10	3.5461	0.00195635	GSK3B, APP, FAAH, GRM4, MME, HRH3, NPY5R, CNR1, ADORA2B, SLC6A4	282	205	20795	3.59713	0.520182	0.015284	0.0129608
GOTERM_CC_DIRECT	GO:0005942~phosphatidylinositol 3-kinase complex	3	1.06383	0.00263315	PIK3CA, PIK3CD, PIK3CB	282	6	20795	36.8706	0.627952	0.0201516	0.0170886
GOTERM_CC_DIRECT	GO:0016607~nuclear speck	15	5.31915	0.00334081	FTO, HDAC4, HDAC5, EPAS1, LIMK1, DYRK1A, NR1H4, MAPK14, NR3C1, HIF1A, MAPK9, AR, TERT, NAMPT, SGK1	282	449	20795	2.46351	0.714896	0.025056	0.0212475
GOTERM_CC_DIRECT	GO:0098982~GABA-ergic synapse	7	2.48227	0.00349718	GABRA2, GABRA1, NPY5R, CNR1, GABRA5, GABRG2, ADRA2A	282	108	20795	4.77952	0.731188	0.0255212	0.021642
GOTERM_CC_DIRECT	GO:0031904~endosome lumen	4	1.41844	0.00353894	PTPN1, APP, JAK2, PTPN2	282	23	20795	12.8245	0.735379	0.0255212	0.021642
GOTERM_CC_DIRECT	GO:0009898~cytoplasmic side of plasma membrane	7	2.48227	0.00455918	HCK, G6PD, PTPRC, TYK2, JAK2, JAK3, JAK1	282	114	20795	4.52796	0.819784	0.0322583	0.0273551
GOTERM_CC_DIRECT	GO:0032279~asymmetric synapse	3	1.06383	0.00482809	CHRM2, ADORA2A, ADORA1	282	8	20795	27.6529	0.837149	0.0335144	0.0284202
GOTERM_CC_DIRECT	GO:0005813~centrosome	19	6.73759	0.00491544	GSK3B, MAP2K1, MME, PDE4D, PLK1, PSEN2, DYRK1A, PSEN1, NR3C1, AURKB, HDAC6, CDC25B, CCNB1, HSF1, MAPKAPK2, CDK2, PDE4B, CDK1, DRD4	282	674	20795	2.07876	0.842422	0.0335144	0.0284202
GOTERM_CC_DIRECT	GO:0005739~mitochondrion	37	13.1206	0.00581616	APP, GSK3B, MAOB, MAOA, SRC, NUDT1, PSEN1, NR3C1, SLC9A1, MAPK9, LDHB, MAPK8, LDHA, CASP8, PDF, PITRM1, ABL1, AKT1, NLRP3, MCL1, MAP2K1, HSP90AA1, DUT, PARP1, MMP2, MMP3, PRKCA, MAPK14, ESR2, DHODH, ERN1, AKR1B10, RPS6KB1, BCL2, CDK1, NOX4, SGK1	282	1721	20795	1.58537	0.887795	0.0389475	0.0330275
GOTERM_CC_DIRECT	GO:0043209~myelin sheath	4	1.41844	0.00756841	HSP90AA1, CA2, BCL2, CA13	282	30	20795	9.83215	0.942095	0.0492816	0.0417908
GOTERM_CC_DIRECT	GO:0019897~extrinsic component of plasma membrane	3	1.06383	0.00762222	TYK2, JAK2, JAK3	282	10	20795	22.1223	0.94326	0.0492816	0.0417908
GOTERM_CC_DIRECT	GO:0017053~transcription repressor complex	5	1.77305	0.00931749	HDAC4, HDAC3, CCND1, HDAC1, ELANE	282	61	20795	6.04436	0.970116	0.0592213	0.0502197
GOTERM_CC_DIRECT	GO:0005769~early endosome	11	3.90071	0.010917	APH1A, BACE1, PTPN1, APP, PTP4A3, MAP2K1, NCSTN, MME, F2R, PSEN2, ECE1	282	315	20795	2.57509	0.983697	0.0682314	0.0578602
GOTERM_CC_DIRECT	GO:0016323~basolateral plasma membrane	10	3.5461	0.0114613	CA12, HSP90AA1, C5AR1, ADORA1, ADAM9, CD38, CA9, EGFR, ADRA2A, SLC9A1	282	270	20795	2.73115	0.986738	0.0704591	0.0597493
GOTERM_CC_DIRECT	GO:0005764~lysosome	11	3.90071	0.0116771	BACE1, APP, HCK, AKR1B10, SRC, INSR, NAAA, GUSB, ADA, MTOR, CTSB	282	318	20795	2.55079	0.98778	0.0706275	0.0598921
GOTERM_CC_DIRECT	GO:0030027~lamellipodium	8	2.83688	0.0153253	CASP8, PIK3CA, ROCK1, FAP, LIMK1, AKT1, PTPN13, SLC9A1	282	191	20795	3.08863	0.996947	0.0912222	0.0773564
GOTERM_CC_DIRECT	GO:0005876~spindle microtubule	4	1.41844	0.0155882	POLB, PLK1, CDK1, AURKB	282	39	20795	7.56319	0.997238	0.0913372	0.0774539
GOTERM_CC_DIRECT	GO:0010008~endosome membrane	10	3.5461	0.0183925	APH1A, BACE1, PSENEN, NCSTN, APH1B, FLT3, INSR, ECE1, EGFR, SLC6A4	282	292	20795	2.52538	0.999052	0.106111	0.089982
GOTERM_CC_DIRECT	GO:0005615~extracellular space	37	13.1206	0.0191025	APP, ACHE, PLA2G1B, NUDT1, SERPINA6, EGFR, CASP7, MMP26, ANPEP, ALOX5, NAMPT, GUSB, ELANE, CTSB, BCHE, MMP7, MMP1, CMA1, MMP2, IGFBP3, PLA2G2A, PDE4C, MMP3, MMP8, F2, MMP9, MMP12, MMP14, FABP3, BMP1, MMP13, FAP, MMP16, FABP5, MMP15, ADAM9, PPIA	282	1867	20795	1.46139	0.999277	0.108537	0.0920395
GOTERM_CC_DIRECT	GO:0044297~cell body	5	1.77305	0.0213398	APP, CASP8, INSR, TACR1, PTPN13	282	78	20795	4.727	0.999693	0.119384	0.101238
GOTERM_CC_DIRECT	GO:0030673~axolemma	3	1.06383	0.0216483	ADORA2A, CHRNA7, ADORA1	282	17	20795	13.0131	0.999727	0.119384	0.101238
GOTERM_CC_DIRECT	GO:0005768~endosome	10	3.5461	0.0247077	BACE1, APP, GCGR, CDK2, ECE1, ADRA2C, JAK3, CRHR1, EGFR, JAK1	282	308	20795	2.39419	0.999916	0.134281	0.11387
GOTERM_CC_DIRECT	GO:0031594~neuromuscular junction	5	1.77305	0.0261055	HDAC4, ACHE, APP, F2R, PSEN1	282	83	20795	4.44224	0.999951	0.136033	0.115356
GOTERM_CC_DIRECT	GO:0097130~cyclin D3-CDK4 complex	2	0.70922	0.0268438	CCND3, CDK4	282	2	20795	73.7411	0.999963	0.136033	0.115356
GOTERM_CC_DIRECT	GO:0097135~cyclin E2-CDK2 complex	2	0.70922	0.0268438	CCNE2, CDK2	282	2	20795	73.7411	0.999963	0.136033	0.115356
GOTERM_CC_DIRECT	GO:0097128~cyclin D1-CDK4 complex	2	0.70922	0.0268438	CCND1, CDK4	282	2	20795	73.7411	0.999963	0.136033	0.115356
GOTERM_CC_DIRECT	GO:0097125~cyclin B1-CDK1 complex	2	0.70922	0.0268438	CCNB1, CDK1	282	2	20795	73.7411	0.999963	0.136033	0.115356
GOTERM_CC_DIRECT	GO:0090575~RNA polymerase II transcription regulator complex	6	2.12766	0.0283513	VDR, NR1H2, NR1H4, NR1H3, PPARG, HIF1A	282	126	20795	3.51148	0.999979	0.141757	0.12021
GOTERM_CC_DIRECT	GO:0030659~cytoplasmic vesicle membrane	6	2.12766	0.0346265	GABRB3, BACE1, GABRA2, GABRA1, NPC1L1, GABRG2	282	133	20795	3.32667	0.999998	0.169158	0.143446
GOTERM_CC_DIRECT	GO:0035578~azurophil granule lumen	5	1.77305	0.0349624	ACLY, VCP, FABP5, GUSB, ELANE	282	91	20795	4.05171	0.999998	0.169158	0.143446
GOTERM_CC_DIRECT	GO:0070822~Sin3-type complex	3	1.06383	0.0351848	HDAC2, CSNK2A1, HDAC1	282	22	20795	10.0556	0.999999	0.169158	0.143446
GOTERM_CC_DIRECT	GO:0042022~interleukin-12 receptor complex	2	0.70922	0.0399952	TYK2, JAK2	282	3	20795	49.1608	1	0.185163	0.157018
GOTERM_CC_DIRECT	GO:0005965~protein farnesyltransferase complex	2	0.70922	0.0399952	FNTA, FNTB	282	3	20795	49.1608	1	0.185163	0.157018
GOTERM_CC_DIRECT	GO:0097129~cyclin D2-CDK4 complex	2	0.70922	0.0399952	CCND2, CDK4	282	3	20795	49.1608	1	0.185163	0.157018
GOTERM_CC_DIRECT	GO:0036064~ciliary basal body	10	3.5461	0.0443947	CHRM2, ACLY, MAP2K1, VCP, MME, MAPKAPK2, AKT1, PRKCA, EGFR, HDAC6	282	343	20795	2.14989	1	0.203025	0.172165
GOTERM_CC_DIRECT	GO:0032587~ruffle membrane	5	1.77305	0.0496591	ADAM17, FAP, SRC, PDE4A, EGFR	282	102	20795	3.61476	1	0.219084	0.185783
GOTERM_CC_DIRECT	GO:0042470~melanosome	5	1.77305	0.0496591	MMP14, HSP90AA1, NCSTN, FASN, CTSB	282	102	20795	3.61476	1	0.219084	0.185783
GOTERM_CC_DIRECT	GO:0030667~secretory granule membrane	5	1.77305	0.0496591	PTPRC, MME, FABP5, ANPEP, C5AR1	282	102	20795	3.61476	1	0.219084	0.185783
GOTERM_CC_DIRECT	GO:0005944~phosphatidylinositol 3-kinase complex, class IB	2	0.70922	0.0529694	PIK3CA, PIK3CG	282	4	20795	36.8706	1	0.225722	0.191412
GOTERM_CC_DIRECT	GO:0072536~interleukin-23 receptor complex	2	0.70922	0.0529694	TYK2, JAK2	282	4	20795	36.8706	1	0.225722	0.191412
GOTERM_CC_DIRECT	GO:0005899~insulin receptor complex	2	0.70922	0.0529694	INSR, IGF1R	282	4	20795	36.8706	1	0.225722	0.191412
GOTERM_CC_DIRECT	GO:0016324~apical plasma membrane	11	3.90071	0.055137	CA12, ADAM17, HSP90AA1, NPC1L1, CHRNA7, PDE4D, KCNMA1, EGFR, SLC9A1, CTSB, ABCG2	282	414	20795	1.95931	1	0.232319	0.197006
GOTERM_CC_DIRECT	GO:0051233~spindle midzone	3	1.06383	0.0581643	APP, PLK1, AURKB	282	29	20795	7.62839	1	0.242351	0.205514
GOTERM_CC_DIRECT	GO:0032809~neuronal cell body membrane	3	1.06383	0.0617783	GABRA5, INSR, SLC6A2	282	30	20795	7.37411	1	0.254581	0.215885
GOTERM_CC_DIRECT	GO:0000776~kinetochore	6	2.12766	0.063631	XPO1, HSF1, PLK1, PSEN2, PSEN1, AURKB	282	158	20795	2.8003	1	0.259366	0.219942
GOTERM_CC_DIRECT	GO:0043204~perikaryon	6	2.12766	0.066288	GLRA1, APP, PDE10A, CNR2, TOP1, HDAC6	282	160	20795	2.76529	1	0.26729	0.226662
GOTERM_CC_DIRECT	GO:0005635~nuclear envelope	7	2.48227	0.0678458	XPO1, PARP1, ALOX5, INSR, PTGER3, CDK2, MTOR	282	212	20795	2.43485	1	0.270002	0.228962
GOTERM_CC_DIRECT	GO:0005788~endoplasmic reticulum lumen	9	3.19149	0.0684263	BACE1, BCHE, APP, ADAM17, FLT3, IGFBP3, F2, PTGS2, CES2	282	318	20795	2.08701	1	0.270002	0.228962
GOTERM_CC_DIRECT	GO:0043197~dendritic spine	6	2.12766	0.0691206	GABRB3, GABRA1, APP, PDE4B, ADORA1, GABRG2	282	162	20795	2.73115	1	0.270002	0.228962
GOTERM_CC_DIRECT	GO:0005640~nuclear outer membrane	3	1.06383	0.0730561	DHCR7, PSEN1, PTGS2	282	33	20795	6.70374	1	0.282433	0.239503
GOTERM_CC_DIRECT	GO:0005875~microtubule associated complex	3	1.06383	0.0809119	FNTA, FNTB, HDAC6	282	35	20795	6.32067	1	0.309612	0.262551
GOTERM_CC_DIRECT	GO:0005794~Golgi apparatus	22	7.80142	0.0825102	CHRM2, PSENEN, ACHE, HDAC5, APP, MAP2K1, HDAC3, F2R, PDE2A, PSEN2, KCNA5, PSEN1, ESR1, EGFR, PTGS1, APH1A, BACE1, HCK, NCSTN, BMP1, FASN, ELANE	282	1122	20795	1.4459	1	0.309856	0.262758
GOTERM_CC_DIRECT	GO:0005667~transcription regulator complex	7	2.48227	0.0826284	PARP1, EPAS1, PRKDC, CDK4, CDK2, ESR1, RELA	282	223	20795	2.31474	1	0.309856	0.262758
GOTERM_CC_DIRECT	GO:0005576~extracellular region	40	14.1844	0.0861265	APP, ACHE, VCP, ROCK1, PLA2G1B, PREP, SERPINA6, PLA2G7, ALOX5, NLRP3, GUSB, ELANE, CTSB, BCHE, HSP90AA1, MMP7, MMP1, CMA1, MMP2, IGFBP3, PLA2G2A, MMP3, F2R, AMPD3, MAPK14, MMP8, F2, MMP9, MMP12, ACLY, BMP1, MMP13, AKR1B10, FABP5, IMPDH2, ALPL, PTPN6, ALPG, SHBG, PPIA	282	2313	20795	1.27525	1	0.319776	0.27117
GOTERM_CC_DIRECT	GO:0000781~chromosome, telomeric region	6	2.12766	0.0874576	HDAC2, TERT, PARP1, PRKDC, CDK2, CDK1	282	174	20795	2.5428	1	0.321535	0.272662
GOTERM_CC_DIRECT	GO:0045177~apical part of cell	4	1.41844	0.0888969	APP, FAP, CA2, C5AR1	282	78	20795	3.7816	1	0.323654	0.274458
GOTERM_CC_DIRECT	GO:0031264~death-inducing signaling complex	2	0.70922	0.0908533	CASP8, CASP3	282	7	20795	21.0689	1	0.327596	0.277801

## Sheet: MF
Supplementary Table 3 . MF enrichment analysis of 282 targets
Category	Term	Count	%	PValue	Genes	List Total	Pop Hits	Pop Total	Fold Enrichment	Bonferroni	Benjamini	FDR
GOTERM_MF_DIRECT	GO:0106310~protein serine kinase activity	38	13.4752	1.05537e-20	GSK3B, ROCK1, PRKDC, PIK3CB, PIK3CG, AURKB, CAMKK2, MAPK9, MAPK8, RPS6KA2, RPS6KA1, PIM1, AKT1, PIM3, PIM2, MAP2K1, CSNK2A1, PDPK1, LIMK1, PLK1, DYRK1A, EIF2AK2, DYRK1B, PRKCA, CDC7, MAPK14, CLK4, MTOR, ERN1, CLK1, PIK3CA, RPS6KB1, CDK4, MAPKAPK2, CDK2, CDK1, SGK1, CSNK1G1	282	365	19253	7.10788	8.9179e-18	8.9179e-18	7.54591e-18
GOTERM_MF_DIRECT	GO:0004674~protein serine/threonine kinase activity	37	13.1206	4.40474e-19	GSK3B, ROCK1, PRKDC, AURKB, CAMKK2, MAPK9, MAPK8, RPS6KA2, RPS6KA1, GRK6, PIM1, AKT1, PIM3, PIM2, MAP2K1, CSNK2A1, PDPK1, LIMK1, PLK1, DYRK1A, EIF2AK2, DYRK1B, PRKCA, CDC7, MAPK14, CLK4, MTOR, ERN1, CLK1, RPS6KB1, CDK4, MAPKAPK2, CDK2, CDK1, TOP1, SGK1, CSNK1G1	282	383	19253	6.59557	3.722e-16	1.861e-16	1.57469e-16
GOTERM_MF_DIRECT	GO:0019899~enzyme binding	36	12.766	1.76681e-18	APP, HDAC2, HDAC3, PRKDC, HDAC1, SRC, CYP2C19, PTGS2, HIF1A, HDAC6, EGFR, APH1A, POLB, MAPK8, CCND1, FNTA, FNTB, CASP2, AKT1, PSENEN, EGLN1, PTPN1, BCHE, PARP1, PDE4D, PRKCA, MAPK14, ESR1, ESR2, BACE1, ERN1, AR, ADORA2A, CYP1A2, PPARG, PGR	282	375	19253	6.55421	1.49296e-15	4.97653e-16	4.21091e-16
GOTERM_MF_DIRECT	GO:0004879~nuclear receptor activity	17	6.02837	3.43636e-17	VDR, NR1H2, NR1I3, RORC, NR1H4, NR1H3, RORA, NR3C1, ESR1, ESR2, NR3C2, AR, HNF4A, PGR, PPARG, PPARA, PPARD	282	54	19253	21.4934	2.90372e-14	7.25931e-15	6.14249e-15
GOTERM_MF_DIRECT	GO:0004175~endopeptidase activity	18	6.38298	5.0574e-16	MMP7, MME, MMP1, CMA1, MMP2, MMP3, ECE1, PSEN1, MMP8, MMP9, MMP12, BACE1, MMP14, ADAM17, MMP13, FAP, CASP1, ELANE	282	75	19253	16.3855	4.69069e-13	8.547e-14	7.23208e-14
GOTERM_MF_DIRECT	GO:0004672~protein kinase activity	29	10.2837	8.01014e-15	GSK3B, ROCK1, FLT3, PRKDC, SRC, EGFR, PIK3CG, MAPK9, MAPK8, CCND1, ABL1, AKT1, JAK2, MAP2K1, LIMK1, PLK1, DYRK1A, EIF2AK2, DYRK1B, PRKCA, CDC7, TYK2, MAPK14, MTOR, RPS6KB1, MAPKAPK2, CDK2, CDK1, CSNK1G1	282	303	19253	6.53438	6.7546e-12	1.12809e-12	9.54541e-13
GOTERM_MF_DIRECT	GO:0004713~protein tyrosine kinase activity	19	6.73759	9.53232e-14	MAP2K1, FLT3, SRC, INSR, DYRK1A, DYRK1B, TYK2, CLK4, EGFR, MTOR, CAMKK2, IGF1R, CLK1, HCK, LCK, ABL1, JAK2, JAK3, JAK1	282	117	19253	11.0871	8.05861e-11	1.15069e-11	9.73658e-12
GOTERM_MF_DIRECT	GO:0004712~protein serine/threonine/tyrosine kinase activity	12	4.25532	2.24992e-13	CLK1, MAPK9, MAP2K1, RPS6KB1, RPS6KA2, RPS6KA1, DYRK1A, DYRK1B, AKT1, SGK1, CLK4, AURKB	282	30	19253	27.3092	1.90161e-10	2.37647e-11	2.01086e-11
GOTERM_MF_DIRECT	GO:0004222~metalloendopeptidase activity	18	6.38298	3.73584e-13	MMP7, MME, MMP1, MMP2, MMP3, ECE1, MMP8, MMP9, MMP12, MMP14, ADAM17, MMP13, BMP1, PITRM1, MMP16, MMP26, MMP15, ADAM9	282	109	19253	11.2744	3.15684e-10	3.50754e-11	2.96792e-11
GOTERM_MF_DIRECT	GO:0035401~histone H3Y41 kinase activity	18	6.38298	1.23341e-12	MAP2K1, FLT3, SRC, INSR, DYRK1A, EIF2AK2, DYRK1B, TYK2, CLK4, EGFR, IGF1R, CLK1, HCK, LCK, ABL1, JAK2, JAK3, JAK1	282	117	19253	10.5035	1.04227e-09	9.47481e-11	8.01715e-11
GOTERM_MF_DIRECT	GO:0140801~histone H2AXY142 kinase activity	18	6.38298	1.23341e-12	MAP2K1, FLT3, SRC, INSR, DYRK1A, EIF2AK2, DYRK1B, TYK2, CLK4, EGFR, IGF1R, CLK1, HCK, LCK, ABL1, JAK2, JAK3, JAK1	282	117	19253	10.5035	1.04227e-09	9.47481e-11	8.01715e-11
GOTERM_MF_DIRECT	GO:0140857~histone H3T45 kinase activity	24	8.51064	2.65434e-12	GSK3B, ROCK1, CSNK2A1, PDPK1, PRKDC, LIMK1, DYRK1A, EIF2AK2, CDC7, MTOR, PIK3CG, AURKB, ERN1, PIK3CA, RPS6KB1, RPS6KA2, MAPKAPK2, RPS6KA1, PIM1, AKT1, PIM3, PIM2, SGK1, CSNK1G1	282	251	19253	6.5281	2.2429e-09	1.8691e-10	1.58155e-10
GOTERM_MF_DIRECT	GO:0035403~histone H3T6 kinase activity	24	8.51064	2.88338e-12	GSK3B, ROCK1, CSNK2A1, PDPK1, PRKDC, LIMK1, EIF2AK2, PRKCA, CDC7, MTOR, PIK3CG, AURKB, ERN1, PIK3CA, RPS6KB1, RPS6KA2, MAPKAPK2, RPS6KA1, PIM1, AKT1, PIM3, PIM2, SGK1, CSNK1G1	282	252	19253	6.5022	2.43644e-09	1.8742e-10	1.58586e-10
GOTERM_MF_DIRECT	GO:0005524~ATP binding	59	20.922	1.77503e-11	GSK3B, FLT3, PIK3CD, PIK3CB, PIK3CG, IGF1R, RPS6KA2, RPS6KA1, PIM1, AKT1, PIM3, PIM2, JAK2, JAK3, JAK1, MAP2K1, HSP90AA1, CSNK2A1, PDPK1, DYRK1A, DYRK1B, PRKCA, TYK2, ERN1, ACLY, HCK, PIK3CA, LCK, MAPKAPK2, TOP1, SGK1, CSNK1G1, ABCG2, VCP, PFKFB3, ROCK1, SRC, PRKDC, EGFR, AURKB, CAMKK2, MAPK9, MAPK8, GRK6, ABL1, NLRP3, INSR, LIMK1, PLK1, EIF2AK2, CDC7, MAPK14, CLK4, MTOR, CLK1, RPS6KB1, CDK4, CDK…	282	1546	19253	2.6055	1.49991e-08	5.2396e-10	4.4335e-10
GOTERM_MF_DIRECT	GO:1990244~histone H2AT120 kinase activity	23	8.15603	1.7982e-11	GSK3B, ROCK1, CSNK2A1, PDPK1, PRKDC, LIMK1, EIF2AK2, CDC7, MTOR, PIK3CG, AURKB, ERN1, PIK3CA, RPS6KB1, RPS6KA2, MAPKAPK2, RPS6KA1, PIM1, AKT1, PIM3, PIM2, SGK1, CSNK1G1	282	250	19253	6.28112	1.51948e-08	5.2396e-10	4.4335e-10
GOTERM_MF_DIRECT	GO:0044025~histone H2BS14 kinase activity	23	8.15603	1.7982e-11	GSK3B, ROCK1, CSNK2A1, PDPK1, PRKDC, LIMK1, EIF2AK2, CDC7, MTOR, PIK3CG, AURKB, ERN1, PIK3CA, RPS6KB1, RPS6KA2, MAPKAPK2, RPS6KA1, PIM1, AKT1, PIM3, PIM2, SGK1, CSNK1G1	282	250	19253	6.28112	1.51948e-08	5.2396e-10	4.4335e-10
GOTERM_MF_DIRECT	GO:0044024~histone H2AS1 kinase activity	23	8.15603	1.7982e-11	GSK3B, ROCK1, CSNK2A1, PDPK1, PRKDC, LIMK1, EIF2AK2, CDC7, MTOR, PIK3CG, AURKB, ERN1, PIK3CA, RPS6KB1, RPS6KA2, MAPKAPK2, RPS6KA1, PIM1, AKT1, PIM3, PIM2, SGK1, CSNK1G1	282	250	19253	6.28112	1.51948e-08	5.2396e-10	4.4335e-10
GOTERM_MF_DIRECT	GO:0072518~Rho-dependent protein serine/threonine kinase activity	23	8.15603	1.7982e-11	GSK3B, ROCK1, CSNK2A1, PDPK1, PRKDC, LIMK1, EIF2AK2, CDC7, MTOR, PIK3CG, AURKB, ERN1, PIK3CA, RPS6KB1, RPS6KA2, MAPKAPK2, RPS6KA1, PIM1, AKT1, PIM3, PIM2, SGK1, CSNK1G1	282	250	19253	6.28112	1.51948e-08	5.2396e-10	4.4335e-10
GOTERM_MF_DIRECT	GO:0140823~histone H2BS36 kinase activity	23	8.15603	1.7982e-11	GSK3B, ROCK1, CSNK2A1, PDPK1, PRKDC, LIMK1, EIF2AK2, CDC7, MTOR, PIK3CG, AURKB, ERN1, PIK3CA, RPS6KB1, RPS6KA2, MAPKAPK2, RPS6KA1, PIM1, AKT1, PIM3, PIM2, SGK1, CSNK1G1	282	250	19253	6.28112	1.51948e-08	5.2396e-10	4.4335e-10
GOTERM_MF_DIRECT	GO:0035979~histone H2AXS139 kinase activity	23	8.15603	1.7982e-11	GSK3B, ROCK1, CSNK2A1, PDPK1, PRKDC, LIMK1, EIF2AK2, CDC7, MTOR, PIK3CG, AURKB, ERN1, PIK3CA, RPS6KB1, RPS6KA2, MAPKAPK2, RPS6KA1, PIM1, AKT1, PIM3, PIM2, SGK1, CSNK1G1	282	250	19253	6.28112	1.51948e-08	5.2396e-10	4.4335e-10
GOTERM_MF_DIRECT	GO:0072371~histone H2AS121 kinase activity	23	8.15603	1.7982e-11	GSK3B, ROCK1, CSNK2A1, PDPK1, PRKDC, LIMK1, EIF2AK2, CDC7, MTOR, PIK3CG, AURKB, ERN1, PIK3CA, RPS6KB1, RPS6KA2, MAPKAPK2, RPS6KA1, PIM1, AKT1, PIM3, PIM2, SGK1, CSNK1G1	282	250	19253	6.28112	1.51948e-08	5.2396e-10	4.4335e-10
GOTERM_MF_DIRECT	GO:0044022~histone H3S28 kinase activity	23	8.15603	1.7982e-11	GSK3B, ROCK1, CSNK2A1, PDPK1, PRKDC, LIMK1, EIF2AK2, CDC7, MTOR, PIK3CG, AURKB, ERN1, PIK3CA, RPS6KB1, RPS6KA2, MAPKAPK2, RPS6KA1, PIM1, AKT1, PIM3, PIM2, SGK1, CSNK1G1	282	250	19253	6.28112	1.51948e-08	5.2396e-10	4.4335e-10
GOTERM_MF_DIRECT	GO:0044023~histone H4S1 kinase activity	23	8.15603	1.7982e-11	GSK3B, ROCK1, CSNK2A1, PDPK1, PRKDC, LIMK1, EIF2AK2, CDC7, MTOR, PIK3CG, AURKB, ERN1, PIK3CA, RPS6KB1, RPS6KA2, MAPKAPK2, RPS6KA1, PIM1, AKT1, PIM3, PIM2, SGK1, CSNK1G1	282	250	19253	6.28112	1.51948e-08	5.2396e-10	4.4335e-10
GOTERM_MF_DIRECT	GO:0004711~ribosomal protein S6 kinase activity	23	8.15603	1.7982e-11	GSK3B, ROCK1, CSNK2A1, PDPK1, PRKDC, LIMK1, EIF2AK2, CDC7, MTOR, PIK3CG, AURKB, ERN1, PIK3CA, RPS6KB1, RPS6KA2, MAPKAPK2, RPS6KA1, PIM1, AKT1, PIM3, PIM2, SGK1, CSNK1G1	282	250	19253	6.28112	1.51948e-08	5.2396e-10	4.4335e-10
GOTERM_MF_DIRECT	GO:0072354~histone H3T3 kinase activity	23	8.15603	1.7982e-11	GSK3B, ROCK1, CSNK2A1, PDPK1, PRKDC, LIMK1, EIF2AK2, CDC7, MTOR, PIK3CG, AURKB, ERN1, PIK3CA, RPS6KB1, RPS6KA2, MAPKAPK2, RPS6KA1, PIM1, AKT1, PIM3, PIM2, SGK1, CSNK1G1	282	250	19253	6.28112	1.51948e-08	5.2396e-10	4.4335e-10
GOTERM_MF_DIRECT	GO:0140855~histone H3S57 kinase activity	23	8.15603	1.7982e-11	GSK3B, ROCK1, CSNK2A1, PDPK1, PRKDC, LIMK1, EIF2AK2, CDC7, MTOR, PIK3CG, AURKB, ERN1, PIK3CA, RPS6KB1, RPS6KA2, MAPKAPK2, RPS6KA1, PIM1, AKT1, PIM3, PIM2, SGK1, CSNK1G1	282	250	19253	6.28112	1.51948e-08	5.2396e-10	4.4335e-10
GOTERM_MF_DIRECT	GO:0004676~3-phosphoinositide-dependent protein kinase activity	23	8.15603	1.7982e-11	GSK3B, ROCK1, CSNK2A1, PDPK1, PRKDC, LIMK1, EIF2AK2, CDC7, MTOR, PIK3CG, AURKB, ERN1, PIK3CA, RPS6KB1, RPS6KA2, MAPKAPK2, RPS6KA1, PIM1, AKT1, PIM3, PIM2, SGK1, CSNK1G1	282	250	19253	6.28112	1.51948e-08	5.2396e-10	4.4335e-10
GOTERM_MF_DIRECT	GO:0004694~eukaryotic translation initiation factor 2alpha kinase activity	23	8.15603	1.7982e-11	GSK3B, ROCK1, CSNK2A1, PDPK1, PRKDC, LIMK1, EIF2AK2, CDC7, MTOR, PIK3CG, AURKB, ERN1, PIK3CA, RPS6KB1, RPS6KA2, MAPKAPK2, RPS6KA1, PIM1, AKT1, PIM3, PIM2, SGK1, CSNK1G1	282	250	19253	6.28112	1.51948e-08	5.2396e-10	4.4335e-10
GOTERM_MF_DIRECT	GO:0035175~histone H3S10 kinase activity	23	8.15603	1.7982e-11	GSK3B, ROCK1, CSNK2A1, PDPK1, PRKDC, LIMK1, EIF2AK2, CDC7, MTOR, PIK3CG, AURKB, ERN1, PIK3CA, RPS6KB1, RPS6KA2, MAPKAPK2, RPS6KA1, PIM1, AKT1, PIM3, PIM2, SGK1, CSNK1G1	282	250	19253	6.28112	1.51948e-08	5.2396e-10	4.4335e-10
GOTERM_MF_DIRECT	GO:0004677~DNA-dependent protein kinase activity	23	8.15603	1.94428e-11	GSK3B, ROCK1, CSNK2A1, PDPK1, PRKDC, LIMK1, EIF2AK2, CDC7, MTOR, PIK3CG, AURKB, ERN1, PIK3CA, RPS6KB1, RPS6KA2, MAPKAPK2, RPS6KA1, PIM1, AKT1, PIM3, PIM2, SGK1, CSNK1G1	282	251	19253	6.2561	1.64291e-08	5.47638e-10	4.63386e-10
GOTERM_MF_DIRECT	GO:0035402~histone H3T11 kinase activity	23	8.15603	2.10281e-11	GSK3B, ROCK1, CSNK2A1, PDPK1, PRKDC, LIMK1, EIF2AK2, CDC7, MTOR, PIK3CG, AURKB, ERN1, PIK3CA, RPS6KB1, RPS6KA2, MAPKAPK2, RPS6KA1, PIM1, AKT1, PIM3, PIM2, SGK1, CSNK1G1	282	252	19253	6.23127	1.77687e-08	5.73186e-10	4.85003e-10
GOTERM_MF_DIRECT	GO:0004679~AMP-activated protein kinase activity	23	8.15603	2.27387e-11	GSK3B, ROCK1, CSNK2A1, PDPK1, PRKDC, LIMK1, EIF2AK2, CDC7, MTOR, PIK3CG, AURKB, ERN1, PIK3CA, RPS6KB1, RPS6KA2, MAPKAPK2, RPS6KA1, PIM1, AKT1, PIM3, PIM2, SGK1, CSNK1G1	282	253	19253	6.20664	1.92142e-08	6.00445e-10	5.08069e-10
GOTERM_MF_DIRECT	GO:0180032~histone H4K5 deacetylase activity, hydrolytic mechanism	8	2.83688	4.11114e-11	HDAC4, HDAC5, HDAC2, HDAC3, HDAC1, HDAC8, HDAC6, HDAC7	282	11	19253	49.6531	3.47392e-08	9.38896e-10	7.94451e-10
GOTERM_MF_DIRECT	GO:0180033~histone H4K8 deacetylase activity, hydrolytic mechanism	8	2.83688	4.11114e-11	HDAC4, HDAC5, HDAC2, HDAC3, HDAC1, HDAC8, HDAC6, HDAC7	282	11	19253	49.6531	3.47392e-08	9.38896e-10	7.94451e-10
GOTERM_MF_DIRECT	GO:0034739~histone H4K16 deacetylase activity, hydrolytic mechanism	8	2.83688	4.11114e-11	HDAC4, HDAC5, HDAC2, HDAC3, HDAC1, HDAC8, HDAC6, HDAC7	282	11	19253	49.6531	3.47392e-08	9.38896e-10	7.94451e-10
GOTERM_MF_DIRECT	GO:1990162~histone H3K4 deacetylase activity, hydrolytic mechanism	8	2.83688	4.11114e-11	HDAC4, HDAC5, HDAC2, HDAC3, HDAC1, HDAC8, HDAC6, HDAC7	282	11	19253	49.6531	3.47392e-08	9.38896e-10	7.94451e-10
GOTERM_MF_DIRECT	GO:0031078~histone H3K14 deacetylase activity, hydrolytic mechanism	8	2.83688	4.11114e-11	HDAC4, HDAC5, HDAC2, HDAC3, HDAC1, HDAC8, HDAC6, HDAC7	282	11	19253	49.6531	3.47392e-08	9.38896e-10	7.94451e-10
GOTERM_MF_DIRECT	GO:0140937~histone H4K12 deacetylase activity, hydrolytic mechanism	8	2.83688	9.74391e-11	HDAC4, HDAC5, HDAC2, HDAC3, HDAC1, HDAC8, HDAC6, HDAC7	282	12	19253	45.5154	8.2336e-08	2.11118e-09	1.78638e-09
GOTERM_MF_DIRECT	GO:0032129~histone H3K9 deacetylase activity, hydrolytic mechanism	8	2.83688	9.74391e-11	HDAC4, HDAC5, HDAC2, HDAC3, HDAC1, HDAC8, HDAC6, HDAC7	282	12	19253	45.5154	8.2336e-08	2.11118e-09	1.78638e-09
GOTERM_MF_DIRECT	GO:0005496~steroid binding	10	3.5461	4.02491e-10	HSD11B1, HSD11B2, AR, PGR, SERPINA6, NR3C1, SHBG, ESR1, ESR2, NR3C2	282	31	19253	22.0236	3.40104e-07	8.48691e-09	7.18123e-09
GOTERM_MF_DIRECT	GO:0033558~protein lysine deacetylase activity	8	2.83688	4.11791e-10	HDAC4, HDAC5, HDAC2, HDAC3, HDAC1, HDAC8, HDAC6, HDAC7	282	14	19253	39.0132	3.47963e-07	8.48691e-09	7.18123e-09
GOTERM_MF_DIRECT	GO:0004715~non-membrane spanning protein tyrosine kinase activity	11	3.90071	9.58925e-10	CLK1, HCK, SRC, LCK, DYRK1A, ABL1, EIF2AK2, TYK2, JAK2, JAK3, JAK1	282	46	19253	16.3262	8.10291e-07	1.92927e-08	1.63246e-08
GOTERM_MF_DIRECT	GO:0019901~protein kinase binding	29	10.2837	1.03506e-09	HDAC4, APP, GSK3B, KCNA5, NR3C1, HIF1A, RELA, EGFR, HDAC7, CCND3, CCNB1, CCND2, CCND1, HSF1, AKT1, JAK2, PTPN1, PARP1, PLK1, ESR1, ADRA2A, CDC25A, CDC25B, PTPRC, CCNE2, CCNE1, LCK, PTPN6, PTPN2	282	495	19253	3.99984	8.74629e-07	2.03402e-08	1.7211e-08
GOTERM_MF_DIRECT	GO:0042802~identical protein binding	60	21.2766	1.3956e-09	GABRB3, APP, FAAH, NR3C1, PIK3CG, SLC6A4, IGF1R, CASP8, CASP6, NAMPT, CASP1, CD38, CASP2, AKT1, JAK2, KCNH2, G6PD, HSP90AA1, PARP1, CSNK2A1, DNMT3A, DYRK1A, MMP9, ERN1, ADORA2A, SOAT1, LCK, KCNMA1, PPARG, PGR, ABCG2, HDAC4, HDAC5, VCP, MAOB, EGFR, RELA, SLC9A1, GLRA1, LDHB, LDHA, TERT, CNR1, HSF1, NLRP3, SLC13A5, DRD4, BCHE, INSR, PDE2A, PLK1, OGA, EIF2AK2, ESR1, MTOR, BMP1, FAP, RPS6KB1, FABP5, …	282	1777	19253	2.30522	1.17928e-06	2.68018e-08	2.26784e-08
GOTERM_MF_DIRECT	GO:0001223~transcription coactivator binding	11	3.90071	1.86004e-09	AR, TERT, EPAS1, PGR, PPARG, RORA, PPARA, HIF1A, ESR1, RELA, PPARD	282	49	19253	15.3266	1.57173e-06	3.49274e-08	2.9554e-08
GOTERM_MF_DIRECT	GO:0008233~peptidase activity	14	4.96454	2.08797e-09	APP, MMP1, MMP3, MMP8, MMP9, BACE1, CASP7, ADAM17, BMP1, CASP8, FAP, CASP3, ELANE, CTSB	282	99	19253	9.65477	1.76433e-06	3.8355e-08	3.24543e-08
GOTERM_MF_DIRECT	GO:0004407~histone deacetylase activity	8	2.83688	3.63193e-09	HDAC4, HDAC5, HDAC2, HDAC3, HDAC1, HDAC8, HDAC6, HDAC7	282	18	19253	30.3436	3.06897e-06	6.52974e-08	5.52516e-08
GOTERM_MF_DIRECT	GO:0016301~kinase activity	19	6.73759	6.8345e-09	GSK3B, CSNK2A1, DYRK1A, EIF2AK2, CDC7, PIK3CB, CLK4, EGFR, PIK3CG, MAPK9, PIK3CA, CCNE1, CDK4, RPS6KA2, CDK1, ABL1, AKT1, JAK2, SGK1	282	227	19253	5.71448	5.77514e-06	1.20316e-07	1.01806e-07
GOTERM_MF_DIRECT	GO:0047555~3',5'-cyclic-GMP phosphodiesterase activity	8	2.83688	1.27816e-08	PDE10A, PDE4D, PDE2A, PDE4C, PDE4B, PDE4A, PDE5A, PDE8B	282	21	19253	26.0088	1.08004e-05	2.20418e-07	1.86507e-07
GOTERM_MF_DIRECT	GO:0042903~tubulin deacetylase activity	6	2.12766	1.31071e-08	HDAC2, HDAC3, HDAC1, HDAC8, HDAC6, HDAC7	282	7	19253	58.5198	1.10754e-05	2.2151e-07	1.87431e-07
GOTERM_MF_DIRECT	GO:0004115~3',5'-cyclic-AMP phosphodiesterase activity	8	2.83688	1.85134e-08	PDE10A, PDE4D, PDE2A, PDE4C, PDE4B, PDE4A, PDE5A, PDE8B	282	22	19253	24.8266	1.56437e-05	3.06741e-07	2.5955e-07
GOTERM_MF_DIRECT	GO:0043565~sequence-specific DNA binding	22	7.80142	3.27902e-08	EPAS1, VDR, NR1H2, NR1I3, RORC, NR1H4, NR1H3, RORA, HIF1A, ESR1, ESR2, NR3C2, MMP12, AR, HNF4A, HSF1, BCL2, NLRP3, PGR, PPARG, PPARA, PPARD	282	341	19253	4.40471	2.77073e-05	5.3284e-07	4.50865e-07
GOTERM_MF_DIRECT	GO:0003707~nuclear steroid receptor activity	8	2.83688	3.66433e-08	VDR, HNF4A, PGR, PPARA, ESR1, ESR2, NR3C2, PPARD	282	24	19253	22.7577	3.09631e-05	5.84218e-07	4.94339e-07
GOTERM_MF_DIRECT	GO:0032052~bile acid binding	6	2.12766	7.67757e-08	FABP1, PLA2G1B, AKR1C1, NR1H4, AKR1C3, AKR1C2	282	9	19253	45.5154	6.48733e-05	1.2014e-06	1.01657e-06
GOTERM_MF_DIRECT	GO:0034056~estrogen response element binding	6	2.12766	2.74832e-07	AR, PGR, NR3C1, ESR1, ESR2, NR3C2	282	11	19253	37.2398	0.000232206	4.22242e-06	3.57282e-06
GOTERM_MF_DIRECT	GO:0004252~serine-type endopeptidase activity	15	5.31915	9.25685e-07	MMP7, MMP1, CMA1, MMP2, MMP3, PREP, F2, MMP8, MMP9, MMP12, MMP14, MMP13, BMP1, FAP, ELANE	282	192	19253	5.33383	0.000781898	1.39679e-05	1.1819e-05
GOTERM_MF_DIRECT	GO:0016491~oxidoreductase activity	16	5.67376	1.54916e-06	MAOA, AKR1C1, CYP51A1, AKR1C3, HSD17B3, AKR1C2, CYP2C19, CYP17A1, HSD11B1, AKR1B10, SCD, ALOX5, FASN, CYP1A2, NOX4, DHCR7	282	230	19253	4.74943	0.00130818	2.29656e-05	1.94324e-05
GOTERM_MF_DIRECT	GO:0004114~3',5'-cyclic-nucleotide phosphodiesterase activity	6	2.12766	2.4472e-06	PDE10A, PDE4D, PDE2A, PDE4C, PDE5A, PDE8B	282	16	19253	25.6024	0.00206575	3.56531e-05	3.0168e-05
GOTERM_MF_DIRECT	GO:0042826~histone deacetylase binding	12	4.25532	2.82998e-06	HDAC4, HDAC5, HSP90AA1, HDAC2, MAPK8, HDAC3, CCND1, PARP1, HDAC1, HIF1A, RELA, HDAC6	282	128	19253	6.4006	0.00238848	4.05311e-05	3.42956e-05
GOTERM_MF_DIRECT	GO:0005230~extracellular ligand-gated monoatomic ion channel activity	7	2.48227	3.28226e-06	GABRB3, GABRA2, GABRA1, GABRA5, CHRNA7, GABRA3, GABRG2	282	29	19253	16.4797	0.00276967	4.62251e-05	3.91136e-05
GOTERM_MF_DIRECT	GO:0004089~carbonate dehydratase activity	6	2.12766	3.42557e-06	CA12, CA1, CA2, CA7, CA9, CA13	282	17	19253	24.0964	0.00289043	4.74526e-05	4.01522e-05
GOTERM_MF_DIRECT	GO:0051117~ATPase binding	10	3.5461	4.55462e-06	AR, NCSTN, SRC, LCK, NR1H2, PDE4D, PGR, PSEN1, ESR1, EGFR	282	86	19253	7.93873	0.00384126	6.2075e-05	5.2525e-05
GOTERM_MF_DIRECT	GO:0022851~GABA-gated chloride ion channel activity	6	2.12766	4.68663e-06	GABRB3, GABRA2, GABRA1, GABRA5, GABRA3, GABRG2	282	18	19253	22.7577	0.00395238	6.28604e-05	5.31896e-05
GOTERM_MF_DIRECT	GO:0016538~cyclin-dependent protein serine/threonine kinase regulator activity	7	2.48227	6.03548e-06	CCND3, CCNB1, CCND2, CCND1, CCNE2, CCNE1, CDK4	282	32	19253	14.9347	0.00508701	7.96872e-05	6.74276e-05
GOTERM_MF_DIRECT	GO:0004890~GABA-A receptor activity	6	2.12766	6.28473e-06	GABRB3, GABRA2, GABRA1, GABRA5, GABRA3, GABRG2	282	19	19253	21.5599	0.00529654	8.17015e-05	6.9132e-05
GOTERM_MF_DIRECT	GO:0160009~histone decrotonylase activity	4	1.41844	1.21723e-05	HDAC2, HDAC3, HDAC1, HDAC8	282	4	19253	68.273	0.0102329	0.000153516	0.000129898
GOTERM_MF_DIRECT	GO:0160008~protein decrotonylase activity	4	1.41844	1.21723e-05	HDAC2, HDAC3, HDAC1, HDAC8	282	4	19253	68.273	0.0102329	0.000153516	0.000129898
GOTERM_MF_DIRECT	GO:0008503~benzodiazepine receptor activity	5	1.77305	1.35212e-05	GABRA2, GABRA1, GABRA5, GABRA3, GABRG2	282	11	19253	31.0332	0.0113605	0.000168021	0.000142171
GOTERM_MF_DIRECT	GO:0061629~RNA polymerase II-specific DNA-binding transcription factor binding	13	4.60993	1.73743e-05	HDAC4, GSK3B, HDAC5, HDAC2, PARP1, EPAS1, PRKDC, HDAC1, DNMT3A, HIF1A, AR, HNF4A, PPARA	282	184	19253	4.82364	0.0145742	0.000212772	0.000180038
GOTERM_MF_DIRECT	GO:0008237~metallopeptidase activity	9	3.19149	1.98372e-05	ADAM17, BMP1, MMP7, PITRM1, ANPEP, MMP2, MMP3, ADAM9, MMP9	282	79	19253	7.77794	0.0166229	0.000239463	0.000202622
GOTERM_MF_DIRECT	GO:0004725~protein tyrosine phosphatase activity	9	3.19149	2.38494e-05	PTPN1, PTP4A3, PTPRC, PTPN6, PTPN13, PTPRF, CDC25A, PTPN2, CDC25B	282	81	19253	7.58589	0.0199513	0.000283841	0.000240174
GOTERM_MF_DIRECT	GO:0043560~insulin receptor substrate binding	5	1.77305	2.86275e-05	PIK3CA, INSR, PIK3CB, JAK2, IGF1R	282	13	19253	26.2589	0.0239003	0.000335976	0.000284287
GOTERM_MF_DIRECT	GO:0005515~protein binding	230	81.5603	3.77788e-05	APP, FAAH, NUDT1, PREP, EDNRA, RPS6KA2, RPS6KA1, NAMPT, AKT1, CSNK2A1, PRKCA, GABRG2, AR, SOAT1, SOAT2, PTGES, MAOB, MAOA, PRKDC, EPAS1, HIF1A, PLA2G7, CRHR1, APH1A, LDHB, NCSTN, LDHA, APH1B, TERT, ELANE, FDFT1, INSR, PDE2A, PLK1, EIF2AK2, CDC7, SQLE, AKR1B10, FASN, CYP1A2, NOX4, ADA, ACHE, SLC6A2, SLC6A4, GYS1, XPO1, HNF4A, JAK2, JAK3, JAK1, CTSB, PSENEN, PARP1, MME, TYK2, TACR1, AMPD3, F2, SREB…	282	13690	19253	1.14703	0.0314195	0.000437302	0.000370025
GOTERM_MF_DIRECT	GO:0019903~protein phosphatase binding	9	3.19149	4.36473e-05	VCP, HSP90AA1, MAPK8, LCK, PPARG, MAPK14, JAK3, EGFR, JAK1	282	88	19253	6.98247	0.0362109	0.000498405	0.000421728
GOTERM_MF_DIRECT	GO:0051879~Hsp90 protein binding	7	2.48227	4.62718e-05	ERN1, CSNK2A1, HSF1, NR3C1, HDAC8, HIF1A, HDAC6	282	45	19253	10.6203	0.038346	0.000521328	0.000441124
GOTERM_MF_DIRECT	GO:0004726~non-membrane spanning protein tyrosine phosphatase activity	9	3.19149	5.13315e-05	PTPN1, PTP4A3, PTPRC, PTPN6, PTPN13, PTPRF, CDC25A, PTPN2, CDC25B	282	90	19253	6.8273	0.0424489	0.000563313	0.00047665
GOTERM_MF_DIRECT	GO:0030946~protein tyrosine phosphatase activity, metal-dependent	9	3.19149	5.13315e-05	PTPN1, PTP4A3, PTPRC, PTPN6, PTPN13, PTPRF, CDC25A, PTPN2, CDC25B	282	90	19253	6.8273	0.0424489	0.000563313	0.00047665
GOTERM_MF_DIRECT	GO:0140793~histone H2AXY142 phosphatase activity	9	3.19149	5.55769e-05	PTPN1, PTP4A3, PTPRC, PTPN6, PTPN13, PTPRF, CDC25A, PTPN2, CDC25B	282	91	19253	6.75228	0.0458781	0.000602084	0.000509455
GOTERM_MF_DIRECT	GO:0051379~epinephrine binding	4	1.41844	5.95514e-05	ADRA2C, ADRA2B, ADRA2A, DRD4	282	6	19253	45.5154	0.0490772	0.000636974	0.000538978
GOTERM_MF_DIRECT	GO:0097110~scaffold protein binding	8	2.83688	7.15714e-05	KCNH2, GSK3B, MAP2K1, HSP90AA1, CASP8, SRC, PDE4D, KCNA5	282	70	19253	7.80263	0.0586874	0.000755973	0.000639669
GOTERM_MF_DIRECT	GO:0020037~heme binding	11	3.90071	0.00010083	NOS2, SRC, CYP1A2, CYP51A1, NOX4, CYP2C19, JAK2, PTGS2, CYP19A1, CYP17A1, PTGS1	282	156	19253	4.81413	0.0816769	0.00104952	0.000888052
GOTERM_MF_DIRECT	GO:0046934~1-phosphatidylinositol-4,5-bisphosphate 3-kinase activity	4	1.41844	0.000103089	PIK3CA, PIK3CD, PIK3CB, PIK3CG	282	7	19253	39.0132	0.0834277	0.00104952	0.000888052
GOTERM_MF_DIRECT	GO:0035005~1-phosphatidylinositol-4-phosphate 3-kinase activity	4	1.41844	0.000103089	PIK3CA, PIK3CD, PIK3CB, PIK3CG	282	7	19253	39.0132	0.0834277	0.00104952	0.000888052
GOTERM_MF_DIRECT	GO:0005178~integrin binding	11	3.90071	0.000124361	APP, MMP14, ADAM17, FAP, SRC, ADAM9, PRKCA, PPIA, EGFR, PTPN2, SLC6A4	282	160	19253	4.69377	0.0997582	0.00125102	0.00105855
GOTERM_MF_DIRECT	GO:0051059~NF-kappaB binding	6	2.12766	0.000166331	GSK3B, HDAC2, HDAC3, HDAC1, RELA, PPARD	282	36	19253	11.3788	0.131129	0.00165352	0.00139913
GOTERM_MF_DIRECT	GO:0004303~estradiol 17-beta-dehydrogenase [NAD(P)+] activity	5	1.77305	0.000178962	AKR1C1, HSD17B2, AKR1C3, HSD17B3, AKR1C2	282	20	19253	17.0683	0.140356	0.00175841	0.00148788
GOTERM_MF_DIRECT	GO:0140297~DNA-binding transcription factor binding	11	3.90071	0.000195093	HDAC4, HDAC5, HDAC3, HDAC1, NAAA, BCL2, NLRP3, PPARG, HDAC8, RELA, HDAC7	282	169	19253	4.44381	0.151996	0.00189487	0.00160335
GOTERM_MF_DIRECT	GO:0042277~peptide binding	6	2.12766	0.000245119	RPS6KB1, MME, CMA1, ANPEP, PPARG, RELA	282	39	19253	10.5035	0.187103	0.00235369	0.00199159
GOTERM_MF_DIRECT	GO:0008270~zinc ion binding	53	18.7943	0.000260503	RORC, RORA, ECE1, NR3C1, NR3C2, CA1, MMP26, CA2, ANPEP, HNF4A, FNTB, DNMT3B, CA7, CA9, CA13, MMP7, PARP1, MME, MMP1, MMP2, MMP3, DNMT3A, PRKCA, MMP8, MMP9, MMP12, AR, MMP14, MMP13, MMP16, MMP15, PPARG, PGR, PPARA, PPARD, HDAC4, ROCK1, NR1I3, HDAC6, GLRA1, PITRM1, CA12, EGLN1, PTPN1, VDR, NR1H2, PDE2A, NR1H4, NR1H3, ESR1, ESR2, BMP1, ADA	282	2187	19253	1.65454	0.197604	0.00247331	0.0020928
GOTERM_MF_DIRECT	GO:0016303~1-phosphatidylinositol-3-kinase activity	4	1.41844	0.000342125	PIK3CA, PIK3CD, PIK3CB, PIK3CG	282	10	19253	27.3092	0.251096	0.00321217	0.00271799
GOTERM_MF_DIRECT	GO:0030552~cAMP binding	5	1.77305	0.000374872	PDE10A, PDE4D, PDE2A, PDE4B, PDE4A	282	24	19253	14.2236	0.271543	0.00348095	0.00294542
GOTERM_MF_DIRECT	GO:0004197~cysteine-type endopeptidase activity	7	2.48227	0.000433656	CASP7, CASP8, CASP6, CASP3, CASP1, CASP2, CTSB	282	67	19253	7.13301	0.306857	0.00398304	0.00337026
GOTERM_MF_DIRECT	GO:0005131~growth hormone receptor binding	4	1.41844	0.000465351	TYK2, JAK2, JAK3, JAK1	282	11	19253	24.8266	0.325183	0.00422819	0.0035777
GOTERM_MF_DIRECT	GO:0061575~cyclin-dependent protein serine/threonine kinase activator activity	4	1.41844	0.000613785	CCND3, CCNB1, CCND2, CCND1	282	12	19253	22.7577	0.40477	0.00549389	0.00464867
GOTERM_MF_DIRECT	GO:0047718~indanol dehydrogenase activity	3	1.06383	0.000630659	AKR1B10, AKR1C1, AKR1C2	282	3	19253	68.273	0.413202	0.00549389	0.00464867
GOTERM_MF_DIRECT	GO:0004938~alpha2-adrenergic receptor activity	3	1.06383	0.000630659	ADRA2C, ADRA2B, ADRA2A	282	3	19253	68.273	0.413202	0.00549389	0.00464867
GOTERM_MF_DIRECT	GO:0160216~protein lysine delactylase activity	3	1.06383	0.000630659	HDAC2, HDAC3, HDAC1	282	3	19253	68.273	0.413202	0.00549389	0.00464867
GOTERM_MF_DIRECT	GO:0004032~aldose reductase (NADPH) activity	4	1.41844	0.000789332	AKR1B10, AKR1C1, AKR1C3, AKR1C2	282	13	19253	21.0071	0.486882	0.00664325	0.00562122
GOTERM_MF_DIRECT	GO:0046875~ephrin receptor binding	5	1.77305	0.000791234	PTPN1, APP, SRC, ABL1, PIK3CG	282	29	19253	11.7712	0.487706	0.00664325	0.00562122
GOTERM_MF_DIRECT	GO:0001222~transcription corepressor binding	6	2.12766	0.000791606	HDAC5, HDAC3, HDAC1, RORA, ESR1, HDAC6	282	50	19253	8.19277	0.487867	0.00664325	0.00562122
GOTERM_MF_DIRECT	GO:0005254~chloride channel activity	7	2.48227	0.000794046	GABRB3, GABRA2, GLRA1, GABRA1, GABRA5, GABRA3, GABRG2	282	75	19253	6.37215	0.488923	0.00664325	0.00562122
GOTERM_MF_DIRECT	GO:0030594~neurotransmitter receptor activity	5	1.77305	0.00115754	GABRB3, GLRA1, HRH3, HRH4, DRD4	282	32	19253	10.6677	0.624197	0.00958946	0.00811416
GOTERM_MF_DIRECT	GO:0061133~endopeptidase activator activity	4	1.41844	0.00149624	APH1A, PSENEN, NCSTN, APH1B	282	16	19253	17.0683	0.717838	0.012157	0.0102867
GOTERM_MF_DIRECT	GO:0043548~phosphatidylinositol 3-kinase binding	4	1.41844	0.00149624	LCK, INSR, JAK2, IGF1R	282	16	19253	17.0683	0.717838	0.012157	0.0102867
GOTERM_MF_DIRECT	GO:0005102~signaling receptor binding	15	5.31915	0.00161682	APP, PLA2G1B, SRC, F2R, KCNA5, F2, MCHR1, AR, HCK, PTPRC, LCK, HNF4A, PGR, JAK2, GUSB	282	384	19253	2.66692	0.74521	0.0130115	0.0110097
GOTERM_MF_DIRECT	GO:0042803~protein homodimerization activity	23	8.15603	0.00164442	KCNH2, ACHE, APP, G6PD, HSP90AA1, NOS2, PARP1, MME, CHRNA7, PDE2A, ECE1, PTGS2, ADRA2C, RELA, ADRA2A, ERN1, HSD11B1, TERT, FAP, NPC1L1, HNF4A, AKT1, ABCG2	282	753	19253	2.08537	0.751094	0.0131088	0.0110921
GOTERM_MF_DIRECT	GO:0003700~DNA-binding transcription factor activity	20	7.0922	0.00166591	EPAS1, VDR, NR1H2, NR1I3, RORC, NR1H4, RORA, NR3C1, HIF1A, ESR1, RELA, ESR2, NR3C2, AR, HNF4A, HSF1, PGR, PPARG, PPARA, PPARD	282	610	19253	2.23846	0.75558	0.013156	0.011132
GOTERM_MF_DIRECT	GO:0031625~ubiquitin protein ligase binding	13	4.60993	0.00178421	KCNH2, GSK3B, VCP, HSP90AA1, PARP1, LIMK1, HIF1A, EGFR, RELA, HDAC6, CASP8, BCL2, JAK1	282	304	19253	2.91957	0.77887	0.0139598	0.0118121
GOTERM_MF_DIRECT	GO:0001609~G protein-coupled adenosine receptor activity	3	1.06383	0.00206184	ADORA2A, ADORA2B, ADORA1	282	5	19253	40.9638	0.82519	0.0155559	0.0131627
GOTERM_MF_DIRECT	GO:0004957~prostaglandin E receptor activity	3	1.06383	0.00206184	PTGER1, PTGER2, PTGER3	282	5	19253	40.9638	0.82519	0.0155559	0.0131627
GOTERM_MF_DIRECT	GO:0047086~ketosteroid monooxygenase activity	3	1.06383	0.00206184	AKR1C1, AKR1C3, AKR1C2	282	5	19253	40.9638	0.82519	0.0155559	0.0131627
GOTERM_MF_DIRECT	GO:0030235~nitric-oxide synthase regulator activity	3	1.06383	0.00206184	HSP90AA1, AKT1, ESR1	282	5	19253	40.9638	0.82519	0.0155559	0.0131627
GOTERM_MF_DIRECT	GO:0046965~nuclear retinoid X receptor binding	4	1.41844	0.00213371	VDR, NR1H2, NR1H4, PPARG	282	18	19253	15.1718	0.835511	0.0159556	0.0135009
GOTERM_MF_DIRECT	GO:0003682~chromatin binding	17	6.02837	0.00242696	HDAC4, HDAC5, APP, HDAC2, HDAC3, PARP1, DNMT3A, ESR1, EGFR, RELA, HDAC7, FABP1, AR, HNF4A, CDK1, PPARG, TOP1	282	491	19253	2.36383	0.871686	0.0179893	0.0152218
GOTERM_MF_DIRECT	GO:0042169~SH2 domain binding	5	1.77305	0.00294181	SRC, LCK, ABL1, PTPN6, JAK2	282	41	19253	8.32598	0.917048	0.0216159	0.0182904
GOTERM_MF_DIRECT	GO:0030283~testosterone dehydrogenase [NAD(P)+] activity	3	1.06383	0.00306299	AKR1C1, AKR1C3, HSD17B3	282	6	19253	34.1365	0.925145	0.0223123	0.0188796
GOTERM_MF_DIRECT	GO:1904315~transmitter-gated monoatomic ion channel activity involved in regulation of postsynaptic membrane potential	5	1.77305	0.00350432	GABRA2, GLRA1, GABRA1, GABRA5, GABRG2	282	43	19253	7.93873	0.948509	0.0250945	0.0212338
GOTERM_MF_DIRECT	GO:0050661~NADP binding	5	1.77305	0.00350432	HSD11B1, G6PD, NOS2, HMGCR, DHCR7	282	43	19253	7.93873	0.948509	0.0250945	0.0212338
GOTERM_MF_DIRECT	GO:0005518~collagen binding	6	2.12766	0.00357088	MMP12, ACHE, MMP13, ADAM9, MMP9, CTSB	282	70	19253	5.85198	0.951335	0.0253563	0.0214553
GOTERM_MF_DIRECT	GO:0048156~tau protein binding	5	1.77305	0.00381118	GSK3B, HSP90AA1, ROCK1, DYRK1A, HDAC6	282	44	19253	7.7583	0.960308	0.0268371	0.0227083
GOTERM_MF_DIRECT	GO:0005158~insulin receptor binding	4	1.41844	0.00438834	PTPN1, APP, SRC, IGF1R	282	23	19253	11.8736	0.975676	0.0306459	0.0259311
GOTERM_MF_DIRECT	GO:0019904~protein domain specific binding	10	3.5461	0.00471463	APP, VCP, PRKDC, INSR, CDK2, CASP2, TOP1, PPARA, GUSB, HIF1A	282	217	19253	3.14622	0.981561	0.0326546	0.0276308
GOTERM_MF_DIRECT	GO:0005506~iron ion binding	8	2.83688	0.00547557	EGLN1, SCD, ALOX5, CYP1A2, CYP51A1, CYP2C19, CYP19A1, CYP17A1	282	145	19253	3.76679	0.990338	0.0376167	0.0318295
GOTERM_MF_DIRECT	GO:0047023~androsterone dehydrogenase [NAD(P)+] activity	3	1.06383	0.00560821	AKR1C1, AKR1C3, AKR1C2	282	8	19253	25.6024	0.991368	0.0379115	0.032079
GOTERM_MF_DIRECT	GO:0042500~aspartic endopeptidase activity, intramembrane cleaving	3	1.06383	0.00560821	NCSTN, PSEN2, PSEN1	282	8	19253	25.6024	0.991368	0.0379115	0.032079
GOTERM_MF_DIRECT	GO:0070006~metalloaminopeptidase activity	4	1.41844	0.00623848	MMP14, MMP16, MMP15, ANPEP	282	26	19253	10.5035	0.994948	0.0418374	0.0354009
GOTERM_MF_DIRECT	GO:0005080~protein kinase C binding	5	1.77305	0.00694134	HDAC5, SRC, ABL1, ADAM9, HDAC7	282	52	19253	6.56472	0.997222	0.0461845	0.0390792
GOTERM_MF_DIRECT	GO:0016655~oxidoreductase activity, acting on NAD(P)H, quinone or similar compound as acceptor	3	1.06383	0.00714139	AKR1C1, AKR1C3, AKR1C2	282	9	19253	22.7577	0.997657	0.046419	0.0392776
GOTERM_MF_DIRECT	GO:0047044~androstan-3-alpha,17-beta-diol dehydrogenase (NAD+) activity	3	1.06383	0.00714139	AKR1C1, AKR1C3, AKR1C2	282	9	19253	22.7577	0.997657	0.046419	0.0392776
GOTERM_MF_DIRECT	GO:0047045~testosterone 17-beta-dehydrogenase (NADP+) activity	3	1.06383	0.00714139	AKR1C1, AKR1C3, HSD17B3	282	9	19253	22.7577	0.997657	0.046419	0.0392776
GOTERM_MF_DIRECT	GO:0004693~cyclin-dependent protein serine/threonine kinase activity	4	1.41844	0.0084904	CCND3, CDK4, CDK2, CDK1	282	29	19253	9.41697	0.999257	0.0547664	0.0463408
GOTERM_MF_DIRECT	GO:0000976~transcription cis-regulatory region binding	10	3.5461	0.00915383	KCNH2, HDAC4, HDAC5, AR, HNF4A, HSF1, NR1H4, NR1H3, PPARG, RELA	282	241	19253	2.83291	0.999578	0.0585984	0.0495832
GOTERM_MF_DIRECT	GO:0004721~phosphoprotein phosphatase activity	5	1.77305	0.00957151	PTPN6, PTPRF, CDC25A, PTPN2, CDC25B	282	57	19253	5.98886	0.999705	0.0608115	0.0514558
GOTERM_MF_DIRECT	GO:0005504~fatty acid binding	4	1.41844	0.0102237	FABP1, FABP4, FABP5, HNF4A	282	31	19253	8.80943	0.999831	0.0644706	0.0545521
GOTERM_MF_DIRECT	GO:0016004~phospholipase activator activity	3	1.06383	0.0107025	PDPK1, SRC, LCK	282	11	19253	18.6199	0.999887	0.0669898	0.0566836
GOTERM_MF_DIRECT	GO:0016705~oxidoreductase activity, acting on paired donors, with incorporation or reduction of molecular oxygen	5	1.77305	0.0107821	EGLN1, CYP51A1, CYP2C19, CYP19A1, CYP17A1	282	59	19253	5.78585	0.999895	0.0669919	0.0566855
GOTERM_MF_DIRECT	GO:0009055~electron transfer activity	5	1.77305	0.0114228	MAOB, SRD5A1, CYP1A2, NOX4, CYP19A1	282	60	19253	5.68942	0.999939	0.0704545	0.0596153
GOTERM_MF_DIRECT	GO:0097677~STAT family protein binding	3	1.06383	0.0127202	HSF1, PPARG, PTPN2	282	12	19253	17.0683	0.99998	0.0773281	0.0654315
GOTERM_MF_DIRECT	GO:0016702~oxidoreductase activity, acting on single donors with incorporation of molecular oxygen, incorporation of two atoms of oxygen	3	1.06383	0.0127202	ALOX5, PTGS2, PTGS1	282	12	19253	17.0683	0.99998	0.0773281	0.0654315
GOTERM_MF_DIRECT	GO:0030332~cyclin binding	4	1.41844	0.0131819	HDAC3, CDK4, CDK2, CDK1	282	34	19253	8.03212	0.999986	0.0795624	0.067322
GOTERM_MF_DIRECT	GO:0000978~RNA polymerase II cis-regulatory region sequence-specific DNA binding	28	9.92908	0.0134111	HDAC4, HDAC5, APP, EPAS1, HDAC1, NR1I3, RORC, RORA, NR3C1, HIF1A, RELA, HDAC6, HNF4A, HSF1, VDR, NR1H2, DNMT3A, NR1H4, NR1H3, ESR1, SREBF2, ESR2, AR, PPARG, PGR, TOP1, PPARA, PPARD	282	1176	19253	1.62555	0.999989	0.0803717	0.0680069
GOTERM_MF_DIRECT	GO:0001228~DNA-binding transcription activator activity, RNA polymerase II-specific	15	5.31915	0.0148457	EPAS1, NR1H2, NR1I3, NR1H4, NR1H3, NR3C1, HIF1A, ESR1, RELA, AR, HNF4A, HSF1, PGR, PPARG, PPARA	282	497	19253	2.06055	0.999997	0.0873659	0.073925
GOTERM_MF_DIRECT	GO:1901363~heterocyclic compound binding	3	1.06383	0.0148895	FABP1, NPC1L1, PDE4D	282	13	19253	15.7553	0.999997	0.0873659	0.073925
GOTERM_MF_DIRECT	GO:0031994~insulin-like growth factor I binding	3	1.06383	0.0148895	INSR, IGFBP3, IGF1R	282	13	19253	15.7553	0.999997	0.0873659	0.073925
GOTERM_MF_DIRECT	GO:0050660~flavin adenine dinucleotide binding	5	1.77305	0.0149918	SQLE, MAOB, NOS2, MAOA, NOX4	282	65	19253	5.25177	0.999997	0.0873659	0.073925
GOTERM_MF_DIRECT	GO:0016712~oxidoreductase activity, acting on paired donors, with incorporation or reduction of molecular oxygen, reduced flavin or flavoprotein as one donor, and incorporation of one atom of oxygen	4	1.41844	0.0153972	CYP1A2, CYP51A1, CYP2C19, CYP19A1	282	36	19253	7.58589	0.999998	0.0891139	0.0754041
GOTERM_MF_DIRECT	GO:0001221~transcription coregulator binding	4	1.41844	0.0165786	NR1H4, PPARG, RORA, ESR1	282	37	19253	7.38087	0.999999	0.0946548	0.0800926
GOTERM_MF_DIRECT	GO:0004190~aspartic-type endopeptidase activity	4	1.41844	0.0165786	BACE1, CASP7, CASP3, PSEN1	282	37	19253	7.38087	0.999999	0.0946548	0.0800926
GOTERM_MF_DIRECT	GO:0004705~JUN kinase activity	3	1.06383	0.0172055	MAPK9, MAPK8, MAPK14	282	14	19253	14.6299	1	0.0975746	0.0825631
GOTERM_MF_DIRECT	GO:0043539~protein serine/threonine kinase activator activity	5	1.77305	0.0183021	CCND3, MAP2K1, CCND2, CCND1, PIM1	282	69	19253	4.94732	1	0.103102	0.08724
GOTERM_MF_DIRECT	GO:0030553~cGMP binding	3	1.06383	0.0196634	PDE10A, PDE2A, PDE5A	282	15	19253	13.6546	1	0.108598	0.091891
GOTERM_MF_DIRECT	GO:0004033~aldo-keto reductase (NADPH) activity	3	1.06383	0.0196634	AKR1B10, AKR1C1, AKR1C3	282	15	19253	13.6546	1	0.108598	0.091891
GOTERM_MF_DIRECT	GO:0008395~steroid hydroxylase activity	3	1.06383	0.0196634	CYP2C19, CYP19A1, CYP17A1	282	15	19253	13.6546	1	0.108598	0.091891
GOTERM_MF_DIRECT	GO:0008047~enzyme activator activity	5	1.77305	0.0201142	PITRM1, MMP16, PARP1, MMP15, CASP3	282	71	19253	4.80796	1	0.110367	0.0933874
GOTERM_MF_DIRECT	GO:0030331~nuclear estrogen receptor binding	4	1.41844	0.0217998	PARP1, SRC, PPARG, ESR1	282	41	19253	6.66079	1	0.117554	0.0994685
GOTERM_MF_DIRECT	GO:0051393~alpha-actinin binding	3	1.06383	0.0222587	ADORA2A, PPARG, KCNA5	282	16	19253	12.8012	1	0.117554	0.0994685
GOTERM_MF_DIRECT	GO:0099507~ligand-gated monoatomic ion channel activity involved in regulation of presynaptic membrane potential	3	1.06383	0.0222587	GABRA2, GLRA1, GABRA5	282	16	19253	12.8012	1	0.117554	0.0994685
GOTERM_MF_DIRECT	GO:0008142~oxysterol binding	3	1.06383	0.0222587	EPHX1, RORC, RORA	282	16	19253	12.8012	1	0.117554	0.0994685
GOTERM_MF_DIRECT	GO:0004708~MAP kinase kinase activity	3	1.06383	0.0222587	MAP2K1, MAPK8, MAPK14	282	16	19253	12.8012	1	0.117554	0.0994685
GOTERM_MF_DIRECT	GO:0005324~long-chain fatty acid transmembrane transporter activity	3	1.06383	0.0222587	FABP1, FABP4, FABP5	282	16	19253	12.8012	1	0.117554	0.0994685
GOTERM_MF_DIRECT	GO:0004497~monooxygenase activity	5	1.77305	0.023033	CYP1A2, CYP51A1, CYP2C19, CYP19A1, CYP17A1	282	74	19253	4.61304	1	0.120888	0.102289
GOTERM_MF_DIRECT	GO:0008013~beta-catenin binding	6	2.12766	0.0234352	GSK3B, AR, RORA, PSEN1, ESR1, HDAC6	282	111	19253	3.69044	1	0.122239	0.103433
GOTERM_MF_DIRECT	GO:0002020~protease binding	6	2.12766	0.0242481	GSK3B, FAP, CASP3, BCL2, CASP2, ELANE	282	112	19253	3.65748	1	0.125703	0.106364
GOTERM_MF_DIRECT	GO:0005001~transmembrane receptor protein tyrosine phosphatase activity	3	1.06383	0.0249869	PTPRC, PTPN6, PTPRF	282	17	19253	12.0482	1	0.127963	0.108276
GOTERM_MF_DIRECT	GO:0001046~core promoter sequence-specific DNA binding	3	1.06383	0.0249869	MMP12, HDAC1, NR3C1	282	17	19253	12.0482	1	0.127963	0.108276
GOTERM_MF_DIRECT	GO:0008234~cysteine-type peptidase activity	4	1.41844	0.0262379	CASP7, CASP8, CASP6, CTSB	282	44	19253	6.20664	1	0.133561	0.113013
GOTERM_MF_DIRECT	GO:0120283~protein serine/threonine kinase binding	3	1.06383	0.0278435	BACE1, APP, MAPK8	282	18	19253	11.3788	1	0.137564	0.1164
GOTERM_MF_DIRECT	GO:0018820~cyanamide hydratase activity	2	0.70922	0.028978	CA1, CA2	282	2	19253	68.273	1	0.137564	0.1164
GOTERM_MF_DIRECT	GO:0047006~17-alpha,20-alpha-dihydroxypregn-4-en-3-one dehydrogenase [NAD(P)+] activity	2	0.70922	0.028978	AKR1C1, HSD17B2	282	2	19253	68.273	1	0.137564	0.1164
GOTERM_MF_DIRECT	GO:0097472~cyclin-dependent protein kinase activity	2	0.70922	0.028978	CDK2, CDK1	282	2	19253	68.273	1	0.137564	0.1164
GOTERM_MF_DIRECT	GO:0045550~geranylgeranyl reductase activity	2	0.70922	0.028978	AKR1B10, AKR1C3	282	2	19253	68.273	1	0.137564	0.1164
GOTERM_MF_DIRECT	GO:0070012~oligopeptidase activity	2	0.70922	0.028978	MME, PREP	282	2	19253	68.273	1	0.137564	0.1164
GOTERM_MF_DIRECT	GO:0003990~acetylcholinesterase activity	2	0.70922	0.028978	ACHE, BCHE	282	2	19253	68.273	1	0.137564	0.1164
GOTERM_MF_DIRECT	GO:0038186~bile acid nuclear receptor activity	2	0.70922	0.028978	VDR, NR1H4	282	2	19253	68.273	1	0.137564	0.1164
GOTERM_MF_DIRECT	GO:0016005~phospholipase A2 activator activity	2	0.70922	0.028978	CASP3, PLAA	282	2	19253	68.273	1	0.137564	0.1164
GOTERM_MF_DIRECT	GO:0160010~protein de-2-hydroxyisobutyrylase activity	2	0.70922	0.028978	HDAC2, HDAC3	282	2	19253	68.273	1	0.137564	0.1164
GOTERM_MF_DIRECT	GO:0004772~sterol O-acyltransferase activity	2	0.70922	0.028978	SOAT1, SOAT2	282	2	19253	68.273	1	0.137564	0.1164
GOTERM_MF_DIRECT	GO:0016701~oxidoreductase activity, acting on single donors with incorporation of molecular oxygen	2	0.70922	0.028978	ALOX5, PTGS2	282	2	19253	68.273	1	0.137564	0.1164
GOTERM_MF_DIRECT	GO:0044877~protein-containing complex binding	11	3.90071	0.0323769	VCP, CASP8, ADORA2A, FLT3, CASP3, INSR, PPARA, PTPRF, RELA, MTOR, IGF1R	282	348	19253	2.15806	1	0.152841	0.129327
GOTERM_MF_DIRECT	GO:0003714~transcription corepressor activity	8	2.83688	0.0326639	HDAC4, HDAC3, CCND1, HDAC1, DNMT3A, DNMT3B, ELANE, HDAC7	282	207	19253	2.63857	1	0.153339	0.129748
GOTERM_MF_DIRECT	GO:0001784~phosphotyrosine residue binding	4	1.41844	0.0328493	HCK, LCK, ABL1, PTPN6	282	48	19253	5.68942	1	0.153357	0.129764
GOTERM_MF_DIRECT	GO:0031490~chromatin DNA binding	5	1.77305	0.0358537	HDAC3, NR1H2, HSF1, NR1H3, RELA	282	85	19253	4.01606	1	0.165554	0.140084
GOTERM_MF_DIRECT	GO:0001540~amyloid-beta binding	5	1.77305	0.0358537	BACE1, ACHE, BCHE, CHRNA7, INSR	282	85	19253	4.01606	1	0.165554	0.140084
GOTERM_MF_DIRECT	GO:0005516~calmodulin binding	8	2.83688	0.0363628	ADORA2A, NOS2, MAPKAPK2, AKT1, ESR1, EGFR, SLC9A1, CAMKK2	282	212	19253	2.57634	1	0.166922	0.141241
GOTERM_MF_DIRECT	GO:0005018~platelet-derived growth factor alpha-receptor activity	4	1.41844	0.0383228	FLT3, INSR, EGFR, IGF1R	282	51	19253	5.35475	1	0.166922	0.141241
GOTERM_MF_DIRECT	GO:0005020~stem cell factor receptor activity	4	1.41844	0.0383228	FLT3, INSR, EGFR, IGF1R	282	51	19253	5.35475	1	0.166922	0.141241
GOTERM_MF_DIRECT	GO:0005011~macrophage colony-stimulating factor receptor activity	4	1.41844	0.0383228	FLT3, INSR, EGFR, IGF1R	282	51	19253	5.35475	1	0.166922	0.141241
GOTERM_MF_DIRECT	GO:0036332~placental growth factor receptor activity	4	1.41844	0.0383228	FLT3, INSR, EGFR, IGF1R	282	51	19253	5.35475	1	0.166922	0.141241
GOTERM_MF_DIRECT	GO:0005008~hepatocyte growth factor receptor activity	4	1.41844	0.0383228	FLT3, INSR, EGFR, IGF1R	282	51	19253	5.35475	1	0.166922	0.141241
GOTERM_MF_DIRECT	GO:0038062~protein tyrosine kinase collagen receptor activity	4	1.41844	0.0383228	FLT3, INSR, EGFR, IGF1R	282	51	19253	5.35475	1	0.166922	0.141241
GOTERM_MF_DIRECT	GO:0008288~boss receptor activity	4	1.41844	0.0383228	FLT3, INSR, EGFR, IGF1R	282	51	19253	5.35475	1	0.166922	0.141241
GOTERM_MF_DIRECT	GO:0060175~brain-derived neurotrophic factor receptor activity	4	1.41844	0.0383228	FLT3, INSR, EGFR, IGF1R	282	51	19253	5.35475	1	0.166922	0.141241
GOTERM_MF_DIRECT	GO:0005004~GPI-linked ephrin receptor activity	4	1.41844	0.0383228	FLT3, INSR, EGFR, IGF1R	282	51	19253	5.35475	1	0.166922	0.141241
GOTERM_MF_DIRECT	GO:0005009~insulin receptor activity	4	1.41844	0.0383228	FLT3, INSR, EGFR, IGF1R	282	51	19253	5.35475	1	0.166922	0.141241
GOTERM_MF_DIRECT	GO:0005006~epidermal growth factor receptor activity	4	1.41844	0.0402441	FLT3, INSR, EGFR, IGF1R	282	52	19253	5.25177	1	0.170389	0.144175
GOTERM_MF_DIRECT	GO:0005007~fibroblast growth factor receptor activity	4	1.41844	0.0402441	FLT3, INSR, EGFR, IGF1R	282	52	19253	5.25177	1	0.170389	0.144175
GOTERM_MF_DIRECT	GO:0005019~platelet-derived growth factor beta-receptor activity	4	1.41844	0.0402441	FLT3, INSR, EGFR, IGF1R	282	52	19253	5.25177	1	0.170389	0.144175
GOTERM_MF_DIRECT	GO:0000979~RNA polymerase II core promoter sequence-specific DNA binding	3	1.06383	0.0404702	AR, HDAC1, RELA	282	22	19253	9.30996	1	0.170389	0.144175
GOTERM_MF_DIRECT	GO:0050321~tau-protein kinase activity	3	1.06383	0.0404702	GSK3B, ROCK1, DYRK1A	282	22	19253	9.30996	1	0.170389	0.144175
GOTERM_MF_DIRECT	GO:0005543~phospholipid binding	6	2.12766	0.0420477	FABP1, FAAH, PLA2G1B, PLA2G2A, PLA2G7, SLC9A1	282	130	19253	3.15106	1	0.170389	0.144175
GOTERM_MF_DIRECT	GO:0005010~insulin-like growth factor receptor activity	4	1.41844	0.0422134	FLT3, INSR, EGFR, IGF1R	282	53	19253	5.15268	1	0.170389	0.144175
GOTERM_MF_DIRECT	GO:0004949~cannabinoid receptor activity	2	0.70922	0.0431516	CNR2, CNR1	282	3	19253	45.5154	1	0.170389	0.144175
GOTERM_MF_DIRECT	GO:0004104~cholinesterase activity	2	0.70922	0.0431516	ACHE, BCHE	282	3	19253	45.5154	1	0.170389	0.144175
GOTERM_MF_DIRECT	GO:0004666~prostaglandin-endoperoxide synthase activity	2	0.70922	0.0431516	PTGS2, PTGS1	282	3	19253	45.5154	1	0.170389	0.144175
GOTERM_MF_DIRECT	GO:0034736~cholesterol O-acyltransferase activity	2	0.70922	0.0431516	SOAT1, SOAT2	282	3	19253	45.5154	1	0.170389	0.144175
GOTERM_MF_DIRECT	GO:0051719~DNA (cytosine-5-)-methyltransferase activity, acting on CpN substrates	2	0.70922	0.0431516	DNMT3A, DNMT3B	282	3	19253	45.5154	1	0.170389	0.144175
GOTERM_MF_DIRECT	GO:0047115~trans-1,2-dihydrobenzene-1,2-diol dehydrogenase activity	2	0.70922	0.0431516	AKR1C1, AKR1C2	282	3	19253	45.5154	1	0.170389	0.144175
GOTERM_MF_DIRECT	GO:0003886~DNA (cytosine-5-)-methyltransferase activity	2	0.70922	0.0431516	DNMT3A, DNMT3B	282	3	19253	45.5154	1	0.170389	0.144175
GOTERM_MF_DIRECT	GO:0004660~protein farnesyltransferase activity	2	0.70922	0.0431516	FNTA, FNTB	282	3	19253	45.5154	1	0.170389	0.144175
GOTERM_MF_DIRECT	GO:0051425~PTB domain binding	2	0.70922	0.0431516	APP, INSR	282	3	19253	45.5154	1	0.170389	0.144175
GOTERM_MF_DIRECT	GO:0070538~oleic acid binding	2	0.70922	0.0431516	FABP1, FABP3	282	3	19253	45.5154	1	0.170389	0.144175
GOTERM_MF_DIRECT	GO:0098531~ligand-modulated transcription factor activity	2	0.70922	0.0431516	RORC, RORA	282	3	19253	45.5154	1	0.170389	0.144175
GOTERM_MF_DIRECT	GO:0097621~monoamine oxidase activity	2	0.70922	0.0431516	MAOB, MAOA	282	3	19253	45.5154	1	0.170389	0.144175
GOTERM_MF_DIRECT	GO:0051720~DNA (cytosine-5-)-methyltransferase activity, acting on CpNpG substrates	2	0.70922	0.0431516	DNMT3A, DNMT3B	282	3	19253	45.5154	1	0.170389	0.144175
GOTERM_MF_DIRECT	GO:0043274~phospholipase binding	3	1.06383	0.0439065	PDPK1, SRC, LCK	282	23	19253	8.90518	1	0.172563	0.146015
GOTERM_MF_DIRECT	GO:0005021~vascular endothelial growth factor receptor activity	4	1.41844	0.0442302	FLT3, INSR, EGFR, IGF1R	282	54	19253	5.05726	1	0.17303	0.14641
GOTERM_MF_DIRECT	GO:0005005~transmembrane-ephrin receptor activity	4	1.41844	0.0462943	FLT3, INSR, EGFR, IGF1R	282	55	19253	4.96531	1	0.18027	0.152536
GOTERM_MF_DIRECT	GO:0015485~cholesterol binding	4	1.41844	0.0484052	SOAT1, SOAT2, NPC1L1, NR1H3	282	56	19253	4.87665	1	0.187626	0.15876
GOTERM_MF_DIRECT	GO:0017025~TBP-class protein binding	3	1.06383	0.0510878	NR3C1, ESR1, NR3C2	282	25	19253	8.19277	1	0.197119	0.166793
GOTERM_MF_DIRECT	GO:0004930~G protein-coupled receptor activity	18	6.38298	0.0521816	PTGIR, TAS2R31, GPR35, PTGER3, F2R, C5AR1, TAAR1, MCHR1, CRHR1, HCAR2, AR, GRM4, ADORA2A, CCKBR, ADORA2B, CNR1, HRH4, PGR	282	756	19253	1.62555	1	0.200425	0.16959
GOTERM_MF_DIRECT	GO:0005251~delayed rectifier potassium channel activity	3	1.06383	0.0548252	KCNH2, KCNA3, KCNA5	282	26	19253	7.87766	1	0.208466	0.176394
GOTERM_MF_DIRECT	GO:0005249~voltage-gated potassium channel activity	4	1.41844	0.0550153	KCNH2, KCNMA1, KCNA3, KCNA5	282	59	19253	4.62868	1	0.208466	0.176394
GOTERM_MF_DIRECT	GO:0070888~E-box binding	4	1.41844	0.0550153	HDAC1, PPARG, HIF1A, SREBF2	282	59	19253	4.62868	1	0.208466	0.176394
GOTERM_MF_DIRECT	GO:0017064~fatty acid amide hydrolase activity	2	0.70922	0.0571191	FAAH, NAAA	282	4	19253	34.1365	1	0.209851	0.177566
GOTERM_MF_DIRECT	GO:0052595~aliphatic amine oxidase activity	2	0.70922	0.0571191	MAOB, MAOA	282	4	19253	34.1365	1	0.209851	0.177566
GOTERM_MF_DIRECT	GO:0051380~norepinephrine binding	2	0.70922	0.0571191	ADRA2A, DRD4	282	4	19253	34.1365	1	0.209851	0.177566
GOTERM_MF_DIRECT	GO:0070851~growth factor receptor binding	2	0.70922	0.0571191	NCSTN, PSEN1	282	4	19253	34.1365	1	0.209851	0.177566
GOTERM_MF_DIRECT	GO:0004035~alkaline phosphatase activity	2	0.70922	0.0571191	ALPL, ALPG	282	4	19253	34.1365	1	0.209851	0.177566
GOTERM_MF_DIRECT	GO:0030284~nuclear estrogen receptor activity	2	0.70922	0.0571191	ESR1, ESR2	282	4	19253	34.1365	1	0.209851	0.177566
GOTERM_MF_DIRECT	GO:1902945~metalloendopeptidase activity involved in amyloid precursor protein catabolic process	2	0.70922	0.0571191	ADAM17, ADAM9	282	4	19253	34.1365	1	0.209851	0.177566
GOTERM_MF_DIRECT	GO:0031072~heat shock protein binding	4	1.41844	0.0596487	HDAC2, LIMK1, HSF1, ADORA1	282	61	19253	4.47692	1	0.218196	0.184627
GOTERM_MF_DIRECT	GO:0000287~magnesium ion binding	8	2.83688	0.0618051	ERN1, DUT, RPS6KA2, PDE2A, RPS6KA1, PLK1, CDK2, ABL1	282	239	19253	2.28529	1	0.225109	0.190477
GOTERM_MF_DIRECT	GO:0019900~kinase binding	5	1.77305	0.062353	LDHB, CASP1, AKT1, EGFR, AURKB	282	102	19253	3.34672	1	0.22613	0.191341
GOTERM_MF_DIRECT	GO:0051721~protein phosphatase 2A binding	3	1.06383	0.0706714	PTPN1, RPS6KB1, BCL2	282	30	19253	6.8273	1	0.252728	0.213847
GOTERM_MF_DIRECT	GO:0004459~L-lactate dehydrogenase activity	2	0.70922	0.0708835	LDHB, LDHA	282	5	19253	27.3092	1	0.252728	0.213847
GOTERM_MF_DIRECT	GO:0043559~insulin binding	2	0.70922	0.0708835	INSR, IGF1R	282	5	19253	27.3092	1	0.252728	0.213847
GOTERM_MF_DIRECT	GO:0005497~androgen binding	2	0.70922	0.0708835	AR, SHBG	282	5	19253	27.3092	1	0.252728	0.213847
GOTERM_MF_DIRECT	GO:0071889~14-3-3 protein binding	3	1.06383	0.083404	AKT1, ESR1, HDAC7	282	33	19253	6.20664	1	0.284296	0.240558
GOTERM_MF_DIRECT	GO:0047499~calcium-independent phospholipase A2 activity	3	1.06383	0.083404	PLA2G1B, PLA2G2A, PLA2G7	282	33	19253	6.20664	1	0.284296	0.240558
GOTERM_MF_DIRECT	GO:0051434~BH3 domain binding	2	0.70922	0.0844476	BCL2, MCL1	282	6	19253	22.7577	1	0.284296	0.240558
GOTERM_MF_DIRECT	GO:0004969~histamine receptor activity	2	0.70922	0.0844476	HRH3, HRH4	282	6	19253	22.7577	1	0.284296	0.240558
GOTERM_MF_DIRECT	GO:0004064~arylesterase activity	2	0.70922	0.0844476	CA1, CA2	282	6	19253	22.7577	1	0.284296	0.240558
GOTERM_MF_DIRECT	GO:0035173~histone kinase activity	2	0.70922	0.0844476	CDK2, CDK1	282	6	19253	22.7577	1	0.284296	0.240558
GOTERM_MF_DIRECT	GO:0051525~NFAT protein binding	2	0.70922	0.0844476	MAPK14, PPARA	282	6	19253	22.7577	1	0.284296	0.240558
GOTERM_MF_DIRECT	GO:0031702~type 1 angiotensin receptor binding	2	0.70922	0.0844476	TYK2, JAK2	282	6	19253	22.7577	1	0.284296	0.240558
GOTERM_MF_DIRECT	GO:0004119~3',5'-cGMP-inhibited cyclic-nucleotide phosphodiesterase activity	2	0.70922	0.0844476	PDE10A, PDE2A	282	6	19253	22.7577	1	0.284296	0.240558
GOTERM_MF_DIRECT	GO:0047024~5-alpha-androstane-3-beta,17-beta-diol dehydrogenase (NADP+) activity	2	0.70922	0.0844476	AKR1C1, AKR1C3	282	6	19253	22.7577	1	0.284296	0.240558
GOTERM_MF_DIRECT	GO:0032795~heterotrimeric G-protein binding	2	0.70922	0.0844476	ADORA1, ADRA2A	282	6	19253	22.7577	1	0.284296	0.240558
GOTERM_MF_DIRECT	GO:0030546~signaling receptor activator activity	2	0.70922	0.0844476	APP, JAK2	282	6	19253	22.7577	1	0.284296	0.240558
GOTERM_MF_DIRECT	GO:0036041~long-chain fatty acid binding	2	0.70922	0.0844476	FABP3, FABP4	282	6	19253	22.7577	1	0.284296	0.240558
GOTERM_MF_DIRECT	GO:0031406~carboxylic acid binding	2	0.70922	0.0844476	AKR1C1, AKR1C2	282	6	19253	22.7577	1	0.284296	0.240558
GOTERM_MF_DIRECT	GO:1990841~promoter-specific chromatin binding	4	1.41844	0.0881854	HDAC2, HDAC1, HSF1, NR3C1	282	72	19253	3.79295	1	0.295701	0.250209
GOTERM_MF_DIRECT	GO:0046872~metal ion binding	52	18.4397	0.0887531	NUDT1, ECE1, SLC6A2, SLC6A4, POLB, PDE4B, DNMT3B, PDE4A, JAK2, PDE8B, JAK1, MME, MMP1, PDE4D, IGFBP3, PDE4C, DNMT3A, PRKCA, AMPD3, ACLY, ADAM17, KCNMA1, ADAM9, PDE5A, PPARG, HDAC4, FTO, HDAC5, HDAC2, ROCK1, HDAC1, NR1I3, HDAC8, PTGS2, HDAC7, PTGS1, PDF, PITRM1, TERT, DRD4, FDFT1, NOS2, VDR, LIMK1, PDE2A, NR1H3, CDC7, PDE10A, SCD, IMPDH2, ALPL, ALPG	282	2904	19253	1.22252	1	0.296428	0.250824
GOTERM_MF_DIRECT	GO:0008289~lipid binding	7	2.48227	0.0941965	HCK, VCP, FABP3, ADORA2A, FABP5, PPARA, PPARD	282	214	19253	2.23323	1	0.31337	0.265159
GOTERM_MF_DIRECT	GO:0030911~TPR domain binding	2	0.70922	0.0978143	HSP90AA1, PDE2A	282	7	19253	19.5066	1	0.321607	0.272129
GOTERM_MF_DIRECT	GO:0004118~3',5'-cGMP-stimulated cyclic-nucleotide phosphodiesterase activity	2	0.70922	0.0978143	PDE10A, PDE2A	282	7	19253	19.5066	1	0.321607	0.272129
GOTERM_MF_DIRECT	GO:0008131~primary methylamine oxidase activity	2	0.70922	0.0978143	MAOB, MAOA	282	7	19253	19.5066	1	0.321607	0.272129
GOTERM_MF_DIRECT	GO:0017124~SH3 domain binding	5	1.77305	0.0989855	ADAM17, ABL1, ADAM9, PTPN6, DRD4	282	120	19253	2.84471	1	0.324197	0.27432

## Sheet: KEGG
Supplementary Table 3 . KEGG enrichment analysis of 282 targets
ID	Description	GeneRatio	BgRatio	pvalue	p.adjust	qvalue	geneID	Count
hsa05207	Chemical carcinogenesis - receptor activation	30/258	215/8535	1.48623e-12	4.04253e-10	1.75218e-10	AKT1/ESR2/CHRNA7/CDC25A/HSP90AA1/PIK3CA/MTOR/RPS6KA2/RPS6KA1/SRC/PIK3CD/PIK3CB/EGFR/JAK2/CYP1A2/CCND3/RPS6KB1/MAP2K1/ESR1/BCL2/AR/NR1I3/VDR/PPARA/UGT2B7/RELA/PRKCA/PGR/EPHX1/CCND1	30
hsa04931	Insulin resistance	21/258	109/8535	7.71781e-12	6.71739e-10	2.91156e-10	AKT1/MAPK8/PIK3CA/MTOR/RPS6KA2/RPS6KA1/PIK3CD/PIK3CB/GYS1/PDPK1/RPS6KB1/OGA/INSR/NR1H3/PTPN1/NR1H2/PPARA/RELA/GSK3B/PTPRF/MAPK9	21
hsa05215	Prostate cancer	20/258	98/8535	8.09918e-12	6.71739e-10	2.91156e-10	AKT1/MMP3/HSP90AA1/IGF1R/PIK3CA/MTOR/PIK3CD/PIK3CB/EGFR/CCNE2/PDPK1/MAP2K1/BCL2/CDK2/MMP9/AR/RELA/GSK3B/CCNE1/CCND1	20
hsa01522	Endocrine resistance	20/258	99/8535	9.87852e-12	6.71739e-10	2.91156e-10	AKT1/ESR2/MAPK8/IGF1R/PIK3CA/MTOR/SRC/PIK3CD/PIK3CB/EGFR/MAPK14/RPS6KB1/MAP2K1/ESR1/BCL2/MMP9/MMP2/MAPK9/CCND1/CDK4	20
hsa05203	Viral carcinogenesis	28/258	205/8535	1.47569e-11	7.1262e-10	3.08876e-10	HDAC6/HDAC8/HDAC1/PIK3CA/HDAC2/EIF2AK2/MAPKAPK2/HDAC7/HDAC5/HDAC4/HDAC3/SRC/PIK3CD/PIK3CB/CDK1/JAK1/CCNE2/CCND3/JAK3/CASP3/CDK2/CASP8/POLB/RELA/CCNE1/CCND1/CDK4/CCND2	28
hsa05162	Measles	23/258	139/8535	2.03172e-11	7.1262e-10	3.08876e-10	AKT1/MAPK8/PIK3CA/EIF2AK2/PIK3CD/PIK3CB/JAK1/TYK2/CCNE2/CCND3/JAK3/CSNK2A1/CASP3/BCL2/CDK2/CASP8/RELA/GSK3B/MAPK9/CCNE1/CCND1/CDK4/CCND2	23
hsa04917	Prolactin signaling pathway	17/258	71/8535	2.08809e-11	7.1262e-10	3.08876e-10	AKT1/ESR2/MAPK8/PIK3CA/SRC/PIK3CD/PIK3CB/MAPK14/JAK2/MAP2K1/ESR1/CYP17A1/RELA/GSK3B/MAPK9/CCND1/CCND2	17
hsa04080	Neuroactive ligand-receptor interaction	38/258	370/8535	2.09594e-11	7.1262e-10	3.08876e-10	CHRNA7/GRM4/GCGR/ADRA2A/ADRA2C/ADRA2B/ADORA1/ADORA2A/ADORA2B/TACR1/DRD4/GABRB3/GABRA2/MCHR1/TAAR1/EDNRA/CCKBR/HRH3/PTGER3/HRH4/CRHR1/F2/GPR35/CHRM2/PTGER1/PTGER2/GLRA1/NR3C1/CNR1/PTGIR/NPY5R/CNR2/F2R/C5AR1/GABRG2/GABRA1/GABRA5/GABRA3	38
hsa04066	HIF-1 signaling pathway	20/258	110/8535	7.51534e-11	2.2713e-09	9.84466e-10	AKT1/IGF1R/PIK3CA/MTOR/PIK3CD/PIK3CB/EGFR/RPS6KB1/MAP2K1/LDHA/LDHB/BCL2/EGLN1/INSR/NOS2/RELA/PRKCA/EPAS1/PFKFB3/HIF1A	20
hsa04914	Progesterone-mediated oocyte maturation	19/258	111/8535	6.70567e-10	1.82394e-08	7.90563e-09	AKT1/CDC25A/MAPK8/HSP90AA1/IGF1R/PIK3CA/RPS6KA2/PLK1/RPS6KA1/PIK3CD/PIK3CB/MAPK14/CDK1/MAP2K1/CDC25B/CDK2/PGR/MAPK9/CCNB1	19
hsa05167	Kaposi sarcoma-associated herpesvirus infection	25/258	196/8535	8.55924e-10	2.11647e-08	9.17354e-09	AKT1/MAPK8/PIK3CA/MTOR/PIK3CG/EIF2AK2/MAPKAPK2/SRC/PIK3CD/PIK3CB/HCK/MAPK14/JAK1/JAK2/TYK2/MAP2K1/CASP3/CASP8/RELA/PTGS2/GSK3B/MAPK9/HIF1A/CCND1/CDK4	25
hsa05417	Lipid and atherosclerosis	26/258	216/8535	1.3813e-09	3.13094e-08	1.35707e-08	AKT1/MMP3/MMP1/MAPK8/HSP90AA1/PIK3CA/ERN1/SRC/PIK3CD/PIK3CB/MAPK14/JAK2/PDPK1/CASP3/BCL2/CASP6/CASP7/CASP8/CASP1/MMP9/PPARG/RELA/PRKCA/NLRP3/GSK3B/MAPK9	26
hsa05161	Hepatitis B	22/258	163/8535	3.17399e-09	6.64097e-08	2.87844e-08	AKT1/MAPK8/PIK3CA/SRC/PIK3CD/PIK3CB/MAPK14/JAK1/JAK2/TYK2/CCNE2/MAP2K1/JAK3/CASP3/BCL2/CDK2/CASP8/MMP9/RELA/PRKCA/MAPK9/CCNE1	22
hsa04210	Apoptosis	20/258	136/8535	3.74797e-09	7.28177e-08	3.15619e-08	AKT1/PARP1/MAPK8/PIK3CA/ERN1/PIK3CD/PIK3CB/PDPK1/MAP2K1/CASP3/BCL2/MCL1/CASP6/CASP7/CASP8/CASP2/RELA/PTPN13/MAPK9/CTSB	20
hsa04933	AGE-RAGE signaling pathway in diabetic complications	17/258	101/8535	7.14589e-09	1.29579e-07	5.61642e-08	AKT1/PIM1/MAPK8/PIK3CA/PIK3CD/PIK3CB/MAPK14/JAK2/CASP3/BCL2/NOX4/MMP2/RELA/PRKCA/MAPK9/CCND1/CDK4	17
hsa05235	PD-L1 expression and PD-1 checkpoint pathway in cancer	16/258	90/8535	8.85493e-09	1.50534e-07	6.52469e-08	AKT1/PIK3CA/MTOR/PIK3CD/PIK3CB/EGFR/MAPK14/JAK1/JAK2/RPS6KB1/MAP2K1/CSNK2A1/LCK/PTPN6/RELA/HIF1A	16
hsa05169	Epstein-Barr virus infection	24/258	204/8535	9.73941e-09	1.51676e-07	6.57418e-08	AKT1/HDAC1/MAPK8/PIK3CA/HDAC2/EIF2AK2/PIK3CD/PIK3CB/MAPK14/JAK1/TYK2/CCNE2/CCND3/JAK3/CASP3/BCL2/CDK2/CASP8/RELA/MAPK9/CCNE1/CCND1/CDK4/CCND2	24
hsa05032	Morphine addiction	16/258	91/8535	1.04567e-08	1.51676e-07	6.57418e-08	PDE4A/PDE4B/PDE4D/PDE4C/ADORA1/GABRB3/GABRA2/PDE8B/PDE10A/PDE2A/GRK6/PRKCA/GABRG2/GABRA1/GABRA5/GABRA3	16
hsa04151	PI3K-Akt signaling pathway	33/258	362/8535	1.0595e-08	1.51676e-07	6.57418e-08	AKT1/HSP90AA1/IGF1R/PIK3CA/MTOR/PIK3CG/PIK3CD/PIK3CB/EGFR/SGK1/FLT3/JAK1/JAK2/CCNE2/GYS1/PDPK1/CCND3/RPS6KB1/MAP2K1/JAK3/BCL2/MCL1/CDK2/INSR/CHRM2/RELA/PRKCA/F2R/GSK3B/CCNE1/CCND1/CDK4/CCND2	33
hsa01521	EGFR tyrosine kinase inhibitor resistance	15/258	80/8535	1.2257e-08	1.66695e-07	7.22516e-08	AKT1/IGF1R/PIK3CA/MTOR/SRC/PIK3CD/PIK3CB/EGFR/JAK1/JAK2/RPS6KB1/MAP2K1/BCL2/PRKCA/GSK3B	15
hsa04024	cAMP signaling pathway	25/258	226/8535	1.67005e-08	2.08765e-07	9.04865e-08	AKT1/MAPK8/PIK3CA/PDE4A/PDE4B/PDE4D/PDE4C/ADORA1/ADORA2A/ROCK1/PIK3CD/PIK3CB/PDE10A/HCAR2/SLC9A1/EDNRA/MAP2K1/PTGER3/CRHR1/CHRM2/PTGER2/PPARA/RELA/F2R/MAPK9	25
hsa04722	Neurotrophin signaling pathway	18/258	120/8535	1.68854e-08	2.08765e-07	9.04865e-08	AKT1/MAPK8/PIK3CA/RPS6KA2/MAPKAPK2/RPS6KA1/PSEN2/ABL1/PIK3CD/PIK3CB/MAPK14/PDPK1/MAP2K1/BCL2/RELA/GSK3B/MAPK9/PSEN1	18
hsa04152	AMPK signaling pathway	18/258	122/8535	2.20408e-08	2.60657e-07	1.12978e-07	AKT1/FASN/IGF1R/PIK3CA/MTOR/PIK3CD/PIK3CB/GYS1/PDPK1/RPS6KB1/HNF4A/CAMKK2/INSR/HMGCR/PPARG/SCD/PFKFB3/CCND1	18
hsa04148	Efferocytosis	20/258	157/8535	4.60208e-08	5.00706e-07	2.17024e-07	ADAM17/ADAM9/MAPKAPK2/SGK1/MAPK14/JAK2/DNMT3A/MAP2K1/CASP3/CASP7/CASP1/NR1H3/NR1H2/PTGER2/PPARD/PTPN6/PPARG/PTGS2/ALOX5/HIF1A	20
hsa04218	Cellular senescence	20/258	157/8535	4.60208e-08	5.00706e-07	2.17024e-07	AKT1/CDC25A/PIK3CA/MTOR/MAPKAPK2/PIK3CD/PIK3CB/MAPK14/CDK1/CCNE2/CCND3/MAP2K1/CDK2/IGFBP3/RELA/CCNB1/CCNE1/CCND1/CDK4/CCND2	20
hsa04110	Cell cycle	20/258	158/8535	5.12807e-08	5.36475e-07	2.32528e-07	CDC25A/HDAC8/HDAC1/HDAC2/PLK1/AURKB/ABL1/PRKDC/CDK1/CCNE2/CCND3/CDC7/CDC25B/CDK2/GSK3B/CCNB1/CCNE1/CCND1/CDK4/CCND2	20
hsa05212	Pancreatic cancer	14/258	77/8535	5.72961e-08	5.77205e-07	2.50182e-07	AKT1/MAPK8/PIK3CA/MTOR/PIK3CD/PIK3CB/EGFR/JAK1/RPS6KB1/MAP2K1/RELA/MAPK9/CCND1/CDK4	14
hsa04068	FoxO signaling pathway	18/258	133/8535	8.67277e-08	8.38661e-07	3.63506e-07	AKT1/MAPK8/IGF1R/PIK3CA/PLK1/PIK3CD/PIK3CB/EGFR/SGK1/MAPK14/PDPK1/MAP2K1/CDK2/INSR/MAPK9/CCNB1/CCND1/CCND2	18
hsa04668	TNF signaling pathway	17/258	119/8535	8.9416e-08	8.38661e-07	3.63506e-07	AKT1/MMP3/ADAM17/MAPK8/PIK3CA/MMP14/PIK3CD/PIK3CB/MAPK14/MAP2K1/CASP3/CASP7/CASP8/MMP9/RELA/PTGS2/MAPK9	17
hsa05221	Acute myeloid leukemia	13/258	68/8535	9.26419e-08	8.39953e-07	3.64066e-07	AKT1/PIM1/PIM2/PIK3CA/MTOR/PIK3CD/PIK3CB/FLT3/RPS6KB1/MAP2K1/PPARD/RELA/CCND1	13
hsa04919	Thyroid hormone signaling pathway	17/258	122/8535	1.29823e-07	1.13909e-06	4.93725e-07	AKT1/HDAC1/PIK3CA/HDAC2/MTOR/HDAC3/SRC/PIK3CD/PIK3CB/SLC9A1/PDPK1/MAP2K1/ESR1/PRKCA/GSK3B/HIF1A/CCND1	17
hsa05135	Yersinia infection	18/258	138/8535	1.54021e-07	1.30918e-06	5.67446e-07	AKT1/MAPK8/PIK3CA/RPS6KA2/RPS6KA1/ROCK1/SRC/PIK3CD/PIK3CB/MAPK14/MAP2K1/LIMK1/LCK/CASP1/RELA/NLRP3/GSK3B/MAPK9	18
hsa05205	Proteoglycans in cancer	22/258	204/8535	1.9834e-07	1.63481e-06	7.08584e-07	AKT1/IGF1R/PIK3CA/MTOR/ROCK1/SRC/PIK3CD/PIK3CB/EGFR/MAPK14/SLC9A1/PDPK1/RPS6KB1/MAP2K1/CASP3/ESR1/MMP9/MMP2/PTPN6/PRKCA/HIF1A/CCND1	22
hsa05206	MicroRNAs in cancer	28/258	312/8535	2.1029e-07	1.68232e-06	7.29179e-07	DNMT3B/PIM1/CDC25A/HDAC1/PIK3CA/MMP16/HDAC2/MTOR/ROCK1/HDAC5/HDAC4/ABL1/PIK3CD/PIK3CB/EGFR/CCNE2/DNMT3A/MAP2K1/CASP3/BCL2/CDC25B/MCL1/MMP9/PTGS2/PRKCA/CCNE1/CCND1/CCND2	28
hsa04012	ErbB signaling pathway	14/258	86/8535	2.427e-07	1.88612e-06	8.17514e-07	AKT1/MAPK8/PIK3CA/MTOR/ABL1/SRC/PIK3CD/PIK3CB/EGFR/RPS6KB1/MAP2K1/PRKCA/GSK3B/MAPK9	14
hsa05210	Colorectal cancer	14/258	87/8535	2.81531e-07	2.12712e-06	9.21972e-07	AKT1/MAPK8/PIK3CA/MTOR/PIK3CD/PIK3CB/EGFR/RPS6KB1/MAP2K1/CASP3/BCL2/GSK3B/MAPK9/CCND1	14
hsa05163	Human cytomegalovirus infection	23/258	226/8535	2.98305e-07	2.15883e-06	9.35717e-07	AKT1/PIK3CA/MTOR/ROCK1/SRC/PIK3CD/PIK3CB/EGFR/MAPK14/JAK1/RPS6KB1/MAP2K1/PTGER3/CASP3/CASP8/PTGER1/PTGER2/RELA/PTGS2/PRKCA/GSK3B/CCND1/CDK4	23
hsa00140	Steroid hormone biosynthesis	12/258	63/8535	3.05274e-07	2.15883e-06	9.35717e-07	HSD17B2/HSD11B1/HSD17B3/CYP19A1/SRD5A1/CYP1A2/CYP17A1/HSD11B2/UGT2B7/AKR1C3/AKR1C2/AKR1C1	12
hsa04115	p53 signaling pathway	13/258	75/8535	3.09538e-07	2.15883e-06	9.35717e-07	CDK1/CCNE2/CCND3/CASP3/BCL2/CDK2/IGFBP3/CASP8/CCNB1/CCNE1/CCND1/CDK4/CCND2	13
hsa04613	Neutrophil extracellular trap formation	21/258	193/8535	3.26969e-07	2.20054e-06	9.53796e-07	AKT1/HDAC6/HDAC8/HDAC1/PIK3CA/ELANE/HDAC2/MTOR/HDAC7/HDAC5/HDAC4/HDAC3/SRC/PIK3CD/PIK3CB/MAPK14/MAP2K1/CASP1/RELA/PRKCA/C5AR1	21
hsa04926	Relaxin signaling pathway	17/258	130/8535	3.317e-07	2.20054e-06	9.53796e-07	AKT1/MMP1/MAPK8/PIK3CA/SRC/PIK3CD/PIK3CB/EGFR/MAPK14/MAP2K1/MMP13/MMP9/MMP2/NOS2/RELA/PRKCA/MAPK9	17
hsa05222	Small cell lung cancer	14/258	93/8535	6.5646e-07	4.25136e-06	1.84269e-06	AKT1/PIK3CA/PIK3CD/PIK3CB/CCNE2/CASP3/BCL2/CDK2/NOS2/RELA/PTGS2/CCNE1/CCND1/CDK4	14
hsa05010	Alzheimer disease	31/258	391/8535	7.16879e-07	4.53468e-06	1.96549e-06	AKT1/ADAM17/CHRNA7/MME/MAPK8/PIK3CA/MTOR/ERN1/EIF2AK2/PSEN2/PIK3CD/PIK3CB/BACE1/MAP2K1/APP/CSNK2A1/CASP3/CASP7/CASP8/NOX4/INSR/NOS2/RELA/PTGS2/GSK3B/MAPK9/PSENEN/NCSTN/APH1A/PSEN1/APH1B	31
hsa05166	Human T-cell leukemia virus 1 infection	22/258	224/8535	1.00592e-06	6.21842e-06	2.69529e-06	AKT1/MAPK8/PIK3CA/MMP7/TERT/PIK3CD/PIK3CB/JAK1/CCNE2/CCND3/MAP2K1/JAK3/LCK/CDK2/POLB/XPO1/RELA/MAPK9/CCNE1/CCND1/CDK4/CCND2	22
hsa05230	Central carbon metabolism in cancer	12/258	71/8535	1.18111e-06	7.13916e-06	3.09437e-06	AKT1/PIK3CA/MTOR/PIK3CD/PIK3CB/EGFR/FLT3/MAP2K1/LDHA/LDHB/G6PD/HIF1A	12
hsa05145	Toxoplasmosis	15/258	112/8535	1.21915e-06	7.20891e-06	3.12461e-06	AKT1/MAPK8/PIK3CG/MAPK14/JAK1/JAK2/TYK2/PDPK1/CASP3/BCL2/CASP8/NOS2/RELA/ALOX5/MAPK9	15
hsa05160	Hepatitis C	18/258	159/8535	1.30806e-06	7.57003e-06	3.28113e-06	AKT1/PIK3CA/EIF2AK2/PIK3CD/PIK3CB/EGFR/JAK1/TYK2/MAP2K1/CASP3/CDK2/CASP8/NR1H3/PPARA/RELA/GSK3B/CCND1/CDK4	18
hsa04960	Aldosterone-regulated sodium reabsorption	9/258	38/8535	1.38644e-06	7.85647e-06	3.40528e-06	PIK3CA/PIK3CD/PIK3CB/SGK1/PDPK1/INSR/HSD11B2/PRKCA/NR3C2	9
hsa05165	Human papillomavirus infection	27/258	333/8535	2.57675e-06	1.43036e-05	6.19971e-06	AKT1/HDAC1/PIK3CA/HDAC2/MTOR/EIF2AK2/TERT/PIK3CD/PIK3CB/EGFR/JAK1/TYK2/CCNE2/CCND3/RPS6KB1/MAP2K1/CASP3/CDK2/CASP8/RELA/PTGS2/GSK3B/PSEN1/CCNE1/CCND1/CDK4/CCND2	27
hsa04630	JAK-STAT signaling pathway	18/258	168/8535	2.91847e-06	1.56611e-05	6.78808e-06	AKT1/PIM1/PIK3CA/MTOR/PIK3CD/PIK3CB/EGFR/JAK1/JAK2/TYK2/CCND3/JAK3/BCL2/MCL1/PTPN6/PTPN2/CCND1/CCND2	18
hsa04625	C-type lectin receptor signaling pathway	14/258	105/8535	2.93645e-06	1.56611e-05	6.78808e-06	AKT1/MAPK8/PIK3CA/MAPKAPK2/SRC/PIK3CD/PIK3CB/MAPK14/CASP8/CASP1/RELA/PTGS2/NLRP3/MAPK9	14
hsa04660	T cell receptor signaling pathway	15/258	122/8535	3.64855e-06	1.90847e-05	8.27201e-06	AKT1/MAPK8/PIK3CA/PIK3CD/PIK3CB/MAPK14/PDPK1/MAP2K1/LCK/PTPN6/RELA/GSK3B/PTPRC/MAPK9/CDK4	15
hsa04910	Insulin signaling pathway	16/258	138/8535	3.76169e-06	1.93053e-05	8.36761e-06	AKT1/MAPK8/FASN/PIK3CA/MTOR/PIK3CD/PIK3CB/GYS1/PDPK1/RPS6KB1/MAP2K1/INSR/PTPN1/GSK3B/PTPRF/MAPK9	16
hsa05164	Influenza A	18/258	173/8535	4.44428e-06	2.2386e-05	9.70292e-06	AKT1/PIK3CA/EIF2AK2/PIK3CD/PIK3CB/JAK1/JAK2/TYK2/CCND3/MAP2K1/CASP3/CASP8/CASP1/XPO1/RELA/PRKCA/NLRP3/CDK4	18
hsa04659	Th17 cell differentiation	14/258	109/8535	4.60611e-06	2.2692e-05	9.83554e-06	MAPK8/HSP90AA1/MTOR/MAPK14/JAK1/JAK2/TYK2/JAK3/LCK/RORC/RORA/RELA/MAPK9/HIF1A	14
hsa05208	Chemical carcinogenesis - reactive oxygen species	21/258	227/8535	4.67188e-06	2.2692e-05	9.83554e-06	AKT1/MAPK8/PIK3CA/ABL1/SRC/PIK3CD/PIK3CB/EGFR/MAPK14/CYP1A2/PDPK1/MAP2K1/NOX4/PTPN1/RELA/AKR1C3/AKR1C2/AKR1C1/EPHX1/MAPK9/HIF1A	21
hsa04932	Non-alcoholic fatty liver disease	17/258	157/8535	4.79593e-06	2.28859e-05	9.91957e-06	AKT1/MAPK8/PIK3CA/ERN1/PIK3CD/PIK3CB/MAPK14/CASP3/CASP7/CASP8/INSR/NR1H3/PPARA/PPARG/RELA/GSK3B/MAPK9	17
hsa04657	IL-17 signaling pathway	13/258	95/8535	4.97649e-06	2.3338e-05	1.01156e-05	MMP3/MMP1/MAPK8/HSP90AA1/MAPK14/CASP3/CASP8/MMP13/MMP9/RELA/PTGS2/GSK3B/MAPK9	13
hsa04664	Fc epsilon RI signaling pathway	11/258	69/8535	6.00192e-06	2.76699e-05	1.19931e-05	AKT1/MAPK8/PIK3CA/PIK3CD/PIK3CB/MAPK14/PDPK1/MAP2K1/ALOX5/PRKCA/MAPK9	11
hsa04936	Alcoholic liver disease	16/258	144/8535	6.56982e-06	2.97832e-05	1.29091e-05	AKT1/MAPK8/FASN/MAPK14/CASP3/CASP8/NOX4/CAMKK2/PPARA/RELA/FABP1/SCD/C5AR1/GSK3B/MAPK9/CCND1	16
hsa00910	Nitrogen metabolism	6/258	17/8535	6.732e-06	3.00181e-05	1.30109e-05	CA2/CA9/CA1/CA12/CA7/CA13	6
hsa05231	Choline metabolism in cancer	13/258	99/8535	7.92077e-06	3.47492e-05	1.50616e-05	AKT1/MAPK8/PIK3CA/MTOR/PIK3CD/PIK3CB/EGFR/PDPK1/RPS6KB1/MAP2K1/PRKCA/MAPK9/HIF1A	13
hsa04928	Parathyroid hormone synthesis, secretion and action	14/258	115/8535	8.69736e-06	3.75505e-05	1.62758e-05	PDE4A/PDE4B/PDE4D/PDE4C/MMP16/MMP14/MMP15/EGFR/SGK1/MAP2K1/BCL2/MMP13/VDR/PRKCA	14
hsa04923	Regulation of lipolysis in adipocytes	10/258	59/8535	9.10799e-06	3.8709e-05	1.67779e-05	AKT1/PTGS1/PIK3CA/ADORA1/PIK3CD/PIK3CB/PTGER3/INSR/PTGS2/FABP4	10
hsa05223	Non-small cell lung cancer	11/258	73/8535	1.05224e-05	4.38603e-05	1.90107e-05	AKT1/PIK3CA/PIK3CD/PIK3CB/EGFR/PDPK1/MAP2K1/JAK3/PRKCA/CCND1/CDK4	11
hsa04370	VEGF signaling pathway	10/258	60/8535	1.06426e-05	4.38603e-05	1.90107e-05	AKT1/PIK3CA/MAPKAPK2/SRC/PIK3CD/PIK3CB/MAPK14/MAP2K1/PTGS2/PRKCA	10
hsa05415	Diabetic cardiomyopathy	19/258	205/8535	1.30986e-05	5.31763e-05	2.30485e-05	AKT1/PARP1/MAPK8/PIK3CA/MTOR/PIK3CD/PIK3CB/CMA1/MAPK14/GYS1/MMP9/MMP2/INSR/G6PD/PPARA/RELA/PRKCA/GSK3B/MAPK9	19
hsa04213	Longevity regulating pathway - multiple species	10/258	62/8535	1.43909e-05	5.75635e-05	2.49501e-05	AKT1/HDAC1/IGF1R/PIK3CA/HDAC2/MTOR/PIK3CD/PIK3CB/RPS6KB1/INSR	10
hsa03320	PPAR signaling pathway	11/258	76/8535	1.56298e-05	6.07331e-05	2.63239e-05	MMP1/PDPK1/NR1H3/PPARA/PPARD/PPARG/FABP4/FABP3/FABP5/FABP1/SCD	11
hsa05214	Glioma	11/258	76/8535	1.56298e-05	6.07331e-05	2.63239e-05	AKT1/IGF1R/PIK3CA/MTOR/PIK3CD/PIK3CB/EGFR/MAP2K1/PRKCA/CCND1/CDK4	11
hsa04071	Sphingolipid signaling pathway	14/258	122/8535	1.72978e-05	6.62676e-05	2.87228e-05	AKT1/MAPK8/PIK3CA/ADORA1/ROCK1/PIK3CD/PIK3CB/MAPK14/PDPK1/MAP2K1/BCL2/RELA/PRKCA/MAPK9	14
hsa05220	Chronic myeloid leukemia	11/258	77/8535	1.77539e-05	6.70704e-05	2.90708e-05	AKT1/HDAC1/PIK3CA/HDAC2/ABL1/PIK3CD/PIK3CB/MAP2K1/RELA/CCND1/CDK4	11
hsa00100	Steroid biosynthesis	6/258	20/8535	1.95304e-05	7.27709e-05	3.15415e-05	SOAT1/SOAT2/CYP51A1/DHCR7/SQLE/FDFT1	6
hsa05219	Bladder cancer	8/258	41/8535	2.51444e-05	9.24225e-05	4.00593e-05	MMP1/SRC/EGFR/MAP2K1/MMP9/MMP2/CCND1/CDK4	8
hsa05224	Breast cancer	15/258	148/8535	3.85729e-05	0.000139891	6.06339e-05	AKT1/ESR2/IGF1R/PIK3CA/MTOR/PIK3CD/PIK3CB/EGFR/RPS6KB1/MAP2K1/ESR1/PGR/GSK3B/CCND1/CDK4	15
hsa05134	Legionellosis	9/258	56/8535	4.0032e-05	0.000142322	6.16874e-05	CLK1/VCP/HSF1/CLK4/CASP3/CASP7/CASP8/CASP1/RELA	9
hsa04510	Focal adhesion	18/258	203/8535	4.02896e-05	0.000142322	6.16874e-05	AKT1/MAPK8/IGF1R/PIK3CA/ROCK1/SRC/PIK3CD/PIK3CB/EGFR/PDPK1/CCND3/MAP2K1/BCL2/PRKCA/GSK3B/MAPK9/CCND1/CCND2	18
hsa05226	Gastric cancer	15/258	150/8535	4.51505e-05	0.000157448	6.82437e-05	AKT1/PIK3CA/MTOR/TERT/PIK3CD/PIK3CB/EGFR/CCNE2/RPS6KB1/MAP2K1/BCL2/CDK2/GSK3B/CCNE1/CCND1	15
hsa04140	Autophagy - animal	16/258	169/8535	4.93753e-05	0.000170001	7.36847e-05	AKT1/MAPK8/IGF1R/PIK3CA/MTOR/ERN1/PIK3CD/PIK3CB/PDPK1/RPS6KB1/MAP2K1/BCL2/CAMKK2/MAPK9/CTSB/HIF1A	16
hsa05213	Endometrial cancer	9/258	59/8535	6.13458e-05	0.000208576	9.04043e-05	AKT1/PIK3CA/PIK3CD/PIK3CB/EGFR/PDPK1/MAP2K1/GSK3B/CCND1	9
hsa04915	Estrogen signaling pathway	14/258	139/8535	7.49435e-05	0.000248407	0.000107669	AKT1/ESR2/HSP90AA1/PIK3CA/SRC/PIK3CD/PIK3CB/EGFR/MAP2K1/ESR1/BCL2/MMP9/MMP2/PGR	14
hsa04935	Growth hormone synthesis, secretion and action	13/258	122/8535	7.57516e-05	0.000248407	0.000107669	AKT1/MAPK8/PIK3CA/MTOR/PIK3CD/PIK3CB/MAPK14/JAK2/MAP2K1/IGFBP3/PRKCA/GSK3B/MAPK9	13
hsa05170	Human immunodeficiency virus 1 infection	18/258	213/8535	7.58006e-05	0.000248407	0.000107669	AKT1/MAPK8/PIK3CA/MTOR/PIK3CD/PIK3CB/MAPK14/CDK1/RPS6KB1/MAP2K1/CASP3/BCL2/LIMK1/CASP8/RELA/PRKCA/MAPK9/CCNB1	18
hsa04211	Longevity regulating pathway	11/258	90/8535	7.81297e-05	0.000252991	0.000109656	AKT1/IGF1R/PIK3CA/MTOR/PIK3CD/PIK3CB/RPS6KB1/CAMKK2/INSR/PPARG/RELA	11
hsa04150	mTOR signaling pathway	15/258	158/8535	8.23721e-05	0.000263591	0.00011425	AKT1/IGF1R/PIK3CA/MTOR/RPS6KA2/RPS6KA1/PIK3CD/PIK3CB/SGK1/PDPK1/RPS6KB1/MAP2K1/INSR/PRKCA/GSK3B	15
hsa04330	Notch signaling pathway	9/258	62/8535	9.15088e-05	0.000289423	0.000125447	ADAM17/HDAC1/HDAC2/PSEN2/PSENEN/NCSTN/APH1A/PSEN1/APH1B	9
hsa05171	Coronavirus disease - COVID-19	19/258	238/8535	0.000103118	0.00032235	0.000139718	MMP3/MMP1/ADAM17/MAPK8/PIK3CA/EIF2AK2/PIK3CD/PIK3CB/EGFR/MAPK14/JAK1/TYK2/F2/CASP1/RELA/PRKCA/NLRP3/C5AR1/MAPK9	19
hsa04620	Toll-like receptor signaling pathway	12/258	109/8535	0.00010429	0.00032235	0.000139718	AKT1/MAPK8/PIK3CA/PIK3CD/PIK3CB/MAPK14/JAK1/TYK2/MAP2K1/CASP8/RELA/MAPK9	12
hsa04913	Ovarian steroidogenesis	8/258	52/8535	0.000148547	0.000453985	0.000196774	HSD17B2/IGF1R/CYP19A1/INSR/CYP17A1/PTGS2/ALOX5/AKR1C3	8
hsa04726	Serotonergic synapse	12/258	115/8535	0.000174787	0.000528245	0.000228961	PTGS1/MAOB/MAOA/GABRB3/MAP2K1/APP/CASP3/CYP2C19/SLC6A4/PTGS2/ALOX5/PRKCA	12
hsa04725	Cholinergic synapse	12/258	116/8535	0.00018981	0.000567343	0.000245907	AKT1/CHRNA7/PIK3CA/PIK3CG/PIK3CD/PIK3CB/JAK2/MAP2K1/ACHE/BCL2/CHRM2/PRKCA	12
hsa05033	Nicotine addiction	7/258	41/8535	0.000198195	0.000585968	0.00025398	CHRNA7/GABRB3/GABRA2/GABRG2/GABRA1/GABRA5/GABRA3	7
hsa04114	Oocyte meiosis	13/258	139/8535	0.000284464	0.000831979	0.00036061	IGF1R/RPS6KA2/PLK1/RPS6KA1/MAPK14/CDK1/CCNE2/MAP2K1/CDK2/AR/PGR/CCNB1/CCNE1	13
hsa04217	Necroptosis	14/258	159/8535	0.000313621	0.000907498	0.000393343	PARP1/MAPK8/HSP90AA1/EIF2AK2/PPIA/JAK1/JAK2/TYK2/JAK3/BCL2/CASP8/CASP1/NLRP3/MAPK9	14
hsa05418	Fluid shear stress and atherosclerosis	13/258	141/8535	0.000327393	0.000928917	0.000402627	AKT1/MAPK8/HSP90AA1/PIK3CA/SRC/PIK3CD/PIK3CB/MAPK14/BCL2/MMP9/MMP2/RELA/MAPK9	13
hsa05218	Melanoma	9/258	73/8535	0.000327853	0.000928917	0.000402627	AKT1/IGF1R/PIK3CA/PIK3CD/PIK3CB/EGFR/MAP2K1/CCND1/CDK4	9
hsa04081	Hormone signaling	17/258	219/8535	0.000332988	0.00093374	0.000404717	ESR2/IGF1R/GCGR/PIK3CA/ADRA2A/ADRA2C/ADRA2B/SRC/PIK3CD/PIK3CB/DRD4/JAK2/MCHR1/CCKBR/CRHR1/ESR1/INSR	17
hsa04215	Apoptosis - multiple species	6/258	32/8535	0.000336588	0.000934202	0.000404917	MAPK8/CASP3/BCL2/CASP7/CASP8/MAPK9	6
hsa04380	Osteoclast differentiation	13/258	143/8535	0.00037573	0.00103231	0.00044744	AKT1/MAPK8/PIK3CA/PIK3CD/PIK3CB/MAPK14/JAK1/TYK2/MAP2K1/LCK/PPARG/RELA/MAPK9	13
hsa04611	Platelet activation	12/258	126/8535	0.000411297	0.00111873	0.000484898	AKT1/PTGS1/PIK3CA/PIK3CG/ROCK1/SRC/PIK3CD/PIK3CB/MAPK14/F2/PTGIR/F2R	12
hsa04930	Type II diabetes mellitus	7/258	47/8535	0.00047507	0.0012794	0.000554538	MAPK8/PIK3CA/MTOR/PIK3CD/PIK3CB/INSR/MAPK9	7
hsa05133	Pertussis	9/258	78/8535	0.00054008	0.00144021	0.000624241	MAPK8/MAPK14/CASP3/CASP7/CASP1/NOS2/RELA/NLRP3/MAPK9	9
hsa04072	Phospholipase D signaling pathway	13/258	149/8535	0.000558767	0.00146139	0.00063342	AKT1/GRM4/PIK3CA/MTOR/PIK3CG/PIK3CD/PIK3CB/EGFR/MAP2K1/F2/INSR/PRKCA/F2R	13
hsa04723	Retrograde endocannabinoid signaling	13/258	149/8535	0.000558767	0.00146139	0.00063342	MAPK8/GABRB3/GABRA2/MAPK14/FAAH/PTGS2/PRKCA/CNR1/MAPK9/GABRG2/GABRA1/GABRA5/GABRA3	13
hsa00590	Arachidonic acid metabolism	8/258	63/8535	0.000574006	0.00148695	0.000644498	PTGS1/PTGES/CYP2C19/PTGS2/ALOX5/AKR1C3/PLA2G2A/PLA2G1B	8
hsa05132	Salmonella infection	18/258	251/8535	0.000583149	0.00149638	0.000648587	AKT1/MAPK8/HSP90AA1/PIK3CA/PIK3CG/PIK3CD/PIK3CB/MAPK14/MAP2K1/CASP3/BCL2/CASP7/CASP8/CASP1/RELA/NLRP3/PTPRC/MAPK9	18
hsa05225	Hepatocellular carcinoma	14/258	170/8535	0.000619112	0.00157382	0.00068215	AKT1/IGF1R/PIK3CA/MTOR/TERT/PIK3CD/PIK3CB/EGFR/RPS6KB1/MAP2K1/PRKCA/GSK3B/CCND1/CDK4	14
hsa04666	Fc gamma R-mediated phagocytosis	10/258	99/8535	0.000782132	0.00196981	0.000853789	AKT1/PIK3CA/PIK3CD/PIK3CB/HCK/RPS6KB1/MAP2K1/LIMK1/PRKCA/PTPRC	10
hsa05142	Chagas disease	10/258	103/8535	0.00106573	0.00265943	0.0011527	AKT1/MAPK8/PIK3CA/PIK3CD/PIK3CB/MAPK14/CASP8/NOS2/RELA/MAPK9	10
hsa04920	Adipocytokine signaling pathway	8/258	70/8535	0.00116656	0.00285861	0.00123903	AKT1/MAPK8/MTOR/JAK2/CAMKK2/PPARA/RELA/MAPK9	8
hsa05211	Renal cell carcinoma	8/258	70/8535	0.00116656	0.00285861	0.00123903	AKT1/PIK3CA/PIK3CD/PIK3CB/MAP2K1/EGLN1/EPAS1/HIF1A	8
hsa05168	Herpes simplex virus 1 infection	14/258	182/8535	0.00120995	0.00293845	0.00127363	AKT1/PIK3CA/MTOR/EIF2AK2/SRC/PIK3CD/PIK3CB/JAK1/JAK2/TYK2/CASP3/BCL2/CASP8/RELA	14
hsa05130	Pathogenic Escherichia coli infection	15/258	203/8535	0.00122878	0.00295778	0.00128201	MAPK8/ROCK1/ABL1/SRC/MAPK14/CASP3/F2/CASP7/CASP8/CASP1/PTPN6/RELA/NLRP3/F2R/MAPK9	15
hsa05120	Epithelial cell signaling in Helicobacter pylori infection	8/258	71/8535	0.00128104	0.00305651	0.0013248	ADAM17/MAPK8/SRC/EGFR/MAPK14/CASP3/RELA/MAPK9	8
hsa05131	Shigellosis	17/258	250/8535	0.00148334	0.00350842	0.00152068	AKT1/MAPK8/PIK3CA/MTOR/ROCK1/SRC/PIK3CD/PIK3CB/EGFR/MAPK14/RPS6KB1/BCL2/CASP1/RELA/NLRP3/GSK3B/MAPK9	17
hsa04022	cGMP-PKG signaling pathway	13/258	166/8535	0.00152859	0.00358428	0.00155356	AKT1/ADRA2A/ADRA2C/ADRA2B/KCNMA1/PDE5A/PIK3CG/ADORA1/ROCK1/EDNRA/MAP2K1/PDE2A/INSR	13
hsa05034	Alcoholism	14/258	188/8535	0.00164969	0.00383517	0.0016623	HDAC6/HDAC8/HDAC1/MAOB/HDAC2/ADORA2A/ADORA2B/HDAC7/HDAC5/HDAC4/HDAC3/MAOA/MAP2K1/CAMKK2	14
hsa00230	Purine metabolism	11/258	128/8535	0.00166412	0.00383593	0.00166263	PDE4A/PDE4B/PDE4D/PDE4C/PDE5A/PDE8B/PDE10A/IMPDH2/PDE2A/AMPD3/ADA	11
hsa01524	Platinum drug resistance	8/258	75/8535	0.00183139	0.00418604	0.00181438	AKT1/PIK3CA/PIK3CD/PIK3CB/PDPK1/CASP3/BCL2/CASP8	8
hsa04015	Rap1 signaling pathway	15/258	212/8535	0.00189245	0.00425294	0.00184338	AKT1/IGF1R/PIK3CA/ADORA2A/ADORA2B/SRC/PIK3CD/PIK3CB/EGFR/MAPK14/MAP2K1/INSR/PRKCA/CNR1/F2R	15
hsa04520	Adherens junction	9/258	93/8535	0.0019232	0.00425294	0.00184338	IGF1R/ROCK1/SRC/EGFR/CSNK2A1/INSR/PTPN1/PTPN6/PTPRF	9
hsa04658	Th1 and Th2 cell differentiation	9/258	93/8535	0.0019232	0.00425294	0.00184338	MAPK8/MAPK14/JAK1/JAK2/TYK2/JAK3/LCK/RELA/MAPK9	9
hsa04912	GnRH signaling pathway	9/258	93/8535	0.0019232	0.00425294	0.00184338	MAPK8/MMP14/SRC/EGFR/MAPK14/MAP2K1/MMP2/PRKCA/MAPK9	9
hsa04062	Chemokine signaling pathway	14/258	193/8535	0.00211121	0.00463105	0.00200727	AKT1/PIK3CA/PIK3CG/ROCK1/SRC/PIK3CD/PIK3CB/HCK/JAK2/MAP2K1/JAK3/GRK6/RELA/GSK3B	14
hsa04014	Ras signaling pathway	16/258	238/8535	0.00228142	0.00496437	0.00215174	AKT1/MAPK8/IGF1R/PIK3CA/ABL1/PIK3CD/PIK3CB/EGFR/FLT3/MAP2K1/INSR/RELA/PRKCA/PLA2G2A/PLA2G1B/MAPK9	16
hsa04750	Inflammatory mediator regulation of TRP channels	9/258	99/8535	0.0029594	0.00638855	0.00276903	MAPK8/PIK3CA/SRC/PIK3CD/PIK3CB/MAPK14/PTGER2/PRKCA/MAPK9	9
hsa04929	GnRH secretion	7/258	65/8535	0.00331627	0.00710256	0.00307851	AKT1/ESR2/PIK3CA/PIK3CD/PIK3CB/MAP2K1/PRKCA	7
hsa05152	Tuberculosis	13/258	182/8535	0.00344519	0.00732103	0.0031732	AKT1/MAPK8/SRC/MAPK14/JAK1/JAK2/CASP3/BCL2/CASP8/VDR/NOS2/RELA/MAPK9	13
hsa04550	Signaling pathways regulating pluripotency of stem cells	11/258	144/8535	0.00418793	0.00883036	0.0038274	AKT1/IGF1R/PIK3CA/PIK3CD/PIK3CB/MAPK14/JAK1/JAK2/MAP2K1/JAK3/GSK3B	11
hsa04614	Renin-angiotensin system	4/258	23/8535	0.00459003	0.00960375	0.00416262	MME/PREP/ANPEP/CMA1	4
hsa04621	NOD-like receptor signaling pathway	13/258	189/8535	0.00474814	0.00985874	0.00427314	MAPK8/HSP90AA1/MAPK14/JAK1/TYK2/BCL2/CASP8/CASP1/RELA/NLRP3/NAMPT/MAPK9/CTSB	13
hsa04727	GABAergic synapse	8/258	89/8535	0.00534035	0.0110044	0.00476969	SRC/GABRB3/GABRA2/PRKCA/GABRG2/GABRA1/GABRA5/GABRA3	8
hsa05204	Chemical carcinogenesis - DNA adducts	7/258	71/8535	0.00543696	0.0111192	0.00481947	HSD11B1/CYP1A2/CYP2C19/UGT2B7/PTGS2/AKR1C2/EPHX1	7
hsa04662	B cell receptor signaling pathway	8/258	91/8535	0.00610378	0.0123898	0.00537018	AKT1/PIK3CA/PIK3CD/PIK3CB/MAP2K1/PTPN6/RELA/GSK3B	8
hsa04934	Cushing syndrome	11/258	155/8535	0.00724583	0.0145921	0.00632477	EGFR/CCNE2/PDE8B/MAP2K1/CRHR1/CDK2/CYP17A1/GSK3B/CCNE1/CCND1/CDK4	11
hsa04270	Vascular smooth muscle contraction	10/258	134/8535	0.00729607	0.0145921	0.00632477	KCNMA1/ADORA2A/ADORA2B/ROCK1/EDNRA/MAP2K1/PRKCA/PTGIR/PLA2G2A/PLA2G1B	10
hsa00790	Folate biosynthesis	4/258	28/8535	0.00943173	0.0187258	0.00811643	ALPL/ALPG/AKR1C3/AKR1B10	4
hsa05140	Leishmaniasis	7/258	79/8535	0.00967269	0.019065	0.00826348	MAPK14/JAK1/JAK2/PTPN6/NOS2/RELA/PTGS2	7
hsa04371	Apelin signaling pathway	10/258	140/8535	0.00981237	0.0192012	0.0083225	AKT1/MTOR/PIK3CG/HDAC5/HDAC4/SLC9A1/RPS6KB1/MAP2K1/NOS2/CCND1	10
hsa05017	Spinocerebellar ataxia	10/258	144/8535	0.0118262	0.0229766	0.0099589	AKT1/MAPK8/PIK3CA/MTOR/ERN1/PIK3CD/PIK3CB/RORA/PRKCA/MAPK9	10
hsa00591	Linoleic acid metabolism	4/258	30/8535	0.012044	0.0232338	0.0100704	CYP1A2/CYP2C19/PLA2G2A/PLA2G1B	4
hsa04310	Wnt signaling pathway	11/258	174/8535	0.0163448	0.0313083	0.0135702	MAPK8/MMP7/CCND3/CSNK2A1/PPARD/PRKCA/GSK3B/MAPK9/PSEN1/CCND1/CCND2	11
hsa04728	Dopaminergic synapse	9/258	132/8535	0.0184295	0.0350547	0.015194	AKT1/MAPK8/MAOB/MAOA/DRD4/MAPK14/PRKCA/GSK3B/MAPK9	9
hsa04976	Bile secretion	7/258	90/8535	0.0188822	0.0355981	0.0154295	ABCG2/CA2/NR1H4/SLC9A1/HMGCR/UGT2B7/EPHX1	7
hsa04921	Oxytocin signaling pathway	10/258	155/8535	0.0189769	0.0355981	0.0154295	PIK3CG/ROCK1/SRC/EGFR/MAP2K1/CD38/CAMKK2/PTGS2/PRKCA/CCND1	10
hsa04010	MAPK signaling pathway	16/258	300/8535	0.0195815	0.0364806	0.015812	AKT1/MAPK8/IGF1R/RPS6KA2/MAPKAPK2/RPS6KA1/EGFR/MAPK14/FLT3/MAP2K1/CASP3/CDC25B/INSR/RELA/PRKCA/MAPK9	16
hsa04020	Calcium signaling pathway	14/258	254/8535	0.0218479	0.0404261	0.0175221	CHRNA7/ADORA2A/ADORA2B/TACR1/EGFR/EDNRA/CD38/CCKBR/PTGER3/CHRM2/PTGER1/NOS2/PRKCA/F2R	14
hsa04810	Regulation of actin cytoskeleton	13/258	232/8535	0.0236228	0.0434148	0.0188176	AKT1/PIK3CA/ROCK1/SRC/PIK3CD/PIK3CB/EGFR/SLC9A1/MAP2K1/LIMK1/F2/CHRM2/F2R	13
hsa04670	Leukocyte transendothelial migration	8/258	116/8535	0.0240598	0.0439213	0.0190371	PIK3CA/ROCK1/PIK3CD/PIK3CB/MAPK14/MMP9/MMP2/PRKCA	8
hsa04340	Hedgehog signaling pathway	5/258	56/8535	0.0264909	0.0480368	0.0208209	CSNK1G1/BCL2/GSK3B/CCND1/CCND2	5
hsa05340	Primary immunodeficiency	4/258	38/8535	0.0269055	0.0484655	0.0210067	JAK3/LCK/ADA/PTPRC	4
hsa00900	Terpenoid backbone biosynthesis	3/258	23/8535	0.030935	0.0553573	0.0239939	FNTA/HMGCR/FNTB	3
hsa05022	Pathways of neurodegeneration - multiple diseases	22/258	483/8535	0.0351971	0.0625726	0.0271212	CHRNA7/MAPK8/MTOR/ERN1/VCP/PSEN2/MAPK14/MAP2K1/APP/CSNK2A1/CASP3/BCL2/CASP7/CASP8/NOX4/NOS2/RELA/PTGS2/PRKCA/GSK3B/MAPK9/PSEN1	22
hsa05146	Amoebiasis	7/258	103/8535	0.0361356	0.063824	0.0276636	PIK3CA/PIK3CD/PIK3CB/CASP3/NOS2/RELA/PRKCA	7
hsa05202	Transcriptional misregulation in cancer	11/258	198/8535	0.0376629	0.0660924	0.0286469	MMP3/HDAC1/IGF1R/ELANE/HDAC2/FLT3/IGFBP3/MMP9/PPARG/RELA/CCND2	11
hsa04623	Cytosolic DNA-sensing pathway	6/258	83/8535	0.0392618	0.0684115	0.029652	CASP3/CASP7/CASP8/CASP1/RELA/NLRP3	6
hsa04137	Mitophagy - animal	7/258	105/8535	0.0394875	0.0684115	0.029652	MAPK8/VCP/SRC/CSNK2A1/RELA/MAPK9/HIF1A	7
hsa04975	Fat digestion and absorption	4/258	43/8535	0.0400545	0.0689546	0.0298874	NPC1L1/FABP1/PLA2G2A/PLA2G1B	4
hsa04972	Pancreatic secretion	7/258	106/8535	0.0412373	0.0705443	0.0305765	CA2/KCNMA1/SLC9A1/CD38/PRKCA/PLA2G2A/PLA2G1B	7
hsa04742	Taste transduction	6/258	86/8535	0.0454384	0.0772453	0.0334809	GRM4/GABRA2/TAS2R31/GABRA1/GABRA5/GABRA3	6
hsa04650	Natural killer cell mediated cytotoxicity	8/258	134/8535	0.050008	0.0844856	0.0366191	PIK3CA/PIK3CD/PIK3CB/MAP2K1/CASP3/LCK/PTPN6/PRKCA	8
hsa04360	Axon guidance	10/258	184/8535	0.0522536	0.0877344	0.0380273	PIK3CA/ROCK1/ABL1/SRC/PIK3CD/PIK3CB/PDPK1/LIMK1/PRKCA/GSK3B	10
hsa04924	Renin secretion	5/258	69/8535	0.0570882	0.0946828	0.041039	KCNMA1/ADORA1/EDNRA/PTGER2/CTSB	5
hsa05031	Amphetamine addiction	5/258	69/8535	0.0570882	0.0946828	0.041039	HDAC1/MAOB/HDAC2/MAOA/PRKCA	5
hsa04622	RIG-I-like receptor signaling pathway	5/258	72/8535	0.0661813	0.109099	0.0472874	MAPK8/MAPK14/CASP8/RELA/MAPK9	5
hsa00982	Drug metabolism - cytochrome P450	5/258	73/8535	0.069382	0.113686	0.0492757	MAOB/MAOA/CYP1A2/CYP2C19/UGT2B7	5
hsa00270	Cysteine and methionine metabolism	4/258	52/8535	0.0714317	0.115651	0.0501275	DNMT3B/DNMT3A/LDHA/LDHB	4
hsa04973	Carbohydrate digestion and absorption	4/258	52/8535	0.0714317	0.115651	0.0501275	AKT1/PIK3CA/PIK3CD/PIK3CB	4
hsa00730	Thiamine metabolism	2/258	15/8535	0.0737992	0.118777	0.0514825	ALPL/ALPG	2
hsa00360	Phenylalanine metabolism	2/258	16/8535	0.0827105	0.132337	0.0573596	MAOB/MAOA	2
hsa00980	Metabolism of xenobiotics by cytochrome P450	5/258	79/8535	0.0903392	0.143697	0.0622837	HSD11B1/CYP1A2/UGT2B7/AKR1C1/EPHX1	5
hsa00040	Pentose and glucuronate interconversions	3/258	36/8535	0.0939996	0.14865	0.0644305	GUSB/UGT2B7/AKR1B10	3
hsa00983	Drug metabolism - other enzymes	5/258	81/8535	0.0979779	0.153229	0.066415	GUSB/DUT/IMPDH2/CES2/UGT2B7	5
hsa04064	NF-kappa B signaling pathway	6/258	105/8535	0.0980215	0.153229	0.066415	PARP1/CSNK2A1/BCL2/LCK/RELA/PTGS2	6
hsa05216	Thyroid cancer	3/258	37/8535	0.100119	0.155614	0.0674489	MAP2K1/PPARG/CCND1	3
hsa04922	Glucagon signaling pathway	6/258	107/8535	0.104897	0.162114	0.0702662	AKT1/GCGR/GYS1/LDHA/LDHB/PPARA	6
hsa04730	Long-term depression	4/258	60/8535	0.107246	0.164807	0.0714335	IGF1R/MAP2K1/CRHR1/PRKCA	4
hsa00380	Tryptophan metabolism	3/258	42/8535	0.132937	0.20314	0.0880482	MAOB/MAOA/CYP1A2	3
hsa00340	Histidine metabolism	2/258	22/8535	0.141769	0.215425	0.0933733	MAOB/MAOA	2
hsa04720	Long-term potentiation	4/258	67/8535	0.143977	0.217565	0.0943008	RPS6KA2/RPS6KA1/MAP2K1/PRKCA	4
hsa04540	Gap junction	5/258	92/8535	0.14541	0.218517	0.0947132	SRC/EGFR/CDK1/MAP2K1/PRKCA	5
hsa05416	Viral myocarditis	4/258	70/8535	0.161051	0.240692	0.104325	ABL1/CASP3/CASP8/CCND1	4
hsa00562	Inositol phosphate metabolism	4/258	73/8535	0.178822	0.265791	0.115203	PIK3CA/PIK3CG/PIK3CD/PIK3CB	4
hsa05030	Cocaine addiction	3/258	49/8535	0.184023	0.271715	0.117771	MAOB/MAOA/RELA	3
hsa00592	alpha-Linolenic acid metabolism	2/258	26/8535	0.184806	0.271715	0.117771	PLA2G2A/PLA2G1B	2
hsa00330	Arginine and proline metabolism	3/258	50/8535	0.191708	0.278848	0.120863	MAOB/MAOA/NOS2	3
hsa00565	Ether lipid metabolism	3/258	50/8535	0.191708	0.278848	0.120863	PLA2G7/PLA2G2A/PLA2G1B	3
hsa04971	Gastric acid secretion	4/258	76/8535	0.197217	0.285336	0.123675	CA2/SLC9A1/CCKBR/PRKCA	4
hsa05100	Bacterial invasion of epithelial cells	4/258	78/8535	0.20979	0.30192	0.130863	PIK3CA/SRC/PIK3CD/PIK3CB	4
hsa04961	Endocrine and other factor-regulated calcium reabsorption	3/258	53/8535	0.215221	0.308105	0.133544	ESR1/VDR/PRKCA	3
hsa00053	Ascorbate and aldarate metabolism	2/258	30/8535	0.229386	0.324964	0.140851	GUSB/UGT2B7	2
hsa01523	Antifolate resistance	2/258	30/8535	0.229386	0.324964	0.140851	ABCG2/RELA	2
hsa00640	Propanoate metabolism	2/258	32/8535	0.251957	0.35509	0.153909	LDHA/LDHB	2
hsa04141	Protein processing in endoplasmic reticulum	7/258	170/8535	0.255006	0.356238	0.154407	MAPK8/HSP90AA1/ERN1/VCP/PLAA/BCL2/MAPK9	7
hsa01232	Nucleotide metabolism	4/258	85/8535	0.255391	0.356238	0.154407	DUT/IMPDH2/AMPD3/ADA	4
hsa00051	Fructose and mannose metabolism	2/258	34/8535	0.274583	0.379119	0.164324	AKR1B10/PFKFB3	2
hsa04710	Circadian rhythm	2/258	34/8535	0.274583	0.379119	0.164324	RORC/RORA	2
hsa00350	Tyrosine metabolism	2/258	36/8535	0.297176	0.408241	0.176947	MAOB/MAOA	2
hsa00760	Nicotinate and nicotinamide metabolism	2/258	38/8535	0.319661	0.436062	0.189005	CD38/NAMPT	2
hsa05321	Inflammatory bowel disease	3/258	66/8535	0.321911	0.436062	0.189005	RORC/RORA/RELA	3
hsa04261	Adrenergic signaling in cardiomyocytes	6/258	154/8535	0.322237	0.436062	0.189005	AKT1/PIK3CG/MAPK14/SLC9A1/BCL2/PRKCA	6
hsa03450	Non-homologous end-joining	1/258	13/8535	0.329222	0.443309	0.192146	PRKDC	1
hsa04970	Salivary secretion	4/258	97/8535	0.33719	0.451802	0.195827	KCNMA1/SLC9A1/CD38/PRKCA	4
hsa04070	Phosphatidylinositol signaling system	4/258	98/8535	0.344103	0.458804	0.198862	PIK3CA/PIK3CD/PIK3CB/PRKCA	4
hsa00260	Glycine, serine and threonine metabolism	2/258	41/8535	0.353041	0.468425	0.203032	MAOB/MAOA	2
hsa04640	Hematopoietic cell lineage	4/258	100/8535	0.357936	0.472615	0.204848	MME/ANPEP/FLT3/CD38	4
hsa03410	Base excision repair	2/258	44/8535	0.385836	0.506993	0.219749	PARP1/POLB	2
hsa00860	Porphyrin metabolism	2/258	46/8535	0.407297	0.532207	0.230678	GUSB/UGT2B7	2
hsa04530	Tight junction	6/258	170/8535	0.408938	0.532207	0.230678	MAPK8/ROCK1/SRC/MAPK9/CCND1/CDK4	6
hsa04350	TGF-beta signaling pathway	4/258	108/8535	0.413071	0.535026	0.2319	HDAC1/HDAC2/ROCK1/RPS6KB1	4
hsa00620	Pyruvate metabolism	2/258	47/8535	0.417892	0.538705	0.233494	LDHA/LDHB	2
hsa00061	Fatty acid biosynthesis	1/258	18/8535	0.424816	0.545047	0.236243	FASN	1
hsa00531	Glycosaminoglycan degradation	1/258	19/8535	0.44224	0.564738	0.244778	GUSB	1
hsa04979	Cholesterol metabolism	2/258	51/8535	0.459273	0.583332	0.252837	SOAT1/SOAT2	2
hsa03083	Polycomb repressive complex	3/258	83/8535	0.46109	0.583332	0.252837	HDAC1/HDAC2/AURKB	3
hsa05020	Prion disease	9/258	278/8535	0.465307	0.585943	0.253969	MAPK8/PIK3CA/PIK3CD/PIK3CB/MAPK14/CSNK2A1/CASP3/GSK3B/MAPK9	9
hsa04610	Complement and coagulation cascades	3/258	88/8535	0.499881	0.623883	0.270414	F2/F2R/C5AR1	3
hsa01240	Biosynthesis of cofactors	5/258	154/8535	0.500024	0.623883	0.270414	GUSB/ALPL/ALPG/UGT2B7/DHODH	5
hsa00220	Arginine biosynthesis	1/258	23/8535	0.506832	0.626629	0.271604	NOS2	1
hsa04964	Proximal tubule bicarbonate reclamation	1/258	23/8535	0.506832	0.626629	0.271604	CA2	1
hsa01212	Fatty acid metabolism	2/258	57/8535	0.518011	0.637552	0.276338	FASN/SCD	2
hsa00240	Pyrimidine metabolism	2/258	58/8535	0.527383	0.646163	0.28007	DUT/DHODH	2
hsa00480	Glutathione metabolism	2/258	59/8535	0.536631	0.654545	0.283704	ANPEP/G6PD	2
hsa04950	Maturity onset diabetes of the young	1/258	26/8535	0.550335	0.668264	0.28965	HNF4A	1
hsa01040	Biosynthesis of unsaturated fatty acids	1/258	27/8535	0.56397	0.681777	0.295507	SCD	1
hsa04714	Thermogenesis	7/258	235/8535	0.570349	0.686437	0.297527	MTOR/RPS6KA2/RPS6KA1/MAPK14/RPS6KB1/PPARG/CNR1	7
hsa04966	Collecting duct acid secretion	1/258	28/8535	0.577192	0.691613	0.29977	CA2	1
hsa03250	Viral life cycle - HIV-1	2/258	64/8535	0.580986	0.693106	0.300417	PPIA/XPO1	2
hsa04927	Cortisol synthesis and secretion	2/258	65/8535	0.589475	0.700162	0.303476	PDE8B/CYP17A1	2
hsa04916	Melanogenesis	3/258	101/8535	0.593515	0.701896	0.304227	MAP2K1/PRKCA/GSK3B	3
hsa05016	Huntington disease	9/258	311/8535	0.60183	0.705261	0.305686	HDAC1/MAPK8/HDAC2/MTOR/ERN1/CASP3/CASP8/PPARG/MAPK9	9
hsa00020	Citrate cycle (TCA cycle)	1/258	30/8535	0.60245	0.705261	0.305686	ACLY	1
hsa00010	Glycolysis / Gluconeogenesis	2/258	67/8535	0.60607	0.705261	0.305686	LDHA/LDHB	2
hsa00564	Glycerophospholipid metabolism	3/258	103/8535	0.606882	0.705261	0.305686	ACHE/PLA2G2A/PLA2G1B	3
hsa00830	Retinol metabolism	2/258	68/8535	0.614175	0.705261	0.305686	CYP1A2/UGT2B7	2
hsa00030	Pentose phosphate pathway	1/258	31/8535	0.61451	0.705261	0.305686	G6PD	1
hsa04981	Folate transport and metabolism	1/258	31/8535	0.61451	0.705261	0.305686	ABCG2	1
hsa00052	Galactose metabolism	1/258	32/8535	0.626205	0.712669	0.308897	AKR1B10	1
hsa04136	Autophagy - other	1/258	32/8535	0.626205	0.712669	0.308897	MTOR	1
hsa05143	African trypanosomiasis	1/258	37/8535	0.679587	0.770199	0.333832	PRKCA	1
hsa04721	Synaptic vesicle cycle	2/258	79/8535	0.695011	0.784411	0.339992	SLC6A2/SLC6A4	2
hsa04390	Hippo signaling pathway	4/258	157/8535	0.704115	0.789371	0.342142	CCND3/GSK3B/CCND1/CCND2	4
hsa00500	Starch and sucrose metabolism	1/258	40/8535	0.707897	0.789371	0.342142	GYS1	1
hsa04612	Antigen processing and presentation	2/258	81/8535	0.708113	0.789371	0.342142	HSP90AA1/CTSB	2
hsa05012	Parkinson disease	7/258	271/8535	0.717511	0.796584	0.345269	MAPK8/MAOB/ERN1/ADORA2A/MAOA/CASP3/MAPK9	7
hsa04911	Insulin secretion	2/258	86/8535	0.738825	0.816912	0.354079	KCNMA1/PRKCA	2
hsa02010	ABC transporters	1/258	45/8535	0.749649	0.825525	0.357813	ABCG2	1
hsa03272	Virion - Hepatitis viruses	1/258	48/8535	0.771789	0.846478	0.366895	EGFR	1
hsa05323	Rheumatoid arthritis	2/258	95/8535	0.787185	0.859897	0.372711	MMP3/MMP1	2
hsa05110	Vibrio cholerae infection	1/258	51/8535	0.791977	0.861671	0.37348	PRKCA	1
hsa05014	Amyotrophic lateral sclerosis	9/258	371/8535	0.796585	0.863232	0.374156	HDAC6/MTOR/ERN1/VCP/MAPK14/CASP3/BCL2/CASP1/NOS2	9
hsa04925	Aldosterone synthesis and secretion	2/258	98/8535	0.801468	0.865076	0.374956	PDE2A/PRKCA	2
hsa04978	Mineral absorption	1/258	61/8535	0.847272	0.910901	0.394818	VDR	1
hsa05217	Basal cell carcinoma	1/258	63/8535	0.856431	0.917123	0.397515	GSK3B	1
hsa00561	Glycerolipid metabolism	1/258	65/8535	0.865043	0.922712	0.399937	AKR1B10	1
hsa04724	Glutamatergic synapse	2/258	116/8535	0.870583	0.924681	0.40079	GRM4/PRKCA	2
hsa03082	ATP-dependent chromatin remodeling	2/258	117/8535	0.873687	0.924681	0.40079	HDAC1/HDAC2	2
hsa04918	Thyroid hormone synthesis	1/258	75/8535	0.900967	0.949857	0.411703	PRKCA	1
hsa04142	Lysosome	2/258	133/8535	0.914878	0.960798	0.416445	GUSB/CTSB	2
hsa04146	Peroxisome	1/258	83/8535	0.922709	0.965295	0.418394	NOS2	1
hsa04260	Cardiac muscle contraction	1/258	87/8535	0.931724	0.970992	0.420864	SLC9A1	1
hsa04713	Circadian entrainment	1/258	97/8535	0.94994	0.979709	0.424642	PRKCA	1
hsa04144	Endocytosis	4/258	252/8535	0.950201	0.979709	0.424642	IGF1R/SRC/EGFR/GRK6	4
hsa04514	Cell adhesion molecules	2/258	158/8535	0.954974	0.979709	0.424642	PTPRC/PTPRF	2
hsa05150	Staphylococcus aureus infection	1/258	102/8535	0.957141	0.979709	0.424642	C5AR1	1
hsa04974	Protein digestion and absorption	1/258	105/8535	0.960956	0.979709	0.424642	MME	1
hsa03013	Nucleocytoplasmic transport	1/258	108/8535	0.964432	0.979709	0.424642	XPO1	1
hsa03008	Ribosome biogenesis in eukaryotes	2/258	168/8535	0.965301	0.979709	0.424642	CSNK2A1/XPO1	2
hsa01200	Carbon metabolism	1/258	116/8535	0.972268	0.983111	0.426116	G6PD	1
hsa05322	Systemic lupus erythematosus	1/258	141/8535	0.987278	0.994591	0.431092	ELANE	1
hsa04820	Cytoskeleton in muscle cells	1/258	232/8535	0.999269	0.999999	0.433436	AMPD3	1
hsa04740	Olfactory transduction	1/258	453/8535	0.999999	0.999999	0.433436	PDE2A	1
