# Supplementary material for: Acetylshikonin mitigates diet-induced MASLD by targeting PPARγ-mediated metabolic dysfunction
Source: Front Pharmacol. 2026 Feb 23;17:1735481. doi: 10.3389/fphar.2026.1735481 (PMC12968015; doi:10.3389/fphar.2026.1735481)
Supplement: Supplementary file 5 [file Table6.xlsx]

## Sheet: BP
Supplementary Table 6. BP enrichment analysis
Category	Term	Count	%	PValue	Genes	List Total	Pop Hits	Pop Total	Fold Enrichment	Bonferroni	Benjamini	FDR
GOTERM_BP_DIRECT	GO:0030522~intracellular receptor signaling pathway	6	19.3548	9.96071e-10	VDR, HNF4A, NR1H4, NR1H3, PPARG, PPARA	30	32	19478	121.737	8.17774e-07	8.17774e-07	7.69963e-07
GOTERM_BP_DIRECT	GO:0042752~regulation of circadian rhythm	6	19.3548	4.60813e-08	MAPK8, HNF4A, NR1H3, PPARG, PPARA, MTOR	30	67	19478	58.1433	3.7832e-05	1.89164e-05	1.78104e-05
GOTERM_BP_DIRECT	GO:1902894~negative regulation of miRNA transcription	5	16.129	1.057e-07	PPARG, PPARA, HIF1A, ESR1, RELA	30	30	19478	108.211	8.67763e-05	2.89267e-05	2.72355e-05
GOTERM_BP_DIRECT	GO:0045944~positive regulation of transcription by RNA polymerase II	12	38.7097	5.96264e-07	PARP1, VDR, HNF4A, NAMPT, NR1H4, NR1H3, PPARG, PPARA, HIF1A, ESR1, SREBF2, RELA	30	1205	19478	6.46573	0.000489413	0.000122383	0.000115228
GOTERM_BP_DIRECT	GO:0006954~inflammatory response	8	25.8065	2.57307e-06	CNR2, NOS2, FASN, NAMPT, NR1H4, NOX4, RELA, MTOR	30	432	19478	12.0235	0.00211026	0.000422498	0.000397797
GOTERM_BP_DIRECT	GO:0045893~positive regulation of DNA-templated transcription	9	29.0323	6.789e-06	HNF4A, INSR, NR1H4, NR1H3, PPARG, PPARA, HIF1A, ESR1, RELA	30	714	19478	8.18403	0.00555828	0.000928961	0.000874649
GOTERM_BP_DIRECT	GO:0071222~cellular response to lipopolysaccharide	6	19.3548	8.65561e-06	MAPK8, NOS2, CDK4, NR1H4, NR1H3, RELA	30	192	19478	20.2896	0.0070811	0.00101518	0.000955827
GOTERM_BP_DIRECT	GO:0042632~cholesterol homeostasis	5	16.129	2.44346e-05	FABP4, HNF4A, NR1H4, NR1H3, SREBF2	30	115	19478	28.229	0.0198612	0.0025076	0.00236099
GOTERM_BP_DIRECT	GO:0071456~cellular response to hypoxia	5	16.129	5.42932e-05	FABP1, BCL2, PPARG, HIF1A, MTOR	30	141	19478	23.0236	0.043597	0.00464901	0.0043772
GOTERM_BP_DIRECT	GO:0000122~negative regulation of transcription by RNA polymerase II	9	29.0323	5.66262e-05	PARP1, VDR, NR1H4, NR1H3, PPARG, PPARA, ESR1, SREBF2, RELA	30	958	19478	6.09958	0.0454272	0.00464901	0.0043772
GOTERM_BP_DIRECT	GO:0010883~regulation of lipid storage	3	9.67742	7.65565e-05	FTO, NR1H3, PPARA	30	9	19478	216.422	0.0609206	0.0057139	0.00537983
GOTERM_BP_DIRECT	GO:1902895~positive regulation of miRNA transcription	4	12.9032	0.000100767	PPARG, HIF1A, SREBF2, RELA	30	61	19478	42.5749	0.0794042	0.00689417	0.0064911
GOTERM_BP_DIRECT	GO:0010887~negative regulation of cholesterol storage	3	9.67742	0.000116745	NR1H3, PPARG, PPARA	30	11	19478	177.073	0.0914029	0.00737291	0.00694185
GOTERM_BP_DIRECT	GO:0010745~negative regulation of macrophage derived foam cell differentiation	3	9.67742	0.000192626	NR1H3, PPARG, PPARA	30	14	19478	139.129	0.146288	0.0112961	0.0106357
GOTERM_BP_DIRECT	GO:0015909~long-chain fatty acid transport	3	9.67742	0.000253543	FABP1, FABP4, PPARG	30	16	19478	121.737	0.187943	0.0138773	0.0130659
GOTERM_BP_DIRECT	GO:0048511~rhythmic process	4	12.9032	0.000289157	MAPK8, HNF4A, PPARG, MTOR	30	87	19478	29.8513	0.211349	0.0148374	0.0139699
GOTERM_BP_DIRECT	GO:0046889~positive regulation of lipid biosynthetic process	3	9.67742	0.000360299	NR1H3, PPARA, MTOR	30	19	19478	102.516	0.256108	0.0156908	0.0147735
GOTERM_BP_DIRECT	GO:0043200~response to amino acid	3	9.67742	0.000360299	CASP3, RELA, MTOR	30	19	19478	102.516	0.256108	0.0156908	0.0147735
GOTERM_BP_DIRECT	GO:0032869~cellular response to insulin stimulus	4	12.9032	0.000363126	PARP1, INSR, PPARG, MTOR	30	94	19478	27.6284	0.257832	0.0156908	0.0147735
GOTERM_BP_DIRECT	GO:0009410~response to xenobiotic stimulus	5	16.129	0.000526674	CDK4, CASP3, BCL2, PPARG, RELA	30	255	19478	12.7307	0.351124	0.02162	0.020356
GOTERM_BP_DIRECT	GO:0045821~positive regulation of glycolytic process	3	9.67742	0.000578857	INSR, HIF1A, MTOR	30	24	19478	81.1583	0.378351	0.0217601	0.0204879
GOTERM_BP_DIRECT	GO:0006629~lipid metabolic process	5	16.129	0.000583096	ACLY, HNF4A, NR1H3, PPARG, SREBF2	30	262	19478	12.3906	0.380512	0.0217601	0.0204879
GOTERM_BP_DIRECT	GO:0051247~positive regulation of protein metabolic process	3	9.67742	0.000680368	MAPK8, NR1H3, MTOR	30	26	19478	74.9154	0.428089	0.0231478	0.0217944
GOTERM_BP_DIRECT	GO:0042593~glucose homeostasis	4	12.9032	0.000688685	CNR1, HNF4A, INSR, PPARG	30	117	19478	22.1972	0.431984	0.0231478	0.0217944
GOTERM_BP_DIRECT	GO:0010628~positive regulation of gene expression	6	19.3548	0.000704865	MAPK8, VDR, NAMPT, PPARG, HIF1A, RELA	30	489	19478	7.96646	0.439484	0.0231478	0.0217944
GOTERM_BP_DIRECT	GO:0045776~negative regulation of blood pressure	3	9.67742	0.000847587	NOS2, CNR1, PPARA	30	29	19478	67.1655	0.501506	0.0248525	0.0233995
GOTERM_BP_DIRECT	GO:0023019~signal transduction involved in regulation of gene expression	3	9.67742	0.000847587	PARP1, HNF4A, RELA	30	29	19478	67.1655	0.501506	0.0248525	0.0233995
GOTERM_BP_DIRECT	GO:0030518~nuclear receptor-mediated steroid hormone signaling pathway	3	9.67742	0.000847587	VDR, PPARA, ESR1	30	29	19478	67.1655	0.501506	0.0248525	0.0233995
GOTERM_BP_DIRECT	GO:0043066~negative regulation of apoptotic process	6	19.3548	0.000889969	FABP1, MAPK8, NR1H4, BCL2, RELA, MTOR	30	515	19478	7.56427	0.518568	0.0251953	0.0237223
GOTERM_BP_DIRECT	GO:0032496~response to lipopolysaccharide	4	12.9032	0.00115805	CNR2, NOS2, CNR1, CASP3	30	140	19478	18.5505	0.613766	0.0316921	0.0298392
GOTERM_BP_DIRECT	GO:0070328~triglyceride homeostasis	3	9.67742	0.00138015	HNF4A, NR1H4, NR1H3	30	37	19478	52.6432	0.678221	0.0365518	0.0344148
GOTERM_BP_DIRECT	GO:0045892~negative regulation of DNA-templated transcription	6	19.3548	0.00143192	FABP4, PARP1, VDR, HNF4A, PPARG, RELA	30	573	19478	6.7986	0.691628	0.0367377	0.0345898
GOTERM_BP_DIRECT	GO:0050728~negative regulation of inflammatory response	4	12.9032	0.00152299	NR1H4, NR1H3, PPARG, PPARA	30	154	19478	16.8641	0.713874	0.03789	0.0356748
GOTERM_BP_DIRECT	GO:0009755~hormone-mediated signaling pathway	3	9.67742	0.00169303	NR1H3, PPARG, PPARA	30	41	19478	47.5073	0.751213	0.0408818	0.0384916
GOTERM_BP_DIRECT	GO:0035094~response to nicotine	3	9.67742	0.00177605	CNR1, CASP3, BCL2	30	42	19478	46.3762	0.767632	0.041661	0.0392253
GOTERM_BP_DIRECT	GO:0050796~regulation of insulin secretion	3	9.67742	0.00212711	NOS2, CNR1, HNF4A	30	46	19478	42.3435	0.825916	0.04851	0.0456738
GOTERM_BP_DIRECT	GO:0001666~response to hypoxia	4	12.9032	0.00230224	NOS2, CASP3, PPARA, HIF1A	30	178	19478	14.5903	0.849279	0.0499941	0.0470712
GOTERM_BP_DIRECT	GO:0042789~mRNA transcription by RNA polymerase II	3	9.67742	0.00231398	VDR, NR1H3, PPARG	30	48	19478	40.5792	0.850727	0.0499941	0.0470712
GOTERM_BP_DIRECT	GO:0055088~lipid homeostasis	3	9.67742	0.00281384	HNF4A, NR1H3, PPARG	30	53	19478	36.7509	0.901077	0.0592349	0.0557717
GOTERM_BP_DIRECT	GO:0038185~nuclear receptor-mediated bile acid signaling pathway	2	6.45161	0.00297558	VDR, NR1H4	30	2	19478	649.267	0.913412	0.0610737	0.057503
GOTERM_BP_DIRECT	GO:0006633~fatty acid biosynthetic process	3	9.67742	0.00313596	ACLY, SCD, FASN	30	56	19478	34.7821	0.924125	0.0627957	0.0591243
GOTERM_BP_DIRECT	GO:0016241~regulation of macroautophagy	3	9.67742	0.003247	MAPK8, CASP3, MTOR	30	57	19478	34.1719	0.930757	0.0634712	0.0597603
GOTERM_BP_DIRECT	GO:0007584~response to nutrient	3	9.67742	0.00347456	CNR1, PPARG, PPARA	30	59	19478	33.0136	0.942593	0.0663399	0.0624613
GOTERM_BP_DIRECT	GO:0030154~cell differentiation	6	19.3548	0.00370811	VDR, HNF4A, NR1H4, NR1H3, PPARG, PPARA	30	713	19478	5.46367	0.952642	0.06919	0.0651447
GOTERM_BP_DIRECT	GO:0038171~cannabinoid signaling pathway	2	6.45161	0.00446016	CNR2, CNR1	30	3	19478	432.844	0.974523	0.0813731	0.0766156
GOTERM_BP_DIRECT	GO:0043123~positive regulation of canonical NF-kappaB signal transduction	4	12.9032	0.00484969	PARP1, INSR, NAMPT, RELA	30	232	19478	11.1943	0.981524	0.0865564	0.0814958
GOTERM_BP_DIRECT	GO:0006366~transcription by RNA polymerase II	4	12.9032	0.00551532	PARP1, HNF4A, NR1H4, ESR1	30	243	19478	10.6875	0.989333	0.0963422	0.0907095
GOTERM_BP_DIRECT	GO:0060745~mammary gland branching involved in pregnancy	2	6.45161	0.00594261	VDR, ESR1	30	4	19478	324.633	0.992504	0.101643	0.0957007
GOTERM_BP_DIRECT	GO:0008284~positive regulation of cell population proliferation	5	16.129	0.00665392	CDK4, INSR, NAMPT, BCL2, RELA	30	512	19478	6.34049	0.995835	0.111487	0.104969
GOTERM_BP_DIRECT	GO:0009267~cellular response to starvation	3	9.67742	0.00707839	PPARA, SREBF2, MTOR	30	85	19478	22.9153	0.997068	0.116227	0.109432
GOTERM_BP_DIRECT	GO:0045923~positive regulation of fatty acid metabolic process	2	6.45161	0.00742292	PPARG, PPARA	30	5	19478	259.707	0.997795	0.117197	0.110345
GOTERM_BP_DIRECT	GO:0045759~negative regulation of action potential	2	6.45161	0.00742292	CNR2, CNR1	30	5	19478	259.707	0.997795	0.117197	0.110345
GOTERM_BP_DIRECT	GO:0051402~neuron apoptotic process	3	9.67742	0.00807472	CASP3, BCL2, HIF1A	30	91	19478	21.4044	0.998714	0.125082	0.117769
GOTERM_BP_DIRECT	GO:0032880~regulation of protein localization	3	9.67742	0.00859524	MAPK8, PARP1, BCL2	30	94	19478	20.7213	0.999164	0.130497	0.122867
GOTERM_BP_DIRECT	GO:0033004~negative regulation of mast cell activation	2	6.45161	0.00890111	CNR2, CNR1	30	6	19478	216.422	0.999351	0.130497	0.122867
GOTERM_BP_DIRECT	GO:0010891~negative regulation of triglyceride storage	2	6.45161	0.00890111	PPARG, PPARA	30	6	19478	216.422	0.999351	0.130497	0.122867
GOTERM_BP_DIRECT	GO:0034599~cellular response to oxidative stress	3	9.67742	0.0102447	MAPK8, PARP1, HIF1A	30	103	19478	18.9107	0.999787	0.144401	0.135959
GOTERM_BP_DIRECT	GO:0046321~positive regulation of fatty acid oxidation	2	6.45161	0.0103772	PPARG, PPARA	30	7	19478	185.505	0.999809	0.144401	0.135959
GOTERM_BP_DIRECT	GO:0032376~positive regulation of cholesterol transport	2	6.45161	0.0103772	NR1H3, PPARG	30	7	19478	185.505	0.999809	0.144401	0.135959
GOTERM_BP_DIRECT	GO:0010629~negative regulation of gene expression	4	12.9032	0.010742	NOS2, PPARG, HIF1A, ESR1	30	310	19478	8.37763	0.999859	0.146987	0.138393
GOTERM_BP_DIRECT	GO:0006974~DNA damage response	4	12.9032	0.0110251	PARP1, CASP3, BCL2, MTOR	30	313	19478	8.29734	0.999889	0.148387	0.139711
GOTERM_BP_DIRECT	GO:0008584~male gonad development	3	9.67742	0.0114162	INSR, BCL2, ESR1	30	109	19478	17.8697	0.999919	0.151172	0.142334
GOTERM_BP_DIRECT	GO:0060336~negative regulation of type II interferon-mediated signaling pathway	2	6.45161	0.0118511	NR1H3, PPARG	30	8	19478	162.317	0.999944	0.152028	0.143139
GOTERM_BP_DIRECT	GO:2000272~negative regulation of signaling receptor activity	2	6.45161	0.0118511	PPARG, PPARA	30	8	19478	162.317	0.999944	0.152028	0.143139
GOTERM_BP_DIRECT	GO:0006631~fatty acid metabolic process	3	9.67742	0.0124355	FASN, PPARG, PPARA	30	114	19478	17.086	0.999965	0.153238	0.144279
GOTERM_BP_DIRECT	GO:0045471~response to ethanol	3	9.67742	0.0124355	CNR1, PPARA, RELA	30	114	19478	17.086	0.999965	0.153238	0.144279
GOTERM_BP_DIRECT	GO:0043065~positive regulation of apoptotic process	4	12.9032	0.0125054	MAPK8, CNR1, BCL2, PPARG	30	328	19478	7.91789	0.999967	0.153238	0.144279
GOTERM_BP_DIRECT	GO:0010224~response to UV-B	2	6.45161	0.0133229	BCL2, RELA	30	9	19478	144.281	0.999983	0.160855	0.15145
GOTERM_BP_DIRECT	GO:0030308~negative regulation of cell growth	3	9.67742	0.0137095	HNF4A, BCL2, PPARG	30	120	19478	16.2317	0.999988	0.16239	0.152895
GOTERM_BP_DIRECT	GO:0006355~regulation of DNA-templated transcription	6	19.3548	0.0138456	VDR, INSR, NR1H4, HIF1A, ESR1, RELA	30	980	19478	3.9751	0.999989	0.16239	0.152895
GOTERM_BP_DIRECT	GO:0035357~peroxisome proliferator activated receptor signaling pathway	2	6.45161	0.0147926	PPARG, PPARA	30	10	19478	129.853	0.999995	0.168677	0.158815
GOTERM_BP_DIRECT	GO:1904179~positive regulation of adipose tissue development	2	6.45161	0.0147926	NR1H4, PPARG	30	10	19478	129.853	0.999995	0.168677	0.158815
GOTERM_BP_DIRECT	GO:0032000~positive regulation of fatty acid beta-oxidation	2	6.45161	0.0162602	FABP1, PPARA	30	11	19478	118.048	0.999999	0.182872	0.17218
GOTERM_BP_DIRECT	GO:0050892~intestinal absorption	2	6.45161	0.0191891	FABP1, VDR	30	13	19478	99.8872	1	0.212895	0.200448
GOTERM_BP_DIRECT	GO:0051000~positive regulation of nitric-oxide synthase activity	2	6.45161	0.0206503	HIF1A, ESR1	30	14	19478	92.7524	1	0.226052	0.212836
GOTERM_BP_DIRECT	GO:0048546~digestive tract morphogenesis	2	6.45161	0.0221095	BCL2, HIF1A	30	15	19478	86.5689	1	0.235739	0.221956
GOTERM_BP_DIRECT	GO:0010039~response to iron ion	2	6.45161	0.0221095	BCL2, HIF1A	30	15	19478	86.5689	1	0.235739	0.221956
GOTERM_BP_DIRECT	GO:0007413~axonal fasciculation	2	6.45161	0.0264744	CNR1, CASP3	30	18	19478	72.1407	1	0.271694	0.255809
GOTERM_BP_DIRECT	GO:0030224~monocyte differentiation	2	6.45161	0.0264744	FASN, PPARG	30	18	19478	72.1407	1	0.271694	0.255809
GOTERM_BP_DIRECT	GO:0050872~white fat cell differentiation	2	6.45161	0.0264744	FABP4, PPARG	30	18	19478	72.1407	1	0.271694	0.255809
GOTERM_BP_DIRECT	GO:0008610~lipid biosynthetic process	2	6.45161	0.0293739	ACLY, FDFT1	30	20	19478	64.9267	1	0.294097	0.276903
GOTERM_BP_DIRECT	GO:0006801~superoxide metabolic process	2	6.45161	0.0293739	NOS2, NOX4	30	20	19478	64.9267	1	0.294097	0.276903
GOTERM_BP_DIRECT	GO:1904019~epithelial cell apoptotic process	2	6.45161	0.0308205	CASP3, BCL2	30	21	19478	61.8349	1	0.301234	0.283622
GOTERM_BP_DIRECT	GO:0048384~retinoic acid receptor signaling pathway	2	6.45161	0.0308205	VDR, PPARG	30	21	19478	61.8349	1	0.301234	0.283622
GOTERM_BP_DIRECT	GO:0071168~protein localization to chromatin	2	6.45161	0.0337075	PARP1, ESR1	30	23	19478	56.458	1	0.314475	0.296089
GOTERM_BP_DIRECT	GO:1902004~positive regulation of amyloid-beta formation	2	6.45161	0.0337075	CASP3, RELA	30	23	19478	56.458	1	0.314475	0.296089
GOTERM_BP_DIRECT	GO:0031929~TOR signaling	2	6.45161	0.0337075	HIF1A, MTOR	30	23	19478	56.458	1	0.314475	0.296089
GOTERM_BP_DIRECT	GO:0071404~cellular response to low-density lipoprotein particle stimulus	2	6.45161	0.0337075	PPARG, SREBF2	30	23	19478	56.458	1	0.314475	0.296089
GOTERM_BP_DIRECT	GO:2000378~negative regulation of reactive oxygen species metabolic process	2	6.45161	0.0351478	BCL2, HIF1A	30	24	19478	54.1056	1	0.324229	0.305273
GOTERM_BP_DIRECT	GO:0046697~decidualization	2	6.45161	0.0365861	PARP1, VDR	30	25	19478	51.9413	1	0.328606	0.309394
GOTERM_BP_DIRECT	GO:0071353~cellular response to interleukin-4	2	6.45161	0.0365861	CDK4, FASN	30	25	19478	51.9413	1	0.328606	0.309394
GOTERM_BP_DIRECT	GO:0051897~positive regulation of phosphatidylinositol 3-kinase/protein kinase B signal transduction	3	9.67742	0.0368231	INSR, NOX4, MTOR	30	204	19478	9.54804	1	0.328606	0.309394
GOTERM_BP_DIRECT	GO:0006357~regulation of transcription by RNA polymerase II	7	22.5806	0.0373688	HNF4A, NR1H4, PPARG, HIF1A, ESR1, SREBF2, RELA	30	1711	19478	2.65626	1	0.32989	0.310603
GOTERM_BP_DIRECT	GO:0007507~heart development	3	9.67742	0.03915	CASP3, PPARG, PPARA	30	211	19478	9.23128	1	0.341937	0.321946
GOTERM_BP_DIRECT	GO:0001782~B cell homeostasis	2	6.45161	0.0408886	CASP3, BCL2	30	28	19478	46.3762	1	0.343996	0.323885
GOTERM_BP_DIRECT	GO:0010875~positive regulation of cholesterol efflux	2	6.45161	0.0408886	NR1H3, PPARG	30	28	19478	46.3762	1	0.343996	0.323885
GOTERM_BP_DIRECT	GO:0010332~response to gamma radiation	2	6.45161	0.0408886	PARP1, BCL2	30	28	19478	46.3762	1	0.343996	0.323885
GOTERM_BP_DIRECT	GO:0007165~signal transduction	6	19.3548	0.0418357	MAPK8, CDK4, NAMPT, PPARG, HIF1A, ESR1	30	1308	19478	2.97829	1	0.343996	0.323885
GOTERM_BP_DIRECT	GO:0001678~intracellular glucose homeostasis	2	6.45161	0.0423187	NR1H4, HIF1A	30	29	19478	44.777	1	0.343996	0.323885
GOTERM_BP_DIRECT	GO:0019222~regulation of metabolic process	2	6.45161	0.0423187	CNR2, CNR1	30	29	19478	44.777	1	0.343996	0.323885
GOTERM_BP_DIRECT	GO:0048714~positive regulation of oligodendrocyte differentiation	2	6.45161	0.0423187	PPARG, MTOR	30	29	19478	44.777	1	0.343996	0.323885
GOTERM_BP_DIRECT	GO:0010468~regulation of gene expression	3	9.67742	0.0446737	CDK4, BCL2, HIF1A	30	227	19478	8.58062	1	0.35958	0.338557
GOTERM_BP_DIRECT	GO:0015908~fatty acid transport	2	6.45161	0.0465964	FABP1, FABP4	30	32	19478	40.5792	1	0.367843	0.346337
GOTERM_BP_DIRECT	GO:0010575~positive regulation of vascular endothelial growth factor production	2	6.45161	0.0465964	HIF1A, RELA	30	32	19478	40.5792	1	0.367843	0.346337
GOTERM_BP_DIRECT	GO:0035774~positive regulation of insulin secretion involved in cellular response to glucose stimulus	2	6.45161	0.0508558	NR1H4, HIF1A	30	35	19478	37.101	1	0.397644	0.374395
GOTERM_BP_DIRECT	GO:0045087~innate immune response	4	12.9032	0.0518795	PARP1, NR1H4, PPARG, RELA	30	570	19478	4.55626	1	0.401073	0.377625
GOTERM_BP_DIRECT	GO:0032570~response to progesterone	2	6.45161	0.0522715	NR1H3, RELA	30	36	19478	36.0704	1	0.401073	0.377625
GOTERM_BP_DIRECT	GO:0043029~T cell homeostasis	2	6.45161	0.0536851	CASP3, BCL2	30	37	19478	35.0955	1	0.408106	0.384246
GOTERM_BP_DIRECT	GO:0042542~response to hydrogen peroxide	2	6.45161	0.0550967	CASP3, BCL2	30	38	19478	34.1719	1	0.414994	0.390732
GOTERM_BP_DIRECT	GO:0006695~cholesterol biosynthetic process	2	6.45161	0.0565063	ACLY, FDFT1	30	39	19478	33.2957	1	0.421742	0.397085
GOTERM_BP_DIRECT	GO:0007595~lactation	2	6.45161	0.0579138	VDR, HIF1A	30	40	19478	32.4633	1	0.428354	0.40331
GOTERM_BP_DIRECT	GO:0006468~protein phosphorylation	3	9.67742	0.0656515	MAPK8, CDK4, INSR	30	282	19478	6.90709	1	0.475128	0.447349
GOTERM_BP_DIRECT	GO:0042177~negative regulation of protein catabolic process	2	6.45161	0.0663166	NOS2, RELA	30	46	19478	28.229	1	0.475128	0.447349
GOTERM_BP_DIRECT	GO:0003007~heart morphogenesis	2	6.45161	0.0677101	INSR, MTOR	30	47	19478	27.6284	1	0.475128	0.447349
GOTERM_BP_DIRECT	GO:0045429~positive regulation of nitric oxide biosynthetic process	2	6.45161	0.0677101	INSR, ESR1	30	47	19478	27.6284	1	0.475128	0.447349
GOTERM_BP_DIRECT	GO:0034097~response to cytokine	2	6.45161	0.0677101	BCL2, RELA	30	47	19478	27.6284	1	0.475128	0.447349
GOTERM_BP_DIRECT	GO:0009411~response to UV	2	6.45161	0.0677101	MAPK8, CASP3	30	47	19478	27.6284	1	0.475128	0.447349
GOTERM_BP_DIRECT	GO:0034198~cellular response to amino acid starvation	2	6.45161	0.0718783	MAPK8, MTOR	30	50	19478	25.9707	1	0.4959	0.466907
GOTERM_BP_DIRECT	GO:0051384~response to glucocorticoid	2	6.45161	0.0718783	CASP3, BCL2	30	50	19478	25.9707	1	0.4959	0.466907
GOTERM_BP_DIRECT	GO:0048146~positive regulation of fibroblast proliferation	2	6.45161	0.0746471	CDK4, ESR1	30	52	19478	24.9718	1	0.51071	0.480851
GOTERM_BP_DIRECT	GO:1900016~negative regulation of cytokine production involved in inflammatory response	2	6.45161	0.0760285	PPARA, RELA	30	53	19478	24.5006	1	0.515863	0.485703
GOTERM_BP_DIRECT	GO:0007187~G protein-coupled receptor signaling pathway, coupled to cyclic nucleotide second messenger	2	6.45161	0.0774079	CNR2, CNR1	30	54	19478	24.0469	1	0.520917	0.490461
GOTERM_BP_DIRECT	GO:0071347~cellular response to interleukin-1	2	6.45161	0.0787853	HIF1A, RELA	30	55	19478	23.6097	1	0.525876	0.49513
GOTERM_BP_DIRECT	GO:0009612~response to mechanical stimulus	2	6.45161	0.0815342	MAPK8, PPARG	30	57	19478	22.7813	1	0.531267	0.500206
GOTERM_BP_DIRECT	GO:0043627~response to estrogen	2	6.45161	0.0815342	PPARG, ESR1	30	57	19478	22.7813	1	0.531267	0.500206
GOTERM_BP_DIRECT	GO:0045165~cell fate commitment	2	6.45161	0.0815342	CASP3, PPARG	30	57	19478	22.7813	1	0.531267	0.500206
GOTERM_BP_DIRECT	GO:0010507~negative regulation of autophagy	2	6.45161	0.0856427	BCL2, MTOR	30	60	19478	21.6422	1	0.553643	0.521274
GOTERM_BP_DIRECT	GO:0038084~vascular endothelial growth factor signaling pathway	2	6.45161	0.0883719	INSR, RELA	30	62	19478	20.9441	1	0.566823	0.533683
GOTERM_BP_DIRECT	GO:0009749~response to glucose	2	6.45161	0.0910931	CASP3, HNF4A	30	64	19478	20.2896	1	0.579748	0.545853
GOTERM_BP_DIRECT	GO:0032757~positive regulation of interleukin-8 production	2	6.45161	0.0924508	NOS2, RELA	30	65	19478	19.9774	1	0.583863	0.549727
GOTERM_BP_DIRECT	GO:0070301~cellular response to hydrogen peroxide	2	6.45161	0.0938066	FABP1, RELA	30	66	19478	19.6747	1	0.587902	0.55353
GOTERM_BP_DIRECT	GO:0032922~circadian regulation of gene expression	2	6.45161	0.0965122	NAMPT, PPARA	30	68	19478	19.0961	1	0.595763	0.560932
GOTERM_BP_DIRECT	GO:0002931~response to ischemia	2	6.45161	0.0965122	BCL2, RELA	30	68	19478	19.0961	1	0.595763	0.560932

## Sheet: CC
Supplementary Table 6. CC enrichment analysis
Category	Term	Count	%	PValue	Genes	List Total	Pop Hits	Pop Total	Fold Enrichment	Bonferroni	Benjamini	FDR
GOTERM_CC_DIRECT	GO:0000785~chromatin	12	38.7097	2.50556e-07	PARP1, CDK4, VDR, HNF4A, NR1H4, NR1H3, PPARG, PPARA, HIF1A, ESR1, SREBF2, RELA	31	1133	20795	7.10475	2.45542e-05	2.45545e-05	2.255e-05
GOTERM_CC_DIRECT	GO:0005654~nucleoplasm	19	61.2903	1.48931e-06	FTO, NOS2, PARP1, VDR, NR1H4, NR1H3, HIF1A, ESR1, SREBF2, MTOR, RELA, FABP1, ACLY, MAPK8, CDK4, CASP3, HNF4A, PPARG, PPARA	31	4107	20795	3.10332	0.000145942	7.29762e-05	6.70189e-05
GOTERM_CC_DIRECT	GO:0005737~cytoplasm	22	70.9677	3.65666e-06	FTO, NOS2, VDR, NR1H3, HIF1A, ESR1, SREBF2, MTOR, RELA, FABP1, ACLY, MAPK8, FABP4, CNR2, CNR1, CDK4, CASP3, HNF4A, FASN, NAMPT, BCL2, PPARG	31	6004	20795	2.45798	0.000358289	0.000119451	0.0001097
GOTERM_CC_DIRECT	GO:0005829~cytosol	21	67.7419	8.66196e-06	FTO, NOS2, PARP1, VDR, NR1H4, NR1H3, HIF1A, ESR1, SREBF2, MTOR, RELA, FABP1, ACLY, MAPK8, FABP4, CDK4, CASP3, FASN, NAMPT, BCL2, PPARG	31	5713	20795	2.46577	0.000848516	0.000212218	0.000194894
GOTERM_CC_DIRECT	GO:0090575~RNA polymerase II transcription regulator complex	5	16.129	3.11674e-05	VDR, NR1H4, NR1H3, PPARG, HIF1A	31	126	20795	26.6193	0.00304979	0.000602751	0.000553546
GOTERM_CC_DIRECT	GO:0005634~nucleus	21	67.7419	3.69031e-05	FTO, NOS2, PARP1, VDR, NR1H4, NR1H3, HIF1A, ESR1, SREBF2, MTOR, RELA, FABP1, MAPK8, FABP4, CDK4, CASP3, HNF4A, BCL2, NOX4, PPARG, PPARA	31	6244	20795	2.25608	0.00361004	0.000602751	0.000553546
GOTERM_CC_DIRECT	GO:0043235~receptor complex	5	16.129	0.000255458	VDR, INSR, NR1H4, NR1H3, PPARG	31	217	20795	15.4564	0.0247273	0.00357642	0.00328447
GOTERM_CC_DIRECT	GO:0000791~euchromatin	3	9.67742	0.00383695	NR1H4, HIF1A, ESR1	31	64	20795	31.4441	0.313908	0.0434445	0.039898
GOTERM_CC_DIRECT	GO:0005667~transcription regulator complex	4	12.9032	0.0039898	PARP1, CDK4, ESR1, RELA	31	223	20795	12.0324	0.324149	0.0434445	0.039898
GOTERM_CC_DIRECT	GO:0005789~endoplasmic reticulum membrane	7	22.5806	0.00619565	HSD11B1, SCD, BCL2, NOX4, SREBF2, MTOR, FDFT1	31	1186	20795	3.95923	0.456139	0.0607173	0.0557608
GOTERM_CC_DIRECT	GO:0005783~endoplasmic reticulum	7	22.5806	0.00690255	CNR2, SCD, BCL2, NOX4, SREBF2, MTOR, FDFT1	31	1213	20795	3.8711	0.492773	0.0614955	0.0564754
GOTERM_CC_DIRECT	GO:0032991~protein-containing complex	5	16.129	0.0166779	FABP1, PARP1, BCL2, HIF1A, ESR1	31	691	20795	4.85388	0.807608	0.136203	0.125084
GOTERM_CC_DIRECT	GO:0016607~nuclear speck	4	12.9032	0.0263676	FTO, NAMPT, NR1H4, HIF1A	31	449	20795	5.976	0.927103	0.198771	0.182545
GOTERM_CC_DIRECT	GO:0005635~nuclear envelope	3	9.67742	0.0373227	PARP1, INSR, MTOR	31	212	20795	9.49254	0.97595	0.261259	0.239932
GOTERM_CC_DIRECT	GO:0005741~mitochondrial outer membrane	3	9.67742	0.0422416	CNR1, BCL2, MTOR	31	227	20795	8.86528	0.985443	0.275979	0.25345
GOTERM_CC_DIRECT	GO:0005782~peroxisomal matrix	2	6.45161	0.0724091	FABP1, NOS2	31	52	20795	25.8002	0.999368	0.443506	0.407301
GOTERM_CC_DIRECT	GO:0070062~extracellular exosome	7	22.5806	0.0972672	FABP1, ACLY, FABP4, FASN, INSR, NAMPT, SHBG	31	2242	20795	2.0944	0.999956	0.560717	0.514944

## Sheet: MF
Supplementary Table 6. MF enrichment analysis
Category	Term	Count	%	PValue	Genes	List Total	Pop Hits	Pop Total	Fold Enrichment	Bonferroni	Benjamini	FDR
GOTERM_MF_DIRECT	GO:0004879~nuclear receptor activity	7	22.5806	2.06098e-10	VDR, HNF4A, NR1H4, NR1H3, PPARG, PPARA, ESR1	31	54	19253	80.5084	5.04941e-08	5.04941e-08	4.55477e-08
GOTERM_MF_DIRECT	GO:0043565~sequence-specific DNA binding	9	29.0323	3.71767e-08	VDR, HNF4A, NR1H4, BCL2, NR1H3, PPARG, PPARA, HIF1A, ESR1	31	341	19253	16.3917	9.10824e-06	4.55414e-06	4.10802e-06
GOTERM_MF_DIRECT	GO:0001223~transcription coactivator binding	5	16.129	9.66354e-07	PPARG, PPARA, HIF1A, ESR1, RELA	31	49	19253	63.3739	0.000236729	7.89189e-05	7.11881e-05
GOTERM_MF_DIRECT	GO:0003707~nuclear steroid receptor activity	4	12.9032	6.75871e-06	VDR, HNF4A, PPARA, ESR1	31	24	19253	103.511	0.00165452	0.000413971	0.000373419
GOTERM_MF_DIRECT	GO:0001228~DNA-binding transcription activator activity, RNA polymerase II-specific	8	25.8065	8.90351e-06	HNF4A, NR1H4, NR1H3, PPARG, PPARA, HIF1A, ESR1, RELA	31	497	19253	9.99701	0.00217899	0.000436272	0.000393535
GOTERM_MF_DIRECT	GO:0003700~DNA-binding transcription factor activity	8	25.8065	3.33929e-05	VDR, HNF4A, NR1H4, PPARG, PPARA, HIF1A, ESR1, RELA	31	610	19253	8.14511	0.00814802	0.00136354	0.00122997
GOTERM_MF_DIRECT	GO:0000978~RNA polymerase II cis-regulatory region sequence-specific DNA binding	10	32.2581	5.09751e-05	VDR, HNF4A, NR1H4, NR1H3, PPARG, PPARA, HIF1A, ESR1, SREBF2, RELA	31	1176	19253	5.28116	0.0124116	0.00178413	0.00160936
GOTERM_MF_DIRECT	GO:0000981~DNA-binding transcription factor activity, RNA polymerase II-specific	10	32.2581	8.61229e-05	VDR, HNF4A, NR1H4, NR1H3, PPARG, PPARA, HIF1A, ESR1, SREBF2, RELA	31	1258	19253	4.93692	0.0208799	0.00263751	0.00237914
GOTERM_MF_DIRECT	GO:0046965~nuclear retinoid X receptor binding	3	9.67742	0.00035359	VDR, NR1H4, PPARG	31	18	19253	103.511	0.0829972	0.0096255	0.00868259
GOTERM_MF_DIRECT	GO:0000976~transcription cis-regulatory region binding	5	16.129	0.000508083	HNF4A, NR1H4, NR1H3, PPARG, RELA	31	241	19253	12.8852	0.117072	0.012448	0.0112286
GOTERM_MF_DIRECT	GO:0003682~chromatin binding	6	19.3548	0.000888932	FABP1, PARP1, HNF4A, PPARG, ESR1, RELA	31	491	19253	7.58938	0.195782	0.0185709	0.0167517
GOTERM_MF_DIRECT	GO:0042826~histone deacetylase binding	4	12.9032	0.001022	MAPK8, PARP1, HIF1A, RELA	31	128	19253	19.4083	0.221603	0.0185709	0.0167517
GOTERM_MF_DIRECT	GO:0005496~steroid binding	3	9.67742	0.00106119	HSD11B1, SHBG, ESR1	31	31	19253	60.103	0.229049	0.0185709	0.0167517
GOTERM_MF_DIRECT	GO:0005504~fatty acid binding	3	9.67742	0.00106119	FABP1, FABP4, HNF4A	31	31	19253	60.103	0.229049	0.0185709	0.0167517
GOTERM_MF_DIRECT	GO:0001221~transcription coregulator binding	3	9.67742	0.0015111	NR1H4, PPARG, ESR1	31	37	19253	50.3566	0.309611	0.0246813	0.0222636
GOTERM_MF_DIRECT	GO:0003677~DNA binding	9	29.0323	0.00165013	PARP1, VDR, HNF4A, NR1H3, PPARG, PPARA, ESR1, SREBF2, RELA	31	1500	19253	3.72639	0.332767	0.0252676	0.0227925
GOTERM_MF_DIRECT	GO:0030331~nuclear estrogen receptor binding	3	9.67742	0.00185333	PARP1, PPARG, ESR1	31	41	19253	45.4437	0.365227	0.0267098	0.0240933
GOTERM_MF_DIRECT	GO:0044877~protein-containing complex binding	5	16.129	0.00198316	CASP3, INSR, PPARA, RELA, MTOR	31	348	19253	8.92334	0.385137	0.026993	0.0243488
GOTERM_MF_DIRECT	GO:0019899~enzyme binding	5	16.129	0.00260047	MAPK8, PARP1, PPARG, HIF1A, ESR1	31	375	19253	8.28086	0.471623	0.0335324	0.0302476
GOTERM_MF_DIRECT	GO:0061629~RNA polymerase II-specific DNA-binding transcription factor binding	4	12.9032	0.00288357	PARP1, HNF4A, PPARA, HIF1A	31	184	19253	13.5014	0.507123	0.0346792	0.0312821
GOTERM_MF_DIRECT	GO:0005515~protein binding	29	93.5484	0.00304982	FTO, HIF1A, RELA, MAPK8, CNR2, CNR1, CASP3, HNF4A, NAMPT, FDFT1, PARP1, NOS2, VDR, INSR, NR1H4, NR1H3, ESR1, SREBF2, MTOR, FABP1, ACLY, SCD, CDK4, FASN, BCL2, NOX4, PPARG, PPARA, SHBG	31	13690	19253	1.31562	0.526852	0.0346792	0.0312821
GOTERM_MF_DIRECT	GO:0038186~bile acid nuclear receptor activity	2	6.45161	0.00311405	VDR, NR1H4	31	2	19253	621.065	0.534262	0.0346792	0.0312821
GOTERM_MF_DIRECT	GO:0070888~E-box binding	3	9.67742	0.00380046	PPARG, HIF1A, SREBF2	31	59	19253	31.5796	0.606583	0.0404831	0.0365174
GOTERM_MF_DIRECT	GO:0004949~cannabinoid receptor activity	2	6.45161	0.00466756	CNR2, CNR1	31	3	19253	414.043	0.682167	0.0467737	0.0421918
GOTERM_MF_DIRECT	GO:0042802~identical protein binding	9	29.0323	0.00477283	PARP1, CNR1, INSR, NAMPT, BCL2, PPARG, ESR1, RELA, MTOR	31	1777	19253	3.14552	0.690297	0.0467737	0.0421918
GOTERM_MF_DIRECT	GO:0016491~oxidoreductase activity	4	12.9032	0.00538514	HSD11B1, SCD, FASN, NOX4	31	230	19253	10.8011	0.733645	0.0507445	0.0457737
GOTERM_MF_DIRECT	GO:0001227~DNA-binding transcription repressor activity, RNA polymerase II-specific	4	12.9032	0.00854191	PPARG, PPARA, SREBF2, RELA	31	272	19253	9.1333	0.877759	0.07751	0.0699171
GOTERM_MF_DIRECT	GO:0031625~ubiquitin protein ligase binding	4	12.9032	0.0115474	PARP1, BCL2, HIF1A, RELA	31	304	19253	8.1719	0.9419	0.10104	0.0911422
GOTERM_MF_DIRECT	GO:0032052~bile acid binding	2	6.45161	0.0139396	FABP1, NR1H4	31	9	19253	138.014	0.96791	0.117765	0.106229
GOTERM_MF_DIRECT	GO:0140537~transcription regulator activator activity	2	6.45161	0.0185442	PARP1, HIF1A	31	12	19253	103.511	0.989806	0.151444	0.136609
GOTERM_MF_DIRECT	GO:0005324~long-chain fatty acid transmembrane transporter activity	2	6.45161	0.0246514	FABP1, FABP4	31	16	19253	77.6331	0.997791	0.194826	0.175741
GOTERM_MF_DIRECT	GO:0042803~protein homodimerization activity	5	16.129	0.0283677	HSD11B1, NOS2, PARP1, HNF4A, RELA	31	753	19253	4.12393	0.999133	0.210619	0.189987
GOTERM_MF_DIRECT	GO:0140297~DNA-binding transcription factor binding	3	9.67742	0.0283691	BCL2, PPARG, RELA	31	169	19253	11.0248	0.999133	0.210619	0.189987
GOTERM_MF_DIRECT	GO:0001216~DNA-binding transcription activator activity	2	6.45161	0.0322338	PPARA, HIF1A	31	21	19253	59.149	0.999674	0.232273	0.20952
GOTERM_MF_DIRECT	GO:0070412~R-SMAD binding	2	6.45161	0.0397591	PARP1, PPARG	31	26	19253	47.7742	0.999952	0.278314	0.251051
GOTERM_MF_DIRECT	GO:0019901~protein kinase binding	4	12.9032	0.0410418	PARP1, HIF1A, ESR1, RELA	31	495	19253	5.0187	0.999965	0.279312	0.251951
GOTERM_MF_DIRECT	GO:0019904~protein domain specific binding	3	9.67742	0.0447377	INSR, PPARA, HIF1A	31	217	19253	8.58615	0.999987	0.296236	0.267217
GOTERM_MF_DIRECT	GO:0008270~zinc ion binding	8	25.8065	0.0471496	PARP1, VDR, HNF4A, NR1H4, NR1H3, PPARG, PPARA, ESR1	31	2187	19253	2.27184	0.999993	0.303991	0.274212
GOTERM_MF_DIRECT	GO:0042277~peptide binding	2	6.45161	0.0590613	PPARG, RELA	31	39	19253	31.8495	1	0.371026	0.334681
GOTERM_MF_DIRECT	GO:0050661~NADP binding	2	6.45161	0.0649246	HSD11B1, NOS2	31	43	19253	28.8867	1	0.387964	0.349959
GOTERM_MF_DIRECT	GO:0016922~nuclear receptor binding	2	6.45161	0.0649246	NR1H4, HIF1A	31	43	19253	28.8867	1	0.387964	0.349959
GOTERM_MF_DIRECT	GO:0050660~flavin adenine dinucleotide binding	2	6.45161	0.0965467	NOS2, NOX4	31	65	19253	19.1097	1	0.563189	0.50802

## Sheet: KEGG
Supplementary Table 6. KEGG enrichment analysis
ID	Description	GeneRatio	BgRatio	pvalue	p.adjust	qvalue	geneID	Count
hsa04936	Alcoholic liver disease	8/28	144/8535	1.26273e-08	2.0835e-06	9.57016e-07	PPARA/FASN/RELA/FABP1/CASP3/MAPK8/SCD/NOX4	8
hsa03320	PPAR signaling pathway	6/28	76/8535	1.31579e-07	1.08553e-05	4.98614e-06	PPARA/PPARG/FABP1/NR1H3/FABP4/SCD	6
hsa04932	Non-alcoholic fatty liver disease	7/28	157/8535	5.33527e-07	2.9344e-05	1.34786e-05	PPARA/PPARG/RELA/CASP3/NR1H3/MAPK8/INSR	7
hsa04933	AGE-RAGE signaling pathway in diabetic complications	6/28	101/8535	7.21523e-07	2.97628e-05	1.3671e-05	RELA/CASP3/BCL2/MAPK8/NOX4/CDK4	6
hsa04931	Insulin resistance	6/28	109/8535	1.13254e-06	3.28686e-05	1.50975e-05	PPARA/RELA/NR1H3/MAPK8/INSR/MTOR	6
hsa04066	HIF-1 signaling pathway	6/28	110/8535	1.19522e-06	3.28686e-05	1.50975e-05	RELA/NOS2/BCL2/INSR/MTOR/HIF1A	6
hsa04152	AMPK signaling pathway	6/28	122/8535	2.19615e-06	5.17664e-05	2.37779e-05	PPARG/FASN/HNF4A/INSR/MTOR/SCD	6
hsa05222	Small cell lung cancer	5/28	93/8535	1.11122e-05	0.000229189	0.000105273	RELA/NOS2/CASP3/BCL2/CDK4	5
hsa01522	Endocrine resistance	5/28	99/8535	1.5087e-05	0.000276595	0.000127048	BCL2/MAPK8/MTOR/ESR1/CDK4	5
hsa05152	Tuberculosis	6/28	182/8535	2.20727e-05	0.000364199	0.000167288	RELA/NOS2/CASP3/BCL2/MAPK8/VDR	6
hsa05145	Toxoplasmosis	5/28	112/8535	2.74799e-05	0.000412199	0.000189335	RELA/NOS2/CASP3/BCL2/MAPK8	5
hsa05167	Kaposi sarcoma-associated herpesvirus infection	6/28	196/8535	3.35722e-05	0.000461618	0.000212035	RELA/CASP3/MAPK8/MTOR/HIF1A/CDK4	6
hsa05415	Diabetic cardiomyopathy	6/28	205/8535	4.32226e-05	0.000548595	0.000251986	PPARA/RELA/MAPK8/INSR/MTOR/PARP1	6
hsa05207	Chemical carcinogenesis - receptor activation	6/28	215/8535	5.64423e-05	0.000665213	0.000305553	PPARA/RELA/BCL2/MTOR/ESR1/VDR	6
hsa04210	Apoptosis	5/28	136/8535	6.98385e-05	0.000752091	0.000345458	RELA/CASP3/BCL2/MAPK8/PARP1	5
hsa04920	Adipocytokine signaling pathway	4/28	70/8535	7.32249e-05	0.000752091	0.000345458	PPARA/RELA/MAPK8/MTOR	4
hsa05162	Measles	5/28	139/8535	7.74881e-05	0.000752091	0.000345458	RELA/CASP3/BCL2/MAPK8/CDK4	5
hsa05212	Pancreatic cancer	4/28	77/8535	0.000106384	0.000971604	0.000446287	RELA/MAPK8/MTOR/CDK4	4
hsa05133	Pertussis	4/28	78/8535	0.000111882	0.000971604	0.000446287	RELA/NOS2/CASP3/MAPK8	4
hsa05160	Hepatitis C	5/28	159/8535	0.000146395	0.00115637	0.000531155	PPARA/RELA/CASP3/NR1H3/CDK4	5
hsa04215	Apoptosis - multiple species	3/28	32/8535	0.000147174	0.00115637	0.000531155	CASP3/BCL2/MAPK8	3
hsa05210	Colorectal cancer	4/28	87/8535	0.000171083	0.00128312	0.000589378	CASP3/BCL2/MAPK8/MTOR	4
hsa04211	Longevity regulating pathway	4/28	90/8535	0.00019507	0.00139941	0.000642793	PPARG/RELA/INSR/MTOR	4
hsa05010	Alzheimer disease	7/28	391/8535	0.000205758	0.00141459	0.000649763	RELA/NOS2/CASP3/MAPK8/INSR/MTOR/NOX4	7
hsa04659	Th17 cell differentiation	4/28	109/8535	0.000406915	0.00268564	0.00123359	RELA/MAPK8/MTOR/HIF1A	4
hsa04930	Type II diabetes mellitus	3/28	47/8535	0.000465547	0.00284924	0.00130874	MAPK8/INSR/MTOR	3
hsa05169	Epstein-Barr virus infection	5/28	204/8535	0.000466239	0.00284924	0.00130874	RELA/CASP3/BCL2/MAPK8/CDK4	5
hsa05170	Human immunodeficiency virus 1 infection	5/28	213/8535	0.000568094	0.0033477	0.0015377	RELA/CASP3/BCL2/MAPK8/MTOR	5
hsa05417	Lipid and atherosclerosis	5/28	216/8535	0.000605519	0.0034452	0.00158248	PPARG/RELA/CASP3/BCL2/MAPK8	5
hsa05022	Pathways of neurodegeneration - multiple diseases	7/28	483/8535	0.000743998	0.00409199	0.00187957	RELA/NOS2/CASP3/BCL2/MAPK8/MTOR/NOX4	7
hsa04910	Insulin signaling pathway	4/28	138/8535	0.000990972	0.00527453	0.00242275	FASN/MAPK8/INSR/MTOR	4
hsa04917	Prolactin signaling pathway	3/28	71/8535	0.00155683	0.00776039	0.00356458	RELA/MAPK8/ESR1	3
hsa05120	Epithelial cell signaling in Helicobacter pylori infection	3/28	71/8535	0.00155683	0.00776039	0.00356458	RELA/CASP3/MAPK8	3
hsa04148	Efferocytosis	4/28	157/8535	0.00159911	0.00776039	0.00356458	PPARG/CASP3/NR1H3/HIF1A	4
hsa04115	p53 signaling pathway	3/28	75/8535	0.00182325	0.00841322	0.00386445	CASP3/BCL2/CDK4	3
hsa05161	Hepatitis B	4/28	163/8535	0.00183561	0.00841322	0.00386445	RELA/CASP3/BCL2/MAPK8	4
hsa04140	Autophagy - animal	4/28	169/8535	0.00209548	0.00934472	0.00429231	BCL2/MAPK8/MTOR/HIF1A	4
hsa05168	Herpes simplex virus 1 infection	4/28	182/8535	0.00274426	0.0119158	0.00547331	RELA/CASP3/BCL2/MTOR	4
hsa05235	PD-L1 expression and PD-1 checkpoint pathway in cancer	3/28	90/8535	0.00306958	0.0129748	0.00595973	RELA/MTOR/HIF1A	3
hsa04621	NOD-like receptor signaling pathway	4/28	189/8535	0.00314541	0.0129748	0.00595973	RELA/BCL2/MAPK8/NAMPT	4
hsa04657	IL-17 signaling pathway	3/28	95/8535	0.00357722	0.0143961	0.00661258	RELA/CASP3/MAPK8	3
hsa05215	Prostate cancer	3/28	98/8535	0.00390508	0.0153414	0.00704676	RELA/BCL2/MTOR	3
hsa05231	Choline metabolism in cancer	3/28	99/8535	0.00401831	0.0154191	0.00708246	MAPK8/MTOR/HIF1A	3
hsa05205	Proteoglycans in cancer	4/28	204/8535	0.00413723	0.0155146	0.00712633	CASP3/MTOR/HIF1A/ESR1	4
hsa05142	Chagas disease	3/28	103/8535	0.00449127	0.01611	0.00739981	RELA/NOS2/MAPK8	3
hsa05146	Amoebiasis	3/28	103/8535	0.00449127	0.01611	0.00739981	RELA/NOS2/CASP3	3
hsa04064	NF-kappa B signaling pathway	3/28	105/8535	0.00473992	0.0162935	0.00748409	RELA/BCL2/PARP1	3
hsa04137	Mitophagy - animal	3/28	105/8535	0.00473992	0.0162935	0.00748409	RELA/MAPK8/HIF1A	3
hsa04151	PI3K-Akt signaling pathway	5/28	362/8535	0.00585847	0.0195448	0.0089775	RELA/BCL2/INSR/MTOR/CDK4	5
hsa05163	Human cytomegalovirus infection	4/28	226/8535	0.00594803	0.0195448	0.0089775	RELA/CASP3/MTOR/CDK4	4
hsa05208	Chemical carcinogenesis - reactive oxygen species	4/28	227/8535	0.00604111	0.0195448	0.0089775	RELA/MAPK8/NOX4/HIF1A	4
hsa04668	TNF signaling pathway	3/28	119/8535	0.00671486	0.0211933	0.00973471	RELA/CASP3/MAPK8	3
hsa04722	Neurotrophin signaling pathway	3/28	120/8535	0.006872	0.0211933	0.00973471	RELA/BCL2/MAPK8	3
hsa04071	Sphingolipid signaling pathway	3/28	122/8535	0.00719287	0.0211933	0.00973471	RELA/BCL2/MAPK8	3
hsa04660	T cell receptor signaling pathway	3/28	122/8535	0.00719287	0.0211933	0.00973471	RELA/MAPK8/CDK4	3
hsa04919	Thyroid hormone signaling pathway	3/28	122/8535	0.00719287	0.0211933	0.00973471	MTOR/HIF1A/ESR1	3
hsa05131	Shigellosis	4/28	250/8535	0.00845985	0.023988	0.0110184	RELA/BCL2/MAPK8/MTOR	4
hsa04926	Relaxin signaling pathway	3/28	130/8535	0.00856509	0.023988	0.0110184	RELA/NOS2/MAPK8	3
hsa05132	Salmonella infection	4/28	251/8535	0.00857753	0.023988	0.0110184	RELA/CASP3/BCL2/MAPK8	4
hsa05418	Fluid shear stress and atherosclerosis	3/28	141/8535	0.0106887	0.029394	0.0135016	RELA/BCL2/MAPK8	3
hsa04380	Osteoclast differentiation	3/28	143/8535	0.0111049	0.0300377	0.0137972	PPARG/RELA/MAPK8	3
hsa05224	Breast cancer	3/28	148/8535	0.0121861	0.0324309	0.0148965	MTOR/ESR1/CDK4	3
hsa04961	Endocrine and other factor-regulated calcium reabsorption	2/28	53/8535	0.0128994	0.0337841	0.015518	ESR1/VDR	2
hsa04218	Cellular senescence	3/28	157/8535	0.0142814	0.0363735	0.0167074	RELA/MTOR/CDK4	3
hsa05134	Legionellosis	2/28	56/8535	0.014329	0.0363735	0.0167074	RELA/CASP3	2
hsa04217	Necroptosis	3/28	159/8535	0.0147733	0.0364973	0.0167643	BCL2/MAPK8/PARP1	3
hsa01212	Fatty acid metabolism	2/28	57/8535	0.0148201	0.0364973	0.0167643	FASN/SCD	2
hsa04010	MAPK signaling pathway	4/28	300/8535	0.0157401	0.0378403	0.0173812	RELA/CASP3/MAPK8/INSR	4
hsa04923	Regulation of lipolysis in adipocytes	2/28	59/8535	0.0158241	0.0378403	0.0173812	INSR/FABP4	2
hsa04213	Longevity regulating pathway - multiple species	2/28	62/8535	0.0173835	0.0409755	0.0188213	INSR/MTOR	2
hsa05016	Huntington disease	4/28	311/8535	0.0177475	0.0412441	0.0189447	PPARG/CASP3/MAPK8/MTOR	4
hsa05164	Influenza A	3/28	173/8535	0.0184865	0.042365	0.0194595	RELA/CASP3/CDK4	3
hsa05221	Acute myeloid leukemia	2/28	68/8535	0.0206899	0.0467649	0.0214805	RELA/MTOR	2
hsa05165	Human papillomavirus infection	4/28	333/8535	0.0222313	0.0493555	0.0226705	RELA/CASP3/MTOR/CDK4	4
hsa05230	Central carbon metabolism in cancer	2/28	71/8535	0.0224343	0.0493555	0.0226705	MTOR/HIF1A	2
hsa04622	RIG-I-like receptor signaling pathway	2/28	72/8535	0.023029	0.0499972	0.0229652	RELA/MAPK8	2
hsa01524	Platinum drug resistance	2/28	75/8535	0.024852	0.0532542	0.0244613	CASP3/BCL2	2
hsa05214	Glioma	2/28	76/8535	0.0254724	0.053884	0.0247506	MTOR/CDK4	2
hsa05220	Chronic myeloid leukemia	2/28	77/8535	0.0260993	0.0545111	0.0250386	RELA/CDK4	2
hsa05140	Leishmaniasis	2/28	79/8535	0.0273718	0.0564518	0.02593	RELA/NOS2	2
hsa01521	EGFR tyrosine kinase inhibitor resistance	2/28	80/8535	0.0280173	0.0564518	0.02593	BCL2/MTOR	2
hsa05130	Pathogenic Escherichia coli infection	3/28	203/8535	0.0280548	0.0564518	0.02593	RELA/CASP3/MAPK8	3
hsa05203	Viral carcinogenesis	3/28	205/8535	0.0287712	0.0571958	0.0262718	RELA/CASP3/CDK4	3
hsa04623	Cytosolic DNA-sensing pathway	2/28	83/8535	0.0299909	0.0589106	0.0270594	RELA/CASP3	2
hsa05014	Amyotrophic lateral sclerosis	4/28	371/8535	0.0315095	0.0611654	0.0280951	NOS2/CASP3/BCL2/MTOR	4
hsa04012	ErbB signaling pathway	2/28	86/8535	0.0320187	0.0614311	0.0282172	MAPK8/MTOR	2
hsa05166	Human T-cell leukemia virus 1 infection	3/28	224/8535	0.036065	0.0683991	0.0314178	RELA/MAPK8/CDK4	3
hsa04024	cAMP signaling pathway	3/28	226/8535	0.0368839	0.0685114	0.0314694	PPARA/RELA/MAPK8	3
hsa04658	Th1 and Th2 cell differentiation	2/28	93/8535	0.0369546	0.0685114	0.0314694	RELA/MAPK8	2
hsa04714	Thermogenesis	3/28	235/8535	0.0406884	0.0745954	0.0342639	PPARG/MTOR/CNR1	3
hsa04014	Ras signaling pathway	3/28	238/8535	0.0419998	0.0761535	0.0349796	RELA/MAPK8/INSR	3
hsa04625	C-type lectin receptor signaling pathway	2/28	105/8535	0.0460473	0.0825848	0.0379337	RELA/MAPK8	2
hsa04620	Toll-like receptor signaling pathway	2/28	109/8535	0.0492453	0.0873706	0.040132	RELA/MAPK8	2
hsa04928	Parathyroid hormone synthesis, secretion and action	2/28	115/8535	0.0541903	0.0951212	0.043692	BCL2/VDR	2
hsa00061	Fatty acid biosynthesis	1/28	18/8535	0.0574885	0.0998484	0.0458634	FASN	1
hsa04935	Growth hormone synthesis, secretion and action	2/28	122/8535	0.0601741	0.103424	0.0475059	MAPK8/MTOR	2
hsa00100	Steroid biosynthesis	1/28	20/8535	0.0636757	0.108314	0.0497521	FDFT1	1
hsa04068	FoxO signaling pathway	2/28	133/8535	0.0700153	0.117883	0.0541472	MAPK8/INSR	2
hsa00220	Arginine biosynthesis	1/28	23/8535	0.0728833	0.121472	0.0557958	NOS2	1
hsa05135	Yersinia infection	2/28	138/8535	0.0746547	0.12318	0.0565804	RELA/MAPK8	2
hsa04915	Estrogen signaling pathway	2/28	139/8535	0.0755945	0.123496	0.0567254	BCL2/ESR1	2
hsa04371	Apelin signaling pathway	2/28	140/8535	0.0765381	0.123812	0.0568704	NOS2/MTOR	2
hsa05017	Spinocerebellar ataxia	2/28	144/8535	0.0803507	0.128349	0.0589547	MAPK8/MTOR	2
hsa05206	MicroRNAs in cancer	3/28	312/8535	0.0808989	0.128349	0.0589547	CASP3/BCL2/MTOR	3
hsa04950	Maturity onset diabetes of the young	1/28	26/8535	0.0820034	0.128863	0.0591905	HNF4A	1
hsa01040	Biosynthesis of unsaturated fatty acids	1/28	27/8535	0.0850242	0.130166	0.0597894	SCD	1
hsa04072	Phospholipase D signaling pathway	2/28	149/8535	0.0851998	0.130166	0.0597894	INSR/MTOR	2
hsa04723	Retrograde endocannabinoid signaling	2/28	149/8535	0.0851998	0.130166	0.0597894	MAPK8/CNR1	2
hsa05226	Gastric cancer	2/28	150/8535	0.0861804	0.130457	0.0599227	BCL2/MTOR	2
hsa00020	Citrate cycle (TCA cycle)	1/28	30/8535	0.0940292	0.138702	0.0637101	ACLY	1
hsa01523	Antifolate resistance	1/28	30/8535	0.0940292	0.138702	0.0637101	RELA	1
hsa04150	mTOR signaling pathway	2/28	158/8535	0.0941494	0.138702	0.0637101	INSR/MTOR	2
hsa04136	Autophagy - other	1/28	32/8535	0.099985	0.145996	0.0670603	MTOR	1
hsa04630	JAK-STAT signaling pathway	2/28	168/8535	0.104403	0.150179	0.0689818	BCL2/MTOR	2
hsa04141	Protein processing in endoplasmic reticulum	2/28	170/8535	0.106491	0.150179	0.0689818	BCL2/MAPK8	2
hsa04530	Tight junction	2/28	170/8535	0.106491	0.150179	0.0689818	MAPK8/CDK4	2
hsa05225	Hepatocellular carcinoma	2/28	170/8535	0.106491	0.150179	0.0689818	MTOR/CDK4	2
hsa05216	Thyroid cancer	1/28	37/8535	0.11471	0.160399	0.0736762	PPARG	1
hsa00760	Nicotinate and nicotinamide metabolism	1/28	38/8535	0.117627	0.161737	0.0742905	NAMPT	1
hsa04960	Aldosterone-regulated sodium reabsorption	1/28	38/8535	0.117627	0.161737	0.0742905	INSR	1
hsa05219	Bladder cancer	1/28	41/8535	0.126322	0.172257	0.0791229	CDK4	1
hsa04613	Neutrophil extracellular trap formation	2/28	193/8535	0.131278	0.177171	0.0813799	RELA/MTOR	2
hsa04975	Fat digestion and absorption	1/28	43/8535	0.132073	0.177171	0.0813799	FABP1	1
hsa03410	Base excision repair	1/28	44/8535	0.134935	0.17955	0.0824728	PARP1	1
hsa05202	Transcriptional misregulation in cancer	2/28	198/8535	0.136838	0.180627	0.0829673	PPARG/RELA	2
hsa04510	Focal adhesion	2/28	203/8535	0.142453	0.186545	0.0856859	BCL2/MAPK8	2
hsa05030	Cocaine addiction	1/28	49/8535	0.149107	0.193722	0.0889824	RELA	1
hsa00330	Arginine and proline metabolism	1/28	50/8535	0.151915	0.195296	0.0897052	NOS2	1
hsa04015	Rap1 signaling pathway	2/28	212/8535	0.152686	0.195296	0.0897052	INSR/CNR1	2
hsa04913	Ovarian steroidogenesis	1/28	52/8535	0.157503	0.199908	0.0918238	INSR	1
hsa04081	Hormone signaling	2/28	219/8535	0.160748	0.202469	0.0930001	INSR/ESR1	2
hsa04340	Hedgehog signaling pathway	1/28	56/8535	0.168574	0.210717	0.0967887	BCL2	1
hsa04978	Mineral absorption	1/28	61/8535	0.182215	0.225365	0.103517	VDR	1
hsa05171	Coronavirus disease - COVID-19	2/28	238/8535	0.183024	0.225365	0.103517	RELA/MAPK8	2
hsa00140	Steroid hormone biosynthesis	1/28	63/8535	0.18761	0.229301	0.105325	HSD11B1	1
hsa05321	Inflammatory bowel disease	1/28	66/8535	0.195639	0.237357	0.109025	RELA	1
hsa04664	Fc epsilon RI signaling pathway	1/28	69/8535	0.203592	0.244801	0.112444	MAPK8	1
hsa05211	Renal cell carcinoma	1/28	70/8535	0.206226	0.244801	0.112444	HIF1A	1
hsa05416	Viral myocarditis	1/28	70/8535	0.206226	0.244801	0.112444	CASP3	1
hsa05204	Chemical carcinogenesis - DNA adducts	1/28	71/8535	0.208852	0.246147	0.113063	HSD11B1	1
hsa05218	Melanoma	1/28	73/8535	0.214078	0.248752	0.114259	CDK4	1
hsa05223	Non-small cell lung cancer	1/28	73/8535	0.214078	0.248752	0.114259	CDK4	1
hsa05012	Parkinson disease	2/28	271/8535	0.222729	0.256995	0.118046	CASP3/MAPK8	2
hsa00980	Metabolism of xenobiotics by cytochrome P450	1/28	79/8535	0.229557	0.263034	0.12082	HSD11B1	1
hsa05020	Prion disease	2/28	278/8535	0.231266	0.263164	0.120879	CASP3/MAPK8	2
hsa04146	Peroxisome	1/28	83/8535	0.239713	0.270908	0.124436	NOS2	1
hsa04976	Bile secretion	1/28	90/8535	0.257176	0.288666	0.132593	NR1H4	1
hsa04662	B cell receptor signaling pathway	1/28	91/8535	0.259638	0.289462	0.132959	RELA	1
hsa04520	Adherens junction	1/28	93/8535	0.264541	0.290995	0.133663	INSR	1
hsa04912	GnRH signaling pathway	1/28	93/8535	0.264541	0.290995	0.133663	MAPK8	1
hsa04750	Inflammatory mediator regulation of TRP channels	1/28	99/8535	0.27906	0.304933	0.140065	MAPK8	1
hsa04922	Glucagon signaling pathway	1/28	107/8535	0.29799	0.323476	0.148582	PPARA	1
hsa04914	Progesterone-mediated oocyte maturation	1/28	111/8535	0.307274	0.331374	0.15221	MAPK8	1
hsa04726	Serotonergic synapse	1/28	115/8535	0.31644	0.339043	0.155733	CASP3	1
hsa04725	Cholinergic synapse	1/28	116/8535	0.318713	0.339275	0.155839	BCL2	1
hsa04080	Neuroactive ligand-receptor interaction	2/28	370/8535	0.344145	0.363999	0.167196	CNR1/CNR2	2
hsa04728	Dopaminergic synapse	1/28	132/8535	0.354107	0.372151	0.17094	MAPK8	1
hsa04650	Natural killer cell mediated cytotoxicity	1/28	134/8535	0.358404	0.374283	0.171919	CASP3	1
hsa04261	Adrenergic signaling in cardiomyocytes	1/28	154/8535	0.39989	0.414454	0.190371	BCL2	1
hsa04934	Cushing syndrome	1/28	155/8535	0.401895	0.414454	0.190371	CDK4	1
hsa04110	Cell cycle	1/28	158/8535	0.407871	0.418005	0.192002	CDK4	1
hsa04022	cGMP-PKG signaling pathway	1/28	166/8535	0.423527	0.43137	0.198141	INSR	1
hsa04310	Wnt signaling pathway	1/28	174/8535	0.438784	0.444167	0.204019	MAPK8	1
hsa04062	Chemokine signaling pathway	1/28	193/8535	0.473473	0.47636	0.218807	RELA	1
hsa04020	Calcium signaling pathway	1/28	254/8535	0.571424	0.571424	0.262472	NOS2	1
