# Supplementary material for: Acetylshikonin mitigates diet-induced MASLD by targeting PPARγ-mediated metabolic dysfunction
Source: Front Pharmacol. 2026 Feb 23;17:1735481. doi: 10.3389/fphar.2026.1735481 (PMC12968015; doi:10.3389/fphar.2026.1735481)
Supplement: Supplementary file 6 [file Table4.xlsx]

## Sheet: GeneCards
MASLD Targets in GeneCards (Relevance score＞median)
Gene Symbol	Description	Relevance score
PNPLA3	Patatin Like Phospholipase Domain Containing 3	56.6115
MIR122	MicroRNA 122	29.6059
MIR34A	MicroRNA 34a	27.7996
MIR7-3HG	MIR7-3 Host Gene	25.4272
TM6SF2	Transmembrane 6 Superfamily Member 2	24.5714
LIVAR	Liver Cell Viability Associated LncRNA	24.2161
MIR21	MicroRNA 21	24.136
MT-TP	Mitochondrially Encoded TRNA-Pro (CCN)	23.8871
MIRLET7C	MicroRNA Let-7c	23.8349
PPARG	Peroxisome Proliferator Activated Receptor Gamma	23.5386
MIR132	MicroRNA 132	22.6685
MIR140	MicroRNA 140	21.9254
MIRLET7D	MicroRNA Let-7d	21.8782
MIR130A	MicroRNA 130a	21.6263
MIR27A	MicroRNA 27a	21.4482
MIR30A	MicroRNA 30a	21.2365
MIR200A	MicroRNA 200a	21.0584
MIR378A	MicroRNA 378a	21.0584
LINC01672	Long Intergenic Non-Protein Coding RNA 1672	20.3664
MIR17	MicroRNA 17	20.2434
MIR451A	MicroRNA 451a	20.1282
ADIPOQ	Adiponectin, C1Q And Collagen Domain Containing	20.0999
LNCARSR	LncRNA Regulator Of Akt Signaling Associated With HCC And RCC	19.876
MIR33A	MicroRNA 33a	19.7393
MIR27B	MicroRNA 27b	19.4402
MIR26A1	MicroRNA 26a-1	19.2621
MIR200C	MicroRNA 200c	19.0504
TNF	Tumor Necrosis Factor	19.0159
MIR22	MicroRNA 22	18.8723
MIR200B	MicroRNA 200b	18.8723
MIRLET7E	MicroRNA Let-7e	18.8723
MSR1	Macrophage Scavenger Receptor 1	18.832
GGT1	Gamma-Glutamyltransferase 1	18.3294
MIR10B	MicroRNA 10b	18.2461
MIR126	MicroRNA 126	18.1094
MIR31	MicroRNA 31	18.1094
SOD2-OT1	SOD2 Overlapping Transcript 1	18.0495
MIR107	MicroRNA 107	17.9313
MIR154	MicroRNA 154	17.9313
MIR203A	MicroRNA 203a	17.9313
MIR151A	MicroRNA 151a	17.9313
MIR16-1	MicroRNA 16-1	17.9313
MIR183	MicroRNA 183	17.9313
MIR29C	MicroRNA 29c	17.9313
MIR30D	MicroRNA 30d	17.9313
MIR95	MicroRNA 95	17.9313
MIR187	MicroRNA 187	17.9313
MTTP	Microsomal Triglyceride Transfer Protein	17.5275
MIR429	MicroRNA 429	17.5012
FGF21	Fibroblast Growth Factor 21	17.0924
GPT	Glutamic--Pyruvic Transaminase	16.8603
INS	Insulin	16.1643
PPARA	Peroxisome Proliferator Activated Receptor Alpha	16.0527
H19	H19 Imprinted Maternally Expressed Transcript	15.5694
FAS-AS1	FAS Antisense RNA 1	14.2995
APOC3	Apolipoprotein C3	14.0794
HFE	Homeostatic Iron Regulator	14.0519
APOB	Apolipoprotein B	13.8763
LEP	Leptin	13.7472
RBP4	Retinol Binding Protein 4	13.5366
GCKR	Glucokinase Regulator	13.3926
IL6	Interleukin 6	13.3884
SREBF1	Sterol Regulatory Element Binding Transcription Factor 1	13.2816
APOA1	Apolipoprotein A1	13.2812
LEPR	Leptin Receptor	13.2625
CHKB-CPT1B	CHKB-CPT1B Readthrough (NMD Candidate)	12.7588
HSD17B13	Hydroxysteroid 17-Beta Dehydrogenase 13	12.723
RETN	Resistin	12.7118
KRT18	Keratin 18	12.6164
LPL	Lipoprotein Lipase	12.6069
MLXIPL	MLX Interacting Protein Like	12.3252
MBOAT7	Membrane Bound O-Acyltransferase Domain Containing 7	12.2144
SAMM50	SAMM50 Sorting And Assembly Machinery Component	12.1775
AHSG	Alpha 2-HS Glycoprotein	11.9251
SMAD5-AS1	SMAD5 Antisense RNA 1	11.854
TRIB1	Tribbles Pseudokinase 1	11.8251
UCP2	Uncoupling Protein 2	11.5148
TMX2-CTNND1	TMX2-CTNND1 Readthrough (NMD Candidate)	11.3879
NR1H4	Nuclear Receptor Subfamily 1 Group H Member 4	11.3553
ATG7	Autophagy Related 7	11.087
MIR192	MicroRNA 192	10.7357
PGR-AS1	PGR Antisense RNA 1	10.5464
CERNA3	Competing Endogenous LncRNA 3 For MiR-645	9.79003
CYP2E1	Cytochrome P450 Family 2 Subfamily E Member 1	9.71942
CRP	C-Reactive Protein	9.71379
PEMT	Phosphatidylethanolamine N-Methyltransferase	9.50265
HULC	Hepatocellular Carcinoma Up-Regulated Long Non-Coding RNA	9.41143
PARVB	Parvin Beta	9.35866
MEG3	Maternally Expressed 3	9.33462
SIRT1	Sirtuin 1	9.31958
SLC17A5	Solute Carrier Family 17 Member 5	9.22132
IGF1	Insulin Like Growth Factor 1	9.09278
FASN	Fatty Acid Synthase	9.03607
BDNF-AS	BDNF Antisense RNA	8.96655
FTO	FTO Alpha-Ketoglutarate Dependent Dioxygenase	8.91043
NCAN	Neurocan	8.81068
ALB	Albumin	8.62399
ACACA	Acetyl-CoA Carboxylase Alpha	8.46025
NAFLD1	Fatty Liver Disease 1, Susceptiblity To	8.46001
MTHFR	Methylenetetrahydrofolate Reductase	8.43143
SERPINE1	Serpin Family E Member 1	8.42493
LINC-ROR	Long Intergenic Non-Protein Coding RNA, Regulator Of Reprogramming	8.4117
FABP2	Fatty Acid Binding Protein 2	8.31542
RARRES2	Retinoic Acid Receptor Responder 2	8.24872
LIPA	Lipase A, Lysosomal Acid Type	8.2081
MIR146B	MicroRNA 146b	8.16259
APOE	Apolipoprotein E	8.04986
PPARGC1A	PPARG Coactivator 1 Alpha	8.0459
DPP4	Dipeptidyl Peptidase 4	7.95411
APOA5	Apolipoprotein A5	7.8968
FGF19	Fibroblast Growth Factor 19	7.89394
SOD2	Superoxide Dismutase 2	7.81509
NAMPT	Nicotinamide Phosphoribosyltransferase	7.50151
LIPC	Lipase C, Hepatic Type	7.48391
FNDC5	Fibronectin Type III Domain Containing 5	7.40972
HMGCR	3-Hydroxy-3-Methylglutaryl-CoA Reductase	7.34128
IL1B	Interleukin 1 Beta	7.34128
ANGPTL8	Angiopoietin Like 8	7.21156
GPAM	Glycerol-3-Phosphate Acyltransferase, Mitochondrial	6.90564
MTARC1	Mitochondrial Amidoxime Reducing Component 1	6.89971
SERPINA1	Serpin Family A Member 1	6.87636
LINC02605	Long Intergenic Non-Protein Coding RNA 2605	6.87636
TLR4	Toll Like Receptor 4	6.82083
GDF15	Growth Differentiation Factor 15	6.80669
MIR33B	MicroRNA 33b	6.67559
PTPRD	Protein Tyrosine Phosphatase Receptor Type D	6.64093
CAT	Catalase	6.55421
GSTT1	Glutathione S-Transferase Theta 1	6.52862
NR1H3	Nuclear Receptor Subfamily 1 Group H Member 3	6.49813
ADIPOR2	Adiponectin Receptor 2	6.40025
PCSK9	Proprotein Convertase Subtilisin/Kexin Type 9	6.36143
NFE2L2	NFE2 Like BZIP Transcription Factor 2	6.32623
FABP1	Fatty Acid Binding Protein 1	6.31837
BCL2	BCL2 Apoptosis Regulator	6.30566
SIRT3	Sirtuin 3	6.27647
MIR181D	MicroRNA 181d	6.24927
GSTM1	Glutathione S-Transferase Mu 1	6.16123
MIR511	MicroRNA 511	6.1275
LCN2	Lipocalin 2	6.05595
CD163	CD163 Molecule	6.05595
HNF4A	Hepatocyte Nuclear Factor 4 Alpha	5.9856
TP53	Tumor Protein P53	5.94071
FABP4	Fatty Acid Binding Protein 4	5.94071
INSR	Insulin Receptor	5.91587
CPT1A	Carnitine Palmitoyltransferase 1A	5.85984
PLIN2	Perilipin 2	5.84408
MAP3K5	Mitogen-Activated Protein Kinase Kinase Kinase 5	5.80401
PVT1	Pvt1 Oncogene	5.80401
IL1A	Interleukin 1 Alpha	5.72544
FOXO1	Forkhead Box O1	5.72314
GSTP1	Glutathione S-Transferase Pi 1	5.71856
PON1	Paraoxonase 1	5.71856
MIR29A	MicroRNA 29a	5.71856
IRS1	Insulin Receptor Substrate 1	5.68319
NRG4	Neuregulin 4	5.58186
ACOX1	Acyl-CoA Oxidase 1	5.54499
LEPQTL1	Leptin, Serum Levels Of	5.51006
TF	Transferrin	5.47589
ABCB11	ATP Binding Cassette Subfamily B Member 11	5.47235
GCLC	Glutamate-Cysteine Ligase Catalytic Subunit	5.47235
MIR149	MicroRNA 149	5.46641
MIR379	MicroRNA 379	5.46641
PRKAA2	Protein Kinase AMP-Activated Catalytic Subunit Alpha 2	5.41399
HMOX1	Heme Oxygenase 1	5.40371
CD36	CD36 Molecule	5.35128
HLA-DRB1	Major Histocompatibility Complex, Class II, DR Beta 1	5.3412
HLA-DQA1	Major Histocompatibility Complex, Class II, DQ Alpha 1	5.3412
ENSG00000253111	Novel Transcript	5.3412
LINC02964	Long Intergenic Non-Protein Coding RNA 2964	5.3412
SCD	Stearoyl-CoA Desaturase	5.33336
SERPINA12	Serpin Family A Member 12	5.32971
ESM1	Endothelial Cell Specific Molecule 1	5.32971
HLA-DQB1	Major Histocompatibility Complex, Class II, DQ Beta 1	5.30209
SPP1	Secreted Phosphoprotein 1	5.28403
SIRT6	Sirtuin 6	5.28403
SLC40A1	Solute Carrier Family 40 Member 1	5.28257
CXCL10	C-X-C Motif Chemokine Ligand 10	5.23604
ENPP1	Ectonucleotide Pyrophosphatase/Phosphodiesterase 1	5.23233
IL10	Interleukin 10	5.16732
HP	Haptoglobin	5.16732
TMBIM1	Transmembrane BAX Inhibitor Motif Containing 1	5.16732
XIST	X Inactive Specific Transcript	5.16732
MIR98	MicroRNA 98	5.16732
TIMP2	TIMP Metallopeptidase Inhibitor 2	5.15156
NEAT1	Nuclear Paraspeckle Assembly Transcript 1	5.15045
CNR1	Cannabinoid Receptor 1	5.1149
VDR	Vitamin D Receptor	5.0352
CPS1	Carbamoyl-Phosphate Synthase 1	5.03062
SPARC	Secreted Protein Acidic And Cysteine Rich	5.03062
TLR1	Toll Like Receptor 1	5.03062
KL	Klotho	5.03062
CD14	CD14 Molecule	5.03062
TIMP1	TIMP Metallopeptidase Inhibitor 1	5.03062
ABHD5	Abhydrolase Domain Containing 5, Lysophosphatidic Acid Acyltransferase	5.03062
APPL1	Adaptor Protein, Phosphotyrosine Interacting With PH Domain And Leucine Zipper 1	5.03062
UCP3	Uncoupling Protein 3	5.03062
PNPLA2	Patatin Like Phospholipase Domain Containing 2	5.0243
AGT	Angiotensinogen	4.9283
SREBF2	Sterol Regulatory Element Binding Transcription Factor 2	4.9283
TLR2	Toll Like Receptor 2	4.8985
GAS5	Growth Arrest Specific 5	4.8985
HLA-DRB5	Major Histocompatibility Complex, Class II, DR Beta 5	4.87582
TRIB1AL	TRIB1 Associated LncRNA	4.87582
CM034958-363		4.87582
APOC4-APOC2	APOC4-APOC2 Readthrough (NMD Candidate)	4.81306
TRC-GCA24-1	TRNA-Cys (GCA) 24-1	4.81306
CP	Ceruloplasmin	4.77769
DELEC1	Deleted In Esophageal Cancer 1	4.77754
DGAT1	Diacylglycerol O-Acyltransferase 1	4.72511
HADHA	Hydroxyacyl-CoA Dehydrogenase Trifunctional Multienzyme Complex Subunit Alpha	4.72511
HSD11B1	Hydroxysteroid 11-Beta Dehydrogenase 1	4.67636
SNORD15A	Small Nucleolar RNA, C/D Box 15A	4.67636
CAV1	Caveolin 1	4.67616
BMP6	Bone Morphogenetic Protein 6	4.64084
CNR2	Cannabinoid Receptor 2	4.56091
SPINK1	Serine Peptidase Inhibitor Kazal Type 1	4.53133
AGTR1	Angiotensin II Receptor Type 1	4.49821
IFNL3	Interferon Lambda 3	4.49821
MIR320A	MicroRNA 320a	4.49821
IL18	Interleukin 18	4.48717
COL13A1	Collagen Type XIII Alpha 1 Chain	4.45486
ZPR1	ZPR1 Zinc Finger	4.45486
CD44	CD44 Molecule (Indian Blood Group)	4.42421
HIF1A	Hypoxia Inducible Factor 1 Subunit Alpha	4.42421
CETP	Cholesteryl Ester Transfer Protein	4.42421
RIPK3	Receptor Interacting Serine/Threonine Kinase 3	4.42421
POSTN	Periostin	4.42421
GCG	Glucagon	4.42421
FGL1	Fibrinogen Like 1	4.42421
MIR20A	MicroRNA 20a	4.42421
CERS5	Ceramide Synthase 5	4.42238
BID	BH3 Interacting Domain Death Agonist	4.41455
PTEN	Phosphatase And Tensin Homolog	4.37706
ENPP2	Ectonucleotide Pyrophosphatase/Phosphodiesterase 2	4.37706
HS3ST1	Heparan Sulfate-Glucosamine 3-Sulfotransferase 1	4.36661
YIPF1	Yip1 Domain Family Member 1	4.36661
HLA-DQA2	Major Histocompatibility Complex, Class II, DQ Alpha 2	4.36107
HLA-DQB2	Major Histocompatibility Complex, Class II, DQ Beta 2	4.36107
HLA-DRB6	Major Histocompatibility Complex, Class II, DR Beta 6 (Pseudogene)	4.36107
CM034958-364		4.36107
ADIPOR1	Adiponectin Receptor 1	4.26182
ALMS1	ALMS1 Centrosome And Basal Body Associated Protein	4.26182
KLB	Klotho Beta	4.26182
MIR155	MicroRNA 155	4.26182
MERTK	MER Proto-Oncogene, Tyrosine Kinase	4.24606
GLP1R	Glucagon Like Peptide 1 Receptor	4.24606
THBS1	Thrombospondin 1	4.24606
ERLIN1	ER Lipid Raft Associated 1	4.24606
RHBDF2	Rhomboid 5 Homolog 2	4.24606
MIR302A	MicroRNA 302a	4.24606
CPT2	Carnitine Palmitoyltransferase 2	4.21418
GPT2	Glutamic--Pyruvic Transaminase 2	4.21418
ACACB	Acetyl-CoA Carboxylase Beta	4.21418
FGA	Fibrinogen Alpha Chain	4.12512
MAPK8	Mitogen-Activated Protein Kinase 8	4.12512
SCARB1	Scavenger Receptor Class B Member 1	4.12512
IGFBP7	Insulin Like Growth Factor Binding Protein 7	4.12512
NR1H2	Nuclear Receptor Subfamily 1 Group H Member 2	4.12512
OSM	Oncostatin M	4.12512
SMURF1	SMAD Specific E3 Ubiquitin Protein Ligase 1	4.12512
MIR211	MicroRNA 211	4.12512
LINC01554	Long Intergenic Non-Protein Coding RNA 1554	4.12512
BGLAP	Bone Gamma-Carboxyglutamate Protein	4.06812
ADH1B	Alcohol Dehydrogenase 1B (Class I), Beta Polypeptide	4.02476
TAGLN	Transgelin	4.02476
CWF19L1	CWF19 Like Cell Cycle Control Factor 1	4.02476
RSPO3	R-Spondin 3	4.02476
ALDH2	Aldehyde Dehydrogenase 2 Family Member	3.94697
PARP1	Poly(ADP-Ribose) Polymerase 1	3.94697
FAS	Fas Cell Surface Death Receptor	3.94697
CYBB	Cytochrome B-245 Beta Chain	3.94697
DDX3X	DEAD-Box Helicase 3 X-Linked	3.94697
HSPD1	Heat Shock Protein Family D (Hsp60) Member 1	3.94697
AHR	Aryl Hydrocarbon Receptor	3.94697
KRT8	Keratin 8	3.94697
CHI3L1	Chitinase 3 Like 1	3.94697
HBB	Hemoglobin Subunit Beta	3.94697
CCL20	C-C Motif Chemokine Ligand 20	3.94697
EDA	Ectodysplasin A	3.94697
LITAF	Lipopolysaccharide Induced TNF Factor	3.94697
NOX4	NADPH Oxidase 4	3.94697
AQP9	Aquaporin 9	3.94697
SERPINB3	Serpin Family B Member 3	3.94697
SIRT4	Sirtuin 4	3.94697
SELENOP	Selenoprotein P	3.94697
MIR517A	MicroRNA 517a	3.94697
C10orf95-AS1	C10orf95 Antisense RNA 1	3.94697
ANGPTL3	Angiopoietin Like 3	3.94143
GC	GC Vitamin D Binding Protein	3.94143
SMPD1	Sphingomyelin Phosphodiesterase 1	3.87204
COL3A1	Collagen Type III Alpha 1 Chain	3.81597
MIR190B	MicroRNA 190b	3.81597
TRIM47	Tripartite Motif Containing 47	3.81043
CBS	Cystathionine Beta-Synthase	3.78409
ACADM	Acyl-CoA Dehydrogenase Medium Chain	3.78409
ACADVL	Acyl-CoA Dehydrogenase Very Long Chain	3.78409
PCK2	Phosphoenolpyruvate Carboxykinase 2, Mitochondrial	3.78409
MIR199A1	MicroRNA 199a-1	3.78409
HLA-DRA	Major Histocompatibility Complex, Class II, DR Alpha	3.7768
SLC18A1	Solute Carrier Family 18 Member A1	3.7768
SIK3	SIK Family Kinase 3	3.7768
SYN2	Synapsin II	3.7768
BUD13	BUD13 Homolog	3.7768
ALPK2	Alpha Kinase 2	3.7768
CYP21A1P	Cytochrome P450 Family 21 Subfamily A Member 1, Pseudogene	3.7768
LINC00355	Long Intergenic Non-Protein Coding RNA 355	3.7768
HLA-DQB1-AS1	HLA-DQB1 Antisense RNA 1	3.7768
LGMNP1	Legumain Pseudogene 1	3.7768
RPL30P9	Ribosomal Protein L30 Pseudogene 9	3.7768
HSALNG0063784		3.7768
TCF7L2	Transcription Factor 7 Like 2	3.73534
KHK	Ketohexokinase	3.73534
PRDX5	Peroxiredoxin 5	3.73534
DGAT2	Diacylglycerol O-Acyltransferase 2	3.73534
AGXT2	Alanine--Glyoxylate Aminotransferase 2	3.73534
RNU4ATAC	RNA, U4atac Small Nuclear	3.73534
NOS2	Nitric Oxide Synthase 2	3.69982
SLC25A13	Solute Carrier Family 25 Member 13	3.69982
ABCB7	ATP Binding Cassette Subfamily B Member 7	3.69982
MTOR	Mechanistic Target Of Rapamycin Kinase	3.56801
CDK4	Cyclin Dependent Kinase 4	3.55719
RELA	RELA Proto-Oncogene, NF-KB Subunit	3.55719
GRIA3	Glutamate Ionotropic Receptor AMPA Type Subunit 3	3.55719
CASP7	Caspase 7	3.55719
DICER1	Dicer 1, Ribonuclease III	3.55719
FBN1	Fibrillin 1	3.55719
MMP7	Matrix Metallopeptidase 7	3.55719
CD38	CD38 Molecule	3.55719
CDH5	Cadherin 5	3.55719
CYBA	Cytochrome B-245 Alpha Chain	3.55719
FGF23	Fibroblast Growth Factor 23	3.55719
NEU1	Neuraminidase 1	3.55719
OTC	Ornithine Transcarbamylase	3.55719
THBD	Thrombomodulin	3.55719
VCAM1	Vascular Cell Adhesion Molecule 1	3.55719
BIRC5	Baculoviral IAP Repeat Containing 5	3.55719
CLCN2	Chloride Voltage-Gated Channel 2	3.55719
FBXW7	F-Box And WD Repeat Domain Containing 7	3.55719
FMO3	Flavin Containing Dimethylaniline Monoxygenase 3	3.55719
LOXL2	Lysyl Oxidase Like 2	3.55719
SELP	Selectin P	3.55719
TLR6	Toll Like Receptor 6	3.55719
OSMR	Oncostatin M Receptor	3.55719
TNFSF10	TNF Superfamily Member 10	3.55719
AKR1D1	Aldo-Keto Reductase Family 1 Member D1	3.55719
BCAT1	Branched Chain Amino Acid Transaminase 1	3.55719
CD82	CD82 Molecule	3.55719
DGCR8	DGCR8 Microprocessor Complex Subunit	3.55719
DROSHA	Drosha Ribonuclease III	3.55719
NPY	Neuropeptide Y	3.55719
SULT2A1	Sulfotransferase Family 2A Member 1	3.55719
UBE2D1	Ubiquitin Conjugating Enzyme E2 D1	3.55719
AZGP1	Alpha-2-Glycoprotein 1, Zinc-Binding	3.55719
IGFBP5	Insulin Like Growth Factor Binding Protein 5	3.55719
MAP3K4	Mitogen-Activated Protein Kinase Kinase Kinase 4	3.55719
S100A9	S100 Calcium Binding Protein A9	3.55719
SLC10A1	Solute Carrier Family 10 Member 1	3.55719
SH2B1	SH2B Adaptor Protein 1	3.55719
GRHL2	Grainyhead Like Transcription Factor 2	3.55719
SIRT5	Sirtuin 5	3.55719
TP53BP2	Tumor Protein P53 Binding Protein 2	3.55719
CCL19	C-C Motif Chemokine Ligand 19	3.55719
IL25	Interleukin 25	3.55719
IL34	Interleukin 34	3.55719
ITLN1	Intelectin 1	3.55719
NUCB2	Nucleobindin 2	3.55719
TRIM31	Tripartite Motif Containing 31	3.55719
COL21A1	Collagen Type XXI Alpha 1 Chain	3.55719
SENP3	SUMO Specific Peptidase 3	3.55719
APPL2	Adaptor Protein, Phosphotyrosine Interacting With PH Domain And Leucine Zipper 2	3.55719
CILP2	Cartilage Intermediate Layer Protein 2	3.55719
TRIM67	Tripartite Motif Containing 67	3.55719
XPO4	Exportin 4	3.55719
FBXO2	F-Box Protein 2	3.55719
RLN2	Relaxin 2	3.55719
ARRDC3	Arrestin Domain Containing 3	3.55719
IRX2-DT	IRX2 Divergent Transcript	3.55719
MIR29B1	MicroRNA 29b-1	3.55719
MIR135A1	MicroRNA 135a-1	3.55719
MIR212	MicroRNA 212	3.55719
MIR30C1	MicroRNA 30c-1	3.55719
MIR331	MicroRNA 331	3.55719
LINC01587	Long Intergenic Non-Protein Coding RNA 1587	3.55719
MIR205	MicroRNA 205	3.55719
MIR381	MicroRNA 381	3.55719
MIR627	MicroRNA 627	3.55719
MIR873	MicroRNA 873	3.55719
NR2F1-AS1	NR2F1 Antisense RNA 1	3.55719
HEIH	Hepatocellular Carcinoma Up-Regulated EZH2-Associated Long Non-Coding RNA	3.55719
CERNA2	Competing Endogenous LncRNA 2 For MicroRNA Let-7b	3.55719
SNORD44	Small Nucleolar RNA, C/D Box 44	3.55719
SNORD43	Small Nucleolar RNA, C/D Box 43	3.55719
ZFP91-CNTF	ZFP91-CNTF Readthrough (NMD Candidate)	3.55719
CCEPR	Cervical Carcinoma Expressed PCNA Regulatory LncRNA	3.55719
EIF3J-DT	EIF3J Divergent Transcript	3.55719
MIR520F	MicroRNA 520f	3.55719
TRG-GCC3-1	TRNA-Gly (Anticodon GCC) 3-1	3.55719
SUGP1	SURP And G-Patch Domain Containing 1	3.55165
NNMT	Nicotinamide N-Methyltransferase	3.51688
CHUK	Component Of Inhibitor Of Nuclear Factor Kappa B Kinase Complex	3.51134
TMC4	Transmembrane Channel Like 4	3.51134
ACE	Angiotensin I Converting Enzyme	3.32399
CTNNB1	Catenin Beta 1	3.17233
ALPP	Alkaline Phosphatase, Placental	3.14779
NFKB1	Nuclear Factor Kappa B Subunit 1	3.12709
CXCL8	C-X-C Motif Chemokine Ligand 8	3.12709
FCN2	Ficolin 2	3.12709
ADAMTS9	ADAM Metallopeptidase With Thrombospondin Type 1 Motif 9	3.12709
IL22RA1	Interleukin 22 Receptor Subunit Alpha 1	3.12709
IL1F10	Interleukin 1 Family Member 10	3.12709
ITGB3BP	Integrin Subunit Beta 3 Binding Protein	3.12709
RNF6	Ring Finger Protein 6	3.12709
CEP192	Centrosomal Protein 192	3.12709
ANGPTL2	Angiopoietin Like 2	3.12709
DNAJC15	DnaJ Heat Shock Protein Family (Hsp40) Member C15	3.12709
TAFA5	TAFA Chemokine Like Family Member 5	3.12709
ZNF267	Zinc Finger Protein 267	3.12709
MIR129-1	MicroRNA 129-1	3.12709
MIR1296	MicroRNA 1296	3.12709
NGF	Nerve Growth Factor	3.12156
FASLG	Fas Ligand	3.12156
VEGFA	Vascular Endothelial Growth Factor A	3.12156
CAD	Carbamoyl-Phosphate Synthetase 2, Aspartate Transcarbamylase, And Dihydroorotase	3.12156
FDFT1	Farnesyl-Diphosphate Farnesyltransferase 1	3.12156
DCLK1	Doublecortin Like Kinase 1	3.12156
NR5A2	Nuclear Receptor Subfamily 5 Group A Member 2	3.12156
LCP1	Lymphocyte Cytosolic Protein 1	3.12156
PTPRU	Protein Tyrosine Phosphatase Receptor Type U	3.12156
ADA2	Adenosine Deaminase 2	3.12156
ARPC1B	Actin Related Protein 2/3 Complex Subunit 1B	3.12156
ZBTB17	Zinc Finger And BTB Domain Containing 17	3.12156
RPS18	Ribosomal Protein S18	3.12156
EIF3B	Eukaryotic Translation Initiation Factor 3 Subunit B	3.12156
PLPPR4	Phospholipid Phosphatase Related 4	3.12156
SLC38A8	Solute Carrier Family 38 Member 8	3.12156
GCN1	GCN1 Activator Of EIF2AK4	3.12156
SNX8	Sorting Nexin 8	3.12156
IRX3	Iroquois Homeobox 3	3.12156
JCAD	Junctional Cadherin 5 Associated	3.12156
EPHA2	EPH Receptor A2	3.08374
PSMB8	Proteasome 20S Subunit Beta 8	3.08374
KCNMA1	Potassium Calcium-Activated Channel Subfamily M Alpha 1	3.08374
TAP1	Transporter 1, ATP Binding Cassette Subfamily B Member	3.08374
NEDD4L	NEDD4 Like E3 Ubiquitin Protein Ligase	3.08374
HLA-DPB1	Major Histocompatibility Complex, Class II, DP Beta 1	3.08374
TAP2	Transporter 2, ATP Binding Cassette Subfamily B Member	3.08374
EYA1	EYA Transcriptional Coactivator And Phosphatase 1	3.08374
BRD2	Bromodomain Containing 2	3.08374
DAXX	Death Domain Associated Protein	3.08374
PARD3	Par-3 Family Cell Polarity Regulator	3.08374
TSEN2	TRNA Splicing Endonuclease Subunit 2	3.08374
APOA4	Apolipoprotein A4	3.08374
DOCK7	Dedicator Of Cytokinesis 7	3.08374
HLA-DPA1	Major Histocompatibility Complex, Class II, DP Alpha 1	3.08374
NUP85	Nucleoporin 85	3.08374
PEX26	Peroxisomal Biogenesis Factor 26	3.08374
ST8SIA1	ST8 Alpha-N-Acetyl-Neuraminide Alpha-2,8-Sialyltransferase 1	3.08374
DNMBP	Dynamin Binding Protein	3.08374
HLA-DMA	Major Histocompatibility Complex, Class II, DM Alpha	3.08374
HLA-DMB	Major Histocompatibility Complex, Class II, DM Beta	3.08374
LMBRD1	LMBR1 Domain Containing 1	3.08374
SLC9A9	Solute Carrier Family 9 Member A9	3.08374
ATF6B	Activating Transcription Factor 6 Beta	3.08374
WASHC5	WASH Complex Subunit 5	3.08374
HLA-DOA	Major Histocompatibility Complex, Class II, DO Alpha	3.08374
MRPS7	Mitochondrial Ribosomal Protein S7	3.08374
NSMCE2	NSE2 (MMS21) Homolog, SMC5-SMC6 Complex SUMO Ligase	3.08374
DDX50	DExD-Box Helicase 50	3.08374
EYA2	EYA Transcriptional Coactivator And Phosphatase 2	3.08374
NMT2	N-Myristoyltransferase 2	3.08374
TIMP4	TIMP Metallopeptidase Inhibitor 4	3.08374
MAU2	MAU2 Sister Chromatid Cohesion Factor	3.08374
NELFE	Negative Elongation Factor Complex Member E	3.08374
CHST2	Carbohydrate Sulfotransferase 2	3.08374
COBLL1	Cordon-Bleu WH2 Repeat Protein Like 1	3.08374
HLA-DOB	Major Histocompatibility Complex, Class II, DO Beta	3.08374
VPS52	VPS52 Subunit Of GARP Complex	3.08374
WDR46	WD Repeat Domain 46	3.08374
RNF214	Ring Finger Protein 214	3.08374
SIDT2	SID1 Transmembrane Family Member 2	3.08374
NYAP2	Neuronal Tyrosine-Phosphorylated Phosphoinositide-3-Kinase Adaptor 2	3.08374
GPSM3	G Protein Signaling Modulator 3	3.08374
MICAL3	Microtubule Associated Monooxygenase, Calponin And LIM Domain Containing 3	3.08374
SLC9C2	Solute Carrier Family 9 Member C2 (Putative)	3.08374
FAM171A1	Family With Sequence Similarity 171 Member A1	3.08374
CPLANE2	Ciliogenesis And Planar Polarity Effector Complex Subunit 2	3.08374
APOA1-AS	APOA1 Antisense RNA	3.08374
HCG25	HLA Complex Group 25	3.08374
LOC100507053	Uncharacterized LOC100507053	3.08374
MIR122HG	MIR122 Host Gene	3.08374
BUD13-DT	BUD13 Divergent Transcript	3.08374
LINC01774	Long Intergenic Non-Protein Coding RNA 1774	3.08374
MIR5702	MicroRNA 5702	3.08374
ENSG00000224077	Novel Transcript	3.08374
ENSG00000225335	Novel Transcript	3.08374
RPS27P19	Ribosomal Protein S27 Pseudogene 19	3.08374
ENSG00000253775	Novel Transcript	3.08374
LINC02629	Long Intergenic Non-Protein Coding RNA 2629	3.08374
ENSG00000093100	Novel Transcript	3.08374
ENSG00000236890	Ribosomal Protein L18a (RPL18A) Pseudogene	3.08374
ENSG00000254851	Proprotein Convertase Subtilisin/Kexin Type 7 (PCSK7) Pseudogene	3.08374
CM034961-276		3.08374
HLA-DQA1-AS1	HLA-DQA1 Antisense RNA 1	3.08374
HSALNG0063781		3.08374
HSALNG0087417		3.08374
HSALNG0149401		3.08374
NONHSAG009705.2		3.08374
lnc-MARC2-2		3.08374
HSALNG0068330		3.08374
TRA-TGC7-1	TRNA-Ala (Anticodon TGC) 7-1	3.06591
TGFB1	Transforming Growth Factor Beta 1	3.01996
FETUB	Fetuin B	2.91327
SOD1	Superoxide Dismutase 1	2.79432
A2M	Alpha-2-Macroglobulin	2.79432
MIR193A	MicroRNA 193a	2.79432
MIR320E	MicroRNA 320e	2.79432
MIR378E	MicroRNA 378e	2.79432
LGALS3	Galectin 3	2.71243
SFRP5	Secreted Frizzled Related Protein 5	2.71243
SHBG	Sex Hormone Binding Globulin	2.66161
TRE-TTC3-1	TRNA-Glu (Anticodon TTC) 3-1	2.62699
CASP3	Caspase 3	2.61617
TTR	Transthyretin	2.61617
GPX4	Glutathione Peroxidase 4	2.61617
SERPIND1	Serpin Family D Member 1	2.61617
SLC2A4	Solute Carrier Family 2 Member 4	2.61617
F3	Coagulation Factor III, Tissue Factor	2.61617
PEPD	Peptidase D	2.61617
RDH5	Retinol Dehydrogenase 5	2.61617
PPIG	Peptidylprolyl Isomerase G	2.61617
IL1RAPL2	Interleukin 1 Receptor Accessory Protein Like 2	2.61617
POLR2D	RNA Polymerase II Subunit D	2.61617
LCN1	Lipocalin 1	2.61617
TRIM59	Tripartite Motif Containing 59	2.61617
HOTTIP	HOXA Distal Transcript Antisense RNA	2.61617
MIR152	MicroRNA 152	2.61617
MIR19A	MicroRNA 19a	2.61617
SNHG16	Small Nucleolar RNA Host Gene 16	2.61617
MIR519D	MicroRNA 519d	2.61617
LINC01191	Long Intergenic Non-Protein Coding RNA 1191	2.61617
HCG18	HLA Complex Group 18	2.61617
VTRNA1-1	Vault RNA 1-1	2.61617
PCBP2-OT1	PCBP2 Overlapping Transcript 1	2.61617
LINC02518	Long Intergenic Non-Protein Coding RNA 2518	2.61617
TRAF3	TNF Receptor Associated Factor 3	2.61063
ADH1A	Alcohol Dehydrogenase 1A (Class I), Alpha Polypeptide	2.61063
CLRN1-AS1	CLRN1 Antisense RNA 1	2.61063
MAP3K7	Mitogen-Activated Protein Kinase Kinase Kinase 7	2.53428
GH1	Growth Hormone 1	2.53428
SMAD3	SMAD Family Member 3	2.49029
C3	Complement C3	2.49029
AGER	Advanced Glycosylation End-Product Specific Receptor	2.49029
XBP1	X-Box Binding Protein 1	2.49029
ACLY	ATP Citrate Lyase	2.49029
IRS2	Insulin Receptor Substrate 2	2.49029
MIR133B	MicroRNA 133b	2.49029
IFNL4	Interferon Lambda 4 (Gene/Pseudogene)	2.49029
TERC	Telomerase RNA Component	2.49009
NOTCH1	Notch Receptor 1	2.31214
SQSTM1	Sequestosome 1	2.31214
HSPA5	Heat Shock Protein Family A (Hsp70) Member 5	2.31214
PRKAA1	Protein Kinase AMP-Activated Catalytic Subunit Alpha 1	2.31214
HAMP	Hepcidin Antimicrobial Peptide	2.31214
GHRL	Ghrelin And Obestatin Prepropeptide	2.31214
MIR34C	MicroRNA 34c	2.31214
LINC01684	Long Intergenic Non-Protein Coding RNA 1684	2.31214
MIR4668	MicroRNA 4668	2.31214
ESR1	Estrogen Receptor 1	2.23814
CCL2	C-C Motif Chemokine Ligand 2	2.23814
CLU	Clusterin	2.23814
ATF4	Activating Transcription Factor 4	2.23814
DDIT3	DNA Damage Inducible Transcript 3	2.23814
IGFBP2	Insulin Like Growth Factor Binding Protein 2	2.23814
CXCL16	C-X-C Motif Chemokine Ligand 16	2.23814
GSTK1	Glutathione S-Transferase Kappa 1	2.23814
MIR216A	MicroRNA 216a	2.23814
STAR	Steroidogenic Acute Regulatory Protein	2.19099
MIR199B	MicroRNA 199b	2.19099
EMSLR	E2F1 MRNA Stabilizing LncRNA	2.19099
PRKCQ	Protein Kinase C Theta	2.18607
CHIT1	Chitinase 1	2.18607
CCL3	C-C Motif Chemokine Ligand 3	2.18607
ZFAS1	ZNFX1 Antisense RNA 1	2.18607
SNORD49A	Small Nucleolar RNA, C/D Box 49A	2.18607

## Sheet: DisGeNET
MASLD Targets in DisGeNET
Disease	Disease_id	Gene	Gene_id	UniProt	Gene_Full_Name	Protein_Class	N_diseases_g	DSI_g	DPI_g	pLI	Score_gda	EL_gda	EI_gda	N_PMIDs	N_SNPs_gda	First_Ref	Last_Ref
Non-alcoholic Fatty Liver Disease	C0400966	TM6SF2	53345	Q9BZW4	transmembrane 6 superfamily member 2		51	0.638	0.462	3.6097e-05	0.6	limited	0.955	66	1	2014	2020
Non-alcoholic Fatty Liver Disease	C0400966	PNPLA3	80339	Q9NST1	patatin like phospholipase domain containing 3	Enzyme	132	0.556	0.692	5.7409e-08	0.5		0.977	220	15	2008	2020
Non-alcoholic Fatty Liver Disease	C0400966	CYP2E1	1571	P05181	cytochrome P450 family 2 subfamily E member 1		306	0.459	0.885	8.0688e-09	0.4		1	12	0	2005	2019
Non-alcoholic Fatty Liver Disease	C0400966	SIRT1	23411	Q96EB6	sirtuin 1	Epigenetic regulator	675	0.378	0.885	0.087326	0.4		1	42	2	2010	2020
Non-alcoholic Fatty Liver Disease	C0400966	FGF21	26291	Q9NSA1	fibroblast growth factor 21	Signaling	236	0.485	0.769	0.029439	0.4		1	30	0	2010	2019
Non-alcoholic Fatty Liver Disease	C0400966	LEP	3952	P41159	leptin		931	0.349	0.846	0.46491	0.4		1	35	0	2009	2020
Non-alcoholic Fatty Liver Disease	C0400966	NFE2L2	4780	Q16236	nuclear factor, erythroid 2 like 2	Enzyme	823	0.357	0.885	0.0035719	0.4		1	15	0	2011	2020
Non-alcoholic Fatty Liver Disease	C0400966	PPARA	5465	Q07869	peroxisome proliferator activated receptor alpha	Nuclear receptor	408	0.432	0.885	0.030182	0.4		0.979	48	3	2007	2020
Non-alcoholic Fatty Liver Disease	C0400966	ADIPOQ	9370	Q15848	adiponectin, C1Q and collagen domain containing		679	0.376	0.885	4.6434e-09	0.4		0.928	69	7	2005	2020
Non-alcoholic Fatty Liver Disease	C0400966	NR1H4	9971	Q96RI1	nuclear receptor subfamily 1 group H member 4	Nuclear receptor	187	0.513	0.808	0.00093892	0.4		1	12	0	2015	2019
Non-alcoholic Fatty Liver Disease	C0400966	PPARD	5467	Q03181	peroxisome proliferator activated receptor delta	Nuclear receptor	197	0.513	0.846	0.99497	0.38		1	9	0	2006	2020
Non-alcoholic Fatty Liver Disease	C0400966	SREBF1	6720	P36956	sterol regulatory element binding transcription factor 1		159	0.518	0.808	0.014708	0.38		1	9	2	2013	2019
Non-alcoholic Fatty Liver Disease	C0400966	LDLR	3949	P01130	low density lipoprotein receptor		336	0.449	0.885	9.841e-24	0.37		1	10	0	2009	2016
Non-alcoholic Fatty Liver Disease	C0400966	XBP1	7494	P17861	X-box binding protein 1		234	0.477	0.846	0.032014	0.37		1	8	0	2009	2019
Non-alcoholic Fatty Liver Disease	C0400966	CAT	847	P04040	catalase	Enzyme	794	0.359	0.962	1.6263e-10	0.37		1	8	0	2007	2019
Non-alcoholic Fatty Liver Disease	C0400966	FAS	355	P25445	Fas cell surface death receptor		754	0.372	0.923	0.8117	0.36		1	7	0	2011	2018
Non-alcoholic Fatty Liver Disease	C0400966	GNMT	27232	Q14749	glycine N-methyltransferase		57	0.626	0.462	0.0028153	0.35		1	5	0	2010	2019
Non-alcoholic Fatty Liver Disease	C0400966	PEMT	10400	Q9UBM1	phosphatidylethanolamine N-methyltransferase		43	0.653	0.538	0.23456	0.34		1	5	1	2005	2019
Non-alcoholic Fatty Liver Disease	C0400966	CPT1A	1374	P50416	carnitine palmitoyltransferase 1A	Enzyme	143	0.555	0.808	5.114e-09	0.34		1	5	0	2015	2019
Non-alcoholic Fatty Liver Disease	C0400966	NR5A2	2494	O00482	nuclear receptor subfamily 5 group A member 2	Nuclear receptor	116	0.563	0.731	0.23807	0.34		1	4	0	2016	2018
Non-alcoholic Fatty Liver Disease	C0400966	TGFB1	7040	P01137	transforming growth factor beta 1	Signaling	1558	0.287	0.962	0.03685	0.34		1	5	0	2003	2019
Non-alcoholic Fatty Liver Disease	C0400966	AHR	196	P35869	aryl hydrocarbon receptor	Transcription factor	532	0.41	0.923	0.99999	0.33		1	4	0	2017	2020
Non-alcoholic Fatty Liver Disease	C0400966	GSTM1	2944	P09488	glutathione S-transferase mu 1		627	0.38	0.923	0.0020641	0.33		1	3	0	2009	2013
Non-alcoholic Fatty Liver Disease	C0400966	GSTP1	2950	P09211	glutathione S-transferase pi 1		610	0.383	0.923	0.014155	0.33		0.667	3	0	2011	2013
Non-alcoholic Fatty Liver Disease	C0400966	IL1A	3552	P01583	interleukin 1 alpha		1002	0.333	0.962	0.0001602	0.33		1	4	0	2011	2019
Non-alcoholic Fatty Liver Disease	C0400966	JAK2	3717	O60674	Janus kinase 2	Kinase	644	0.385	0.885	0.65372	0.33		1	4	0	2017	2019
Non-alcoholic Fatty Liver Disease	C0400966	PRKCA	5578	P17252	protein kinase C alpha	Kinase	368	0.44	0.846	0.3677	0.33		1	4	0	2018	2019
Non-alcoholic Fatty Liver Disease	C0400966	ABCC2	1244	Q92887	ATP binding cassette subfamily C member 2	Transporter	254	0.483	0.808	5.2025e-47	0.32		1	3	2	2009	2020
Non-alcoholic Fatty Liver Disease	C0400966	KLB	152831	Q86Z14	klotho beta	Enzyme	53	0.647	0.5	0.036433	0.32		1	3	3	2018	2020
Non-alcoholic Fatty Liver Disease	C0400966	ACE	1636	P12821	angiotensin I converting enzyme	Enzyme	1082	0.328	0.923	1.0344e-37	0.32		1	3	0	2011	2018
Non-alcoholic Fatty Liver Disease	C0400966	ALDH2	217	P05091	aldehyde dehydrogenase 2 family member	Enzyme	337	0.457	0.885	3.3959e-10	0.32		1	3	1	2016	2019
Non-alcoholic Fatty Liver Disease	C0400966	GSTT1	2952	P30711	glutathione S-transferase theta 1		541	0.393	0.923	0.00014834	0.32		0.667	3	0	2011	2013
Non-alcoholic Fatty Liver Disease	C0400966	PTEN	5728	P60484	phosphatase and tensin homolog	Enzyme	1349	0.305	0.923	0.25651	0.32		1	3	0	2010	2018
Non-alcoholic Fatty Liver Disease	C0400966	CD14	929	P08571	CD14 molecule		551	0.392	0.885	4.8813e-05	0.32		1	3	0	2010	2017
Non-alcoholic Fatty Liver Disease	C0400966	NQO1	1728	P15559	NAD(P)H quinone dehydrogenase 1		368	0.434	0.885	1.1867e-09	0.31		1	2	0	2017	2018
Non-alcoholic Fatty Liver Disease	C0400966	FOLR2	2350	P14207	folate receptor beta		105	0.559	0.654	5.4816e-06	0.31		1	1	0	2019	2019
Non-alcoholic Fatty Liver Disease	C0400966	GSTA1	2938	P08263	glutathione S-transferase alpha 1		108	0.561	0.731	1.7305e-06	0.31		1	1	0	2013	2013
Non-alcoholic Fatty Liver Disease	C0400966	IL4	3565	P05112	interleukin 4		996	0.332	0.962	0.0047372	0.31		1	2	0	2011	2019
Non-alcoholic Fatty Liver Disease	C0400966	LIF	3976	P15018	LIF interleukin 6 family cytokine	Signaling	236	0.483	0.769	0.5242	0.31		1	2	0	2011	2020
Non-alcoholic Fatty Liver Disease	C0400966	PDK4	5166	Q16654	pyruvate dehydrogenase kinase 4	Kinase	85	0.578	0.577	9.142e-12	0.31		1	2	0	2018	2018
Non-alcoholic Fatty Liver Disease	C0400966	PRKCD	5580	Q05655	protein kinase C delta	Kinase	287	0.48	0.846	0.99995	0.31		1	2	0	2017	2018
Non-alcoholic Fatty Liver Disease	C0400966	PRKCE	5581	Q02156	protein kinase C epsilon	Kinase	112	0.597	0.692	0.99988	0.31		1	2	0	2013	2018
Non-alcoholic Fatty Liver Disease	C0400966	VLDLR	7436	P98155	very low density lipoprotein receptor		143	0.558	0.692	1.9617e-11	0.31		1	1	0	2018	2018
Non-alcoholic Fatty Liver Disease	C0400966	ADH1A	124	P07327	alcohol dehydrogenase 1A (class I), alpha polypeptide	Enzyme	50	0.647	0.577	1.7118e-11	0.3		1	1	0	2018	2018
Non-alcoholic Fatty Liver Disease	C0400966	ADH1B	125	P00325	alcohol dehydrogenase 1B (class I), beta polypeptide	Enzyme	224	0.502	0.846	9.934e-07	0.3		1	1	0	2018	2018
Non-alcoholic Fatty Liver Disease	C0400966	ADH4	127	P08319	alcohol dehydrogenase 4 (class II), pi polypeptide	Enzyme	53	0.641	0.462	8.0684e-07	0.3		1	1	0	2018	2018
Non-alcoholic Fatty Liver Disease	C0400966	CSF2	1437	P04141	colony stimulating factor 2	Signaling	1028	0.33	0.962	0.83468	0.3		1	1	0	2011	2011
Non-alcoholic Fatty Liver Disease	C0400966	CYP1A2	1544	P05177	cytochrome P450 family 1 subfamily A member 2	Enzyme	218	0.494	0.923	2.4795e-10	0.3		1	1	0	2016	2016
Non-alcoholic Fatty Liver Disease	C0400966	CYP17A1	1586	P05093	cytochrome P450 family 17 subfamily A member 1		326	0.462	0.769	0.00026255	0.3		1	1	0	2005	2005
Non-alcoholic Fatty Liver Disease	C0400966	AHCY	191	P23526	adenosylhomocysteinase	Enzyme	107	0.582	0.692	0.035922	0.3		1	1	0	2018	2018
Non-alcoholic Fatty Liver Disease	C0400966	F2	2147	P00734	coagulation factor II, thrombin	Enzyme	490	0.415	0.885	0.0011118	0.3		1	1	0	2012	2012
Non-alcoholic Fatty Liver Disease	C0400966	ALDH1A1	216	P00352	aldehyde dehydrogenase 1 family member A1	Enzyme	270	0.46	0.846	0.95448	0.3		1	1	0	2018	2018
Non-alcoholic Fatty Liver Disease	C0400966	ALDH1B1	219	P30837	aldehyde dehydrogenase 1 family member B1	Enzyme	31	0.691	0.462	2.6981e-06	0.3		1	1	0	2018	2018
Non-alcoholic Fatty Liver Disease	C0400966	B3GAT1	27087	Q9P2W7	beta-1,3-glucuronyltransferase 1	Enzyme	199	0.494	0.769	0.13521	0.3		1	1	0	2014	2014
Non-alcoholic Fatty Liver Disease	C0400966	EIF2AK1	27102	Q9BQI3	eukaryotic translation initiation factor 2 alpha kinase 1	Kinase	56	0.633	0.577	7.0148e-07	0.3		1	1	0	2018	2018
Non-alcoholic Fatty Liver Disease	C0400966	LAMA1	284217	P25391	laminin subunit alpha 1		107	0.582	0.808	3.2248e-32	0.3		1	1	0	2011	2011
Non-alcoholic Fatty Liver Disease	C0400966	IL3	3562	P08700	interleukin 3		211	0.489	0.731	2.5874e-09	0.3		1	1	0	2011	2011
Non-alcoholic Fatty Liver Disease	C0400966	MMP1	4312	P03956	matrix metallopeptidase 1	Enzyme	589	0.385	0.885	7.7197e-18	0.3		1	1	0	2011	2011
Non-alcoholic Fatty Liver Disease	C0400966	SERPINB2	5055	P05120	serpin family B member 2	Enzyme modulator	183	0.502	0.808	6.3773e-12	0.3		1	1	0	2011	2011
Non-alcoholic Fatty Liver Disease	C0400966	ABCB4	5244	P21439	ATP binding cassette subfamily B member 4	Transporter	157	0.529	0.615	2.2138e-07	0.3		1	1	0	2010	2010
Non-alcoholic Fatty Liver Disease	C0400966	PRF1	5551	P14222	perforin 1		163	0.54	0.692	5.4875e-06	0.3		1	1	0	2014	2014
Non-alcoholic Fatty Liver Disease	C0400966	PRKACA	5566	P17612	protein kinase cAMP-activated catalytic subunit alpha	Kinase	88	0.606	0.692	0.97142	0.3		1	1	0	2018	2018
Non-alcoholic Fatty Liver Disease	C0400966	TRIB3	57761	Q96RU7	tribbles pseudokinase 3	Kinase	104	0.573	0.692	1.1597e-13	0.3		1	1	0	2018	2018
Non-alcoholic Fatty Liver Disease	C0400966	RAG2	5897	P55895	recombination activating 2		207	0.507	0.769	0.020287	0.3		1	1	0	2014	2014
Non-alcoholic Fatty Liver Disease	C0400966	RDX	5962	P35241	radixin	Cellular structure	80	0.593	0.615	0.85245	0.3		1	1	0	2018	2018
Non-alcoholic Fatty Liver Disease	C0400966	TNFRSF1B	7133	P20333	TNF receptor superfamily member 1B		417	0.425	0.885	0.50201	0.3		1	1	0	2010	2010
Non-alcoholic Fatty Liver Disease	C0400966	IKBKG	8517	Q9Y6K9	inhibitor of nuclear factor kappa B kinase regulatory subunit gamma	Kinase	252	0.493	0.769	0.084853	0.3		1	1	0	2011	2011
Non-alcoholic Fatty Liver Disease	C0400966	STC2	8614	O76061	stanniocalcin 2	Signaling	88	0.573	0.692	0.26588	0.3		1	1	0	2014	2014
Non-alcoholic Fatty Liver Disease	C0400966	ALDH4A1	8659	P30038	aldehyde dehydrogenase 4 family member A1		12	0.792	0.231	1.3725e-05	0.3		1	1	0	2018	2018
Non-alcoholic Fatty Liver Disease	C0400966	SCARB1	949	Q8WTV0	scavenger receptor class B member 1	Receptor	116	0.559	0.731	0.066228	0.3		1	1	0	2013	2013
Non-alcoholic Fatty Liver Disease	C0400966	GCKR	2646	Q14397	glucokinase regulator		136	0.604	0.615	8.5354e-19	0.2		1	21	2	2011	2020
Non-alcoholic Fatty Liver Disease	C0400966	ATP5F1B	506	P06576	ATP synthase F1 subunit beta	Transporter	62	0.626	0.654	0.97679	0.2		1	1	0	2015	2015
Non-alcoholic Fatty Liver Disease	C0400966	NCAN	1463	O14594	neurocan	Extracellular structure	44	0.67	0.5	0.068	0.18		0.875	8	1	2011	2019
Non-alcoholic Fatty Liver Disease	C0400966	PARVB	29780	Q9HBI1	parvin beta	Cellular structure	25	0.736	0.385	2.3813e-13	0.14		1	4	4	2013	2016
Non-alcoholic Fatty Liver Disease	C0400966	SAMM50	25813	Q9Y512	SAMM50 sorting and assembly machinery component		14	0.78	0.269	4.8795e-09	0.13		1	5	9	2012	2018
Non-alcoholic Fatty Liver Disease	C0400966	FDFT1	2222	P37268	farnesyl-diphosphate farnesyltransferase 1		62	0.621	0.615	4.0998e-15	0.12		1	2	1	2010	2014
Non-alcoholic Fatty Liver Disease	C0400966	PTPRD	5789	P23468	protein tyrosine phosphatase receptor type D	Enzyme	93	0.584	0.731	1	0.11		1	2	2	2018	2019
Non-alcoholic Fatty Liver Disease	C0400966	ZGLP1	100125288	P0C6A0	zinc finger GATA like protein 1		186	0.512	0.808	0.3868	0.1		1	12	0	2011	2020
Non-alcoholic Fatty Liver Disease	C0400966	PPARGC1A	10891	Q9UBK2	PPARG coactivator 1 alpha	Transcription factor	350	0.453	0.885	0.9973	0.1		1	12	2	2007	2020
Non-alcoholic Fatty Liver Disease	C0400966	NLRP3	114548	Q96P20	NLR family pyrin domain containing 3		805	0.361	0.962	0.00081103	0.1		1	27	0	2013	2020
Non-alcoholic Fatty Liver Disease	C0400966	OSBPL5	114879	Q9H0X9	oxysterol binding protein like 5		14	0.792	0.346	4.6494e-06	0.1		1	1	1	2019	2019
Non-alcoholic Fatty Liver Disease	C0400966	COL13A1	1305	Q5TAT6	collagen type XIII alpha 1 chain		139	0.608	0.654	3.7355e-14	0.1		1	1	1	2010	2010
Non-alcoholic Fatty Liver Disease	C0400966	CRP	1401	P02741	C-reactive protein		1483	0.299	0.962	0.0036969	0.1		1	25	1	2011	2019
Non-alcoholic Fatty Liver Disease	C0400966	DPP4	1803	P27487	dipeptidyl peptidase 4	Enzyme	451	0.42	0.808	7.2797e-09	0.1		1	11	0	2012	2019
Non-alcoholic Fatty Liver Disease	C0400966	ERBB4	2066	Q15303	erb-b2 receptor tyrosine kinase 4	Kinase	317	0.455	0.846	0.99912	0.1		1	1	1	2019	2019
Non-alcoholic Fatty Liver Disease	C0400966	FBL	2091	P22087	fibrillarin	Enzyme	94	0.572	0.654	0.99319	0.1		0.962	52	0	2014	2020
Non-alcoholic Fatty Liver Disease	C0400966	ALB	213	P02768	albumin	Transporter	1198	0.317	0.962	0.64329	0.1		1	14	0	2016	2020
Non-alcoholic Fatty Liver Disease	C0400966	EHBP1L1	254102	Q8N3D4	EH domain binding protein 1 like 1		12	0.89	0.115	7.1163e-13	0.1		1	1	1	2010	2010
Non-alcoholic Fatty Liver Disease	C0400966	GCG	2641	P01275	glucagon		441	0.431	0.885	0.034814	0.1		0.958	24	0	2011	2020
Non-alcoholic Fatty Liver Disease	C0400966	SLC17A5	26503	Q9NRA2	solute carrier family 17 member 5	Transporter	252	0.491	0.808	6.8514e-10	0.1		1	22	1	2011	2019
Non-alcoholic Fatty Liver Disease	C0400966	GGT1	2678	P19440	gamma-glutamyltransferase 1	Enzyme	209	0.496	0.885	7.5307e-05	0.1		1	12	0	2010	2019
Non-alcoholic Fatty Liver Disease	C0400966	GLP1R	2740	P43220	glucagon like peptide 1 receptor	G-protein coupled receptor	288	0.471	0.846	0.29347	0.1		1	18	0	2011	2020
Non-alcoholic Fatty Liver Disease	C0400966	GPT	2875	P24298	glutamic--pyruvic transaminase	Enzyme	511	0.403	0.923	3.5945e-19	0.1		0.975	159	0	2010	2020
Non-alcoholic Fatty Liver Disease	C0400966	HFE	3077	Q30201	homeostatic iron regulator		415	0.436	0.846	2.5587e-08	0.1		0.75	12	3	2003	2016
Non-alcoholic Fatty Liver Disease	C0400966	APOC3	345	P02656	apolipoprotein C3		153	0.531	0.731	0.010024	0.1		0.882	17	4	2010	2019
Non-alcoholic Fatty Liver Disease	C0400966	IGF1	3479	P05019	insulin like growth factor 1		1206	0.318	0.885	0.2716	0.1		0.933	15	0	2013	2020
Non-alcoholic Fatty Liver Disease	C0400966	IL1B	3553	P01584	interleukin 1 beta		1801	0.276	0.962	0.13005	0.1		1	12	0	2014	2019
Non-alcoholic Fatty Liver Disease	C0400966	IL6	3569	P05231	interleukin 6		2367	0.248	0.962	0.31536	0.1		0.939	33	1	2007	2019
Non-alcoholic Fatty Liver Disease	C0400966	KRT18	3875	P05783	keratin 18		151	0.53	0.692	0.73477	0.1		1	14	0	2017	2019
Non-alcoholic Fatty Liver Disease	C0400966	LEPR	3953	P48357	leptin receptor	Signaling	416	0.433	0.808	0.99475	0.1		1	10	5	2009	2019
Non-alcoholic Fatty Liver Disease	C0400966	LIPA	3988	P38571	lipase A, lysosomal acid type	Enzyme	130	0.564	0.654	5.532e-07	0.1		1	10	0	2013	2019
Non-alcoholic Fatty Liver Disease	C0400966	MIR122	406906		microRNA 122		250	0.468	0.808		0.1		1	20	0	2011	2019
Non-alcoholic Fatty Liver Disease	C0400966	MIR21	406991		microRNA 21		726	0.363	0.846		0.1		1	10	0	2015	2020
Non-alcoholic Fatty Liver Disease	C0400966	MIR34A	407040		microRNA 34a		428	0.421	0.846		0.1		0.941	17	0	2011	2019
Non-alcoholic Fatty Liver Disease	C0400966	MTTP	4547	P55157	microsomal triglyceride transfer protein	Transporter	209	0.505	0.846	1.04e-05	0.1		1	14	10	2007	2020
Non-alcoholic Fatty Liver Disease	C0400966	PIK3CA	5290	P42336	phosphatidylinositol-4,5-bisphosphate 3-kinase catalytic subunit alpha	Kinase	1511	0.292	0.923	1	0.1		1	11	0	2017	2019
Non-alcoholic Fatty Liver Disease	C0400966	PIK3CB	5291	P42338	phosphatidylinositol-4,5-bisphosphate 3-kinase catalytic subunit beta	Kinase	1083	0.322	0.885	0.99964	0.1		1	11	0	2017	2019
Non-alcoholic Fatty Liver Disease	C0400966	PIK3CD	5293	O00329	phosphatidylinositol-4,5-bisphosphate 3-kinase catalytic subunit delta	Kinase	1119	0.319	0.885	0.99999	0.1		1	11	0	2017	2019
Non-alcoholic Fatty Liver Disease	C0400966	PIK3CG	5294	P48736	phosphatidylinositol-4,5-bisphosphate 3-kinase catalytic subunit gamma	Kinase	1101	0.32	0.885	1.4076e-06	0.1		1	11	0	2017	2019
Non-alcoholic Fatty Liver Disease	C0400966	PPARG	5468	P37231	peroxisome proliferator activated receptor gamma	Nuclear receptor	877	0.358	0.885	0.029194	0.1		0.941	34	6	2007	2020
Non-alcoholic Fatty Liver Disease	C0400966	GATAD2A	54815	Q86YP4	GATA zinc finger domain containing 2A	Nucleic acid binding	19	0.792	0.231	0.99957	0.1		1	1	2	2018	2018
Non-alcoholic Fatty Liver Disease	C0400966	PRKAA1	5562	Q13131	protein kinase AMP-activated catalytic subunit alpha 1	Kinase	325	0.453	0.846	0.13725	0.1		1	19	0	2017	2020
Non-alcoholic Fatty Liver Disease	C0400966	PRKAA2	5563	P54646	protein kinase AMP-activated catalytic subunit alpha 2	Kinase	317	0.456	0.846	3.5282e-08	0.1		1	19	0	2017	2020
Non-alcoholic Fatty Liver Disease	C0400966	PRKAB1	5564	Q9Y478	protein kinase AMP-activated non-catalytic subunit beta 1	Kinase	296	0.46	0.846	0.0052573	0.1		1	19	0	2017	2020
Non-alcoholic Fatty Liver Disease	C0400966	RBP4	5950	P02753	retinol binding protein 4	Transporter	217	0.493	0.808	0.51951	0.1		0.833	12	0	2008	2020
Non-alcoholic Fatty Liver Disease	C0400966	SCD	6319	O00767	stearoyl-CoA desaturase		225	0.49	0.808	0.96968	0.1		1	10	0	2016	2020
Non-alcoholic Fatty Liver Disease	C0400966	SHBG	6462	P04278	sex hormone binding globulin		368	0.438	0.808	1.2538e-06	0.1		1	16	0	2017	2020
Non-alcoholic Fatty Liver Disease	C0400966	SLC5A2	6524	P31639	solute carrier family 5 member 2	Transporter	214	0.499	0.769	4.9184e-14	0.1		1	10	0	2016	2020
Non-alcoholic Fatty Liver Disease	C0400966	GGTLC5P	653590		gamma-glutamyltransferase light chain 5 pseudogene		165	0.513	0.846		0.1		1	12	0	2010	2019
Non-alcoholic Fatty Liver Disease	C0400966	SP4	6671	Q02446	Sp4 transcription factor	Nucleic acid binding	30	0.711	0.423	0.99288	0.1		1	1	1	2019	2019
Non-alcoholic Fatty Liver Disease	C0400966	SREBF2	6721	Q12772	sterol regulatory element binding transcription factor 2		112	0.566	0.577	0.20734	0.1		0.923	13	1	2009	2019
Non-alcoholic Fatty Liver Disease	C0400966	TLR4	7099	O00206	toll like receptor 4		1174	0.321	0.962	4.6131e-09	0.1		1	19	3	2009	2020
Non-alcoholic Fatty Liver Disease	C0400966	TNF	7124	P01375	tumor necrosis factor	Signaling	2724	0.231	0.962	0.8033	0.1		0.925	53	0	2002	2020
Non-alcoholic Fatty Liver Disease	C0400966	GGTLC3	728226	B5MD39	gamma-glutamyltransferase light chain family member 3		165	0.513	0.846		0.1		1	12	1	2010	2019
Non-alcoholic Fatty Liver Disease	C0400966	GGT2	728441	P36268	gamma-glutamyltransferase 2		165	0.513	0.846	0.00012986	0.1		1	12	0	2010	2019
Non-alcoholic Fatty Liver Disease	C0400966	GGTLC4P	729838		gamma-glutamyltransferase light chain 4 pseudogene		165	0.513	0.846		0.1		1	12	0	2010	2019
Non-alcoholic Fatty Liver Disease	C0400966	CNBP	7555	P62633	CCHC-type zinc finger nucleic acid binding protein		125	0.556	0.692	0.95994	0.1		1	11	0	2011	2019
Non-alcoholic Fatty Liver Disease	C0400966	MBOAT7	79143	Q96N66	membrane bound O-acyltransferase domain containing 7	Enzyme	83	0.612	0.5	0.113	0.1		0.95	20	3	2016	2019
Non-alcoholic Fatty Liver Disease	C0400966	EHMT1	79813	Q9H9B1	euchromatic histone lysine methyltransferase 1	Epigenetic regulator	371	0.46	0.808	1	0.1		1	15	0	2011	2020
Non-alcoholic Fatty Liver Disease	C0400966	ACTR5	79913	Q9H9F9	actin related protein 5	Cellular structure	2	0.931	0.077	1.1352e-09	0.1		1	1	1	2017	2017
Non-alcoholic Fatty Liver Disease	C0400966	ZNF512	84450	Q96ME7	zinc finger protein 512		15	0.839	0.192	0.9765	0.1		1	1	1	2018	2018
Non-alcoholic Fatty Liver Disease	C0400966	CRACR2A	84766	Q9BSW2	calcium release activated channel regulator 2A		9	0.792	0.231	7.4288e-12	0.1		1	1	1	2010	2010
Non-alcoholic Fatty Liver Disease	C0400966	PLPP7	84814	Q8NBV4	phospholipid phosphatase 7 (inactive)	Enzyme	1	1	0.038	0.0079976	0.1		1	1	1	2019	2019
Non-alcoholic Fatty Liver Disease	C0400966	PWWP3A	84939	Q2TAK8	PWWP domain containing 3A, DNA repair factor		49	0.636	0.385	0.0021523	0.1		1	1	1	2018	2018
Non-alcoholic Fatty Liver Disease	C0400966	TP63	8626	Q9H3D4	tumor protein p63	Transcription factor	816	0.362	0.769	0.99728	0.1		1	1	1	2011	2011
Non-alcoholic Fatty Liver Disease	C0400966	DDX60L	91351	Q5H9U9	DExD/H-box 60 like		4	0.861	0.115	1.0665e-38	0.1		1	1	1	2010	2010
Non-alcoholic Fatty Liver Disease	C0400966	XPR1	9213	Q9UBH6	xenotropic and polytropic retrovirus receptor 1	Transporter	217	0.488	0.731	0.99999	0.1		0.944	18	0	2010	2020
Non-alcoholic Fatty Liver Disease	C0400966	CD36	948	P16671	CD36 molecule	Receptor	351	0.446	0.846	1.0857e-60	0.1		1	10	0	2011	2019
Non-alcoholic Fatty Liver Disease	C0400966	CREB5	9586	Q02930	cAMP responsive element binding protein 5	Transcription factor	48	0.682	0.538	0.22337	0.1		1	1	1	2019	2019
Non-alcoholic Fatty Liver Disease	C0400966	FGF19	9965	O95750	fibroblast growth factor 19	Signaling	123	0.548	0.615	0.57022	0.1		1	10	0	2011	2020
Non-alcoholic Fatty Liver Disease	C0400966	AHSG	197	P02765	alpha 2-HS glycoprotein	Enzyme modulator	204	0.506	0.846	3.209e-10	0.09		1	9	0	2013	2019
Non-alcoholic Fatty Liver Disease	C0400966	FASN	2194	P49327	fatty acid synthase	Enzyme	245	0.474	0.846	1	0.09		1	9	0	2005	2019
Non-alcoholic Fatty Liver Disease	C0400966	GABPA	2551	Q06546	GA binding protein transcription factor subunit alpha	Transcription factor	632	0.379	0.885	0.99812	0.09		1	9	0	2015	2020
Non-alcoholic Fatty Liver Disease	C0400966	GH1	2688	P01241	growth hormone 1	Signaling	686	0.373	0.923	0.030057	0.09		0.889	9	0	2008	2019
Non-alcoholic Fatty Liver Disease	C0400966	LBP	3929	P18428	lipopolysaccharide binding protein		156	0.525	0.808	4.1897e-15	0.09		1	9	0	2007	2019
Non-alcoholic Fatty Liver Disease	C0400966	LGALS3BP	3959	Q08380	galectin 3 binding protein		127	0.546	0.769	2.679e-07	0.09		1	9	0	2017	2019
Non-alcoholic Fatty Liver Disease	C0400966	HAMP	57817	P81172	hepcidin antimicrobial peptide		377	0.433	0.846	0.0081797	0.09		0.778	9	0	2008	2019
Non-alcoholic Fatty Liver Disease	C0400966	REN	5972	P00797	renin	Enzyme	721	0.37	0.923	2.4297e-07	0.09		1	9	0	2016	2019
Non-alcoholic Fatty Liver Disease	C0400966	NR1H3	10062	Q13133	nuclear receptor subfamily 1 group H member 3	Nuclear receptor	102	0.566	0.692	0.90374	0.08		1	8	0	2015	2019
Non-alcoholic Fatty Liver Disease	C0400966	CYP3A4	1576	P08684	cytochrome P450 family 3 subfamily A member 4	Enzyme	291	0.462	0.885	5.7979e-11	0.08		1	8	0	2007	2019
Non-alcoholic Fatty Liver Disease	C0400966	FABP1	2168	P07148	fatty acid binding protein 1		85	0.588	0.692	9.8037e-07	0.08		1	8	1	2013	2019
Non-alcoholic Fatty Liver Disease	C0400966	SIRT3	23410	Q9NTG7	sirtuin 3	Epigenetic regulator	227	0.488	0.731	0.00016261	0.08		1	8	0	2017	2020
Non-alcoholic Fatty Liver Disease	C0400966	HNF4A	3172	P41235	hepatocyte nuclear factor 4 alpha	Nuclear receptor	340	0.461	0.808	0.15285	0.08		1	8	0	2015	2019
Non-alcoholic Fatty Liver Disease	C0400966	HSD17B13	345275	Q7Z5P4	hydroxysteroid 17-beta dehydrogenase 13		58	0.623	0.538	2.7371e-05	0.08		1	8	1	2017	2019
Non-alcoholic Fatty Liver Disease	C0400966	IL17A	3605	Q16552	interleukin 17A		1074	0.324	0.923	0.043049	0.08		1	8	1	2011	2019
Non-alcoholic Fatty Liver Disease	C0400966	MLXIPL	51085	Q9NP71	MLX interacting protein like		165	0.554	0.731	0.047771	0.08		1	8	0	2014	2019
Non-alcoholic Fatty Liver Disease	C0400966	CCL2	6347	P13500	C-C motif chemokine ligand 2	Signaling	1157	0.321	0.962	0.60786	0.08		1	8	0	2007	2020
Non-alcoholic Fatty Liver Disease	C0400966	LOC102724197	102724197		inactive glutathione hydrolase 2		105	0.559	0.731		0.07		1	7	0	2010	2020
Non-alcoholic Fatty Liver Disease	C0400966	AGTR1	185	P30556	angiotensin II receptor type 1	G-protein coupled receptor	440	0.423	0.846	0.00053161	0.07		1	7	9	2009	2019
Non-alcoholic Fatty Liver Disease	C0400966	MTOR	2475	P42345	mechanistic target of rapamycin kinase	Kinase	960	0.343	0.885	1	0.07		1	7	0	2007	2019
Non-alcoholic Fatty Liver Disease	C0400966	FETUB	26998	Q9UGM5	fetuin B	Enzyme modulator	38	0.686	0.308	8.8804e-08	0.07		0.857	7	1	2017	2019
Non-alcoholic Fatty Liver Disease	C0400966	APOE	348	P02649	apolipoprotein E		1049	0.338	0.962	0.0018685	0.07		1	7	0	2007	2019
Non-alcoholic Fatty Liver Disease	C0400966	PON1	5444	P27169	paraoxonase 1		496	0.409	0.885	9.8142e-11	0.07		1	7	1	2017	2019
Non-alcoholic Fatty Liver Disease	C0400966	RETN	56729	Q9HD89	resistin		302	0.454	0.808	0.036545	0.07		1	7	0	2006	2018
Non-alcoholic Fatty Liver Disease	C0400966	RARRES2	5919	Q99969	retinoic acid receptor responder 2		180	0.519	0.731	2.716e-05	0.07		1	7	0	2012	2018
Non-alcoholic Fatty Liver Disease	C0400966	UCP2	7351	P55851	uncoupling protein 2	Transporter	235	0.493	0.808	1.5497e-10	0.07		1	7	1	2005	2019
Non-alcoholic Fatty Liver Disease	C0400966	NR0B2	8431	Q15466	nuclear receptor subfamily 0 group B member 2	Nuclear receptor	251	0.474	0.808	8.3377e-06	0.07		1	7	0	2015	2018
Non-alcoholic Fatty Liver Disease	C0400966	GGTLC1	92086	Q9BX51	gamma-glutamyltransferase light chain 1	Enzyme	105	0.559	0.731	3.3367e-05	0.07		1	7	0	2010	2020
Non-alcoholic Fatty Liver Disease	C0400966	DECR1	1666	Q16698	2,4-dienoyl-CoA reductase 1	Enzyme	399	0.426	0.885	4.4689e-14	0.06		1	6	0	2017	2018
Non-alcoholic Fatty Liver Disease	C0400966	PCSK9	255738	Q8NBP7	proprotein convertase subtilisin/kexin type 9	Enzyme	257	0.482	0.808	2.7059e-17	0.06		1	6	0	2016	2019
Non-alcoholic Fatty Liver Disease	C0400966	ACACA	31	Q13085	acetyl-CoA carboxylase alpha		241	0.48	0.846	1	0.06		1	6	0	2005	2020
Non-alcoholic Fatty Liver Disease	C0400966	HMGB1	3146	P09429	high mobility group box 1	Nucleic acid binding	724	0.368	0.923	0.82035	0.06		1	6	0	2015	2019
Non-alcoholic Fatty Liver Disease	C0400966	APOB	338	P04114	apolipoprotein B		339	0.453	0.808	1.9234e-16	0.06		1	6	0	2005	2019
Non-alcoholic Fatty Liver Disease	C0400966	IL10	3586	P22301	interleukin 10		1679	0.281	0.923	0.0058874	0.06		1	6	0	2010	2019
Non-alcoholic Fatty Liver Disease	C0400966	LPL	4023	P06858	lipoprotein lipase	Enzyme	290	0.474	0.808	1.2712e-09	0.06		1	6	3	2007	2019
Non-alcoholic Fatty Liver Disease	C0400966	MIR192	406967		microRNA 192		173	0.503	0.846		0.06		1	6	0	2014	2019
Non-alcoholic Fatty Liver Disease	C0400966	MTHFR	4524	P42898	methylenetetrahydrofolate reductase		985	0.337	0.885	3.2068e-10	0.06		0.667	6	2	2007	2016
Non-alcoholic Fatty Liver Disease	C0400966	SERPINE1	5054	P05121	serpin family E member 1	Enzyme modulator	770	0.359	0.885	0.043609	0.06		0.833	6	0	2008	2018
Non-alcoholic Fatty Liver Disease	C0400966	ANGPTL8	55908	Q6UXH0	angiopoietin like 8		54	0.65	0.577	6.8776e-12	0.06		1	6	0	2017	2019
Non-alcoholic Fatty Liver Disease	C0400966	SOD1	6647	P00441	superoxide dismutase 1	Enzyme	689	0.379	0.962	0.1773	0.06		1	6	0	2017	2020
Non-alcoholic Fatty Liver Disease	C0400966	TP53	7157	P04637	tumor protein p53	Transcription factor	2494	0.236	0.962	0.53235	0.06		1	6	0	2013	2020
Non-alcoholic Fatty Liver Disease	C0400966	VDR	7421	P11473	vitamin D receptor	Nuclear receptor	852	0.352	0.885	1.6787e-05	0.06		1	6	0	2015	2019
Non-alcoholic Fatty Liver Disease	C0400966	IRS2	8660	Q9Y4H2	insulin receptor substrate 2		152	0.535	0.654	0.99032	0.06		0.833	6	0	2008	2018
Non-alcoholic Fatty Liver Disease	C0400966	TRIB1	10221	Q96RU8	tribbles pseudokinase 1	Kinase	61	0.617	0.577	0.83343	0.05		1	5	0	2014	2019
Non-alcoholic Fatty Liver Disease	C0400966	TXNIP	10628	Q9H3M7	thioredoxin interacting protein		208	0.49	0.731	0.15918	0.05		1	5	0	2013	2019
Non-alcoholic Fatty Liver Disease	C0400966	PLIN2	123	Q99541	perilipin 2	Transporter	100	0.564	0.692	7.5281e-09	0.05		1	5	0	2016	2020
Non-alcoholic Fatty Liver Disease	C0400966	CNR1	1268	P21554	cannabinoid receptor 1	G-protein coupled receptor	393	0.446	0.808	0.50652	0.05		1	5	0	2017	2019
Non-alcoholic Fatty Liver Disease	C0400966	CYBB	1536	P04839	cytochrome b-245 beta chain	Ion channel	343	0.452	0.885	0.99904	0.05		1	5	0	2017	2020
Non-alcoholic Fatty Liver Disease	C0400966	AKT1	207	P31749	AKT serine/threonine kinase 1	Kinase	1250	0.311	0.962	0.9759	0.05		1	5	0	2010	2019
Non-alcoholic Fatty Liver Disease	C0400966	ABCD1	215	P33897	ATP binding cassette subfamily D member 1	Transporter	154	0.563	0.731	0.99896	0.05		1	5	0	2008	2019
Non-alcoholic Fatty Liver Disease	C0400966	FOXO1	2308	Q12778	forkhead box O1		380	0.433	0.846	0.99725	0.05		1	5	0	2017	2019
Non-alcoholic Fatty Liver Disease	C0400966	GOLGA6A	342096	Q9NYA3	golgin A6 family member A		90	0.592	0.654	1.61e-05	0.05		1	5	0	2017	2019
Non-alcoholic Fatty Liver Disease	C0400966	APRT	353	P07741	adenine phosphoribosyltransferase		384	0.423	0.846	5.4539e-13	0.05		1	5	0	2008	2020
Non-alcoholic Fatty Liver Disease	C0400966	IRS1	3667	P35568	insulin receptor substrate 1		233	0.488	0.769	0.023645	0.05		0.8	5	0	2008	2018
Non-alcoholic Fatty Liver Disease	C0400966	MIR33A	407039		microRNA 33a		100	0.56	0.654		0.05		1	5	0	2016	2019
Non-alcoholic Fatty Liver Disease	C0400966	MFAP1	4236	P55081	microfibril associated protein 1	Extracellular structure	357	0.431	0.846	0.79602	0.05		1	5	0	2008	2020
Non-alcoholic Fatty Liver Disease	C0400966	NR3C2	4306	P08235	nuclear receptor subfamily 3 group C member 2	Nuclear receptor	287	0.469	0.846	0.83739	0.05		1	5	0	2010	2018
Non-alcoholic Fatty Liver Disease	C0400966	SERPINA1	5265	P01009	serpin family A member 1	Enzyme modulator	482	0.41	0.923	6.8497e-08	0.05		1	5	0	2006	2019
Non-alcoholic Fatty Liver Disease	C0400966	RCBTB1	55213	Q8NDN9	RCC1 and BTB domain containing protein 1	Enzyme modulator	112	0.572	0.692	1.5605e-06	0.05		1	5	0	2017	2019
Non-alcoholic Fatty Liver Disease	C0400966	PNPLA2	57104	Q96AD5	patatin like phospholipase domain containing 2	Enzyme	199	0.511	0.846	0.0041069	0.05		0.8	5	0	2016	2019
Non-alcoholic Fatty Liver Disease	C0400966	SELENOP	6414	P49908	selenoprotein P	Extracellular structure	138	0.545	0.769	8.2884e-07	0.05		1	5	0	2017	2020
Non-alcoholic Fatty Liver Disease	C0400966	SOD2	6648	P04179	superoxide dismutase 2	Enzyme	668	0.379	0.923	0.15499	0.05		1	5	1	2012	2020
Non-alcoholic Fatty Liver Disease	C0400966	STAT3	6774	P40763	signal transducer and activator of transcription 3	Nucleic acid binding	1193	0.32	0.923	1	0.05		0.8	5	2	2008	2019
Non-alcoholic Fatty Liver Disease	C0400966	PPP1R3B	79660	Q86XI6	protein phosphatase 1 regulatory subunit 3B	Enzyme modulator	31	0.686	0.462	0.065025	0.05		1	5	1	2013	2019
Non-alcoholic Fatty Liver Disease	C0400966	NR1I2	8856	O75469	nuclear receptor subfamily 1 group I member 2	Nuclear receptor	462	0.418	0.846	7.2668e-09	0.05		1	5	0	2010	2019
Non-alcoholic Fatty Liver Disease	C0400966	FADS2	9415	O95864	fatty acid desaturase 2		140	0.575	0.692	0.99815	0.05		0.8	5	1	2017	2019
Non-alcoholic Fatty Liver Disease	C0400966	CEBPA	1050	P49715	CCAAT enhancer binding protein alpha	Transcription factor	201	0.496	0.692	0.55365	0.04		1	4	0	2013	2019
Non-alcoholic Fatty Liver Disease	C0400966	CETP	1071	P11597	cholesteryl ester transfer protein		188	0.512	0.731	1.1892e-23	0.04		1	4	1	2014	2018
Non-alcoholic Fatty Liver Disease	C0400966	SLC27A5	10998	Q9Y2P5	solute carrier family 27 member 5	Transporter	111	0.563	0.769	8.3678e-15	0.04		1	4	1	2008	2020
Non-alcoholic Fatty Liver Disease	C0400966	APOA5	116519	Q6Q788	apolipoprotein A5		107	0.587	0.615	5.5765e-10	0.04		0.75	4	4	2011	2018
Non-alcoholic Fatty Liver Disease	C0400966	COL1A1	1277	P02452	collagen type I alpha 1 chain		487	0.43	0.808	1	0.04		1	4	0	2010	2018
Non-alcoholic Fatty Liver Disease	C0400966	KLF6	1316	Q99612	Kruppel like factor 6	Nucleic acid binding	204	0.501	0.846	0.97946	0.04		1	4	0	2008	2019
Non-alcoholic Fatty Liver Disease	C0400966	NRG4	145957	Q8WWG1	neuregulin 4	Signaling	71	0.623	0.654	0.027981	0.04		1	4	0	2014	2019
Non-alcoholic Fatty Liver Disease	C0400966	TMC4	147798	Q7Z404	transmembrane channel like 4	Ion channel	12	0.805	0.192	1.7195e-13	0.04		1	4	2	2016	2018
Non-alcoholic Fatty Liver Disease	C0400966	EGFR	1956	P00533	epidermal growth factor receptor	Kinase	1394	0.295	0.885	0.36837	0.04		1	4	0	2017	2019
Non-alcoholic Fatty Liver Disease	C0400966	EPAS1	2034	Q99814	endothelial PAS domain protein 1	Transcription factor	293	0.454	0.731	0.5961	0.04		1	4	0	2018	2019
Non-alcoholic Fatty Liver Disease	C0400966	FABP4	2167	P15090	fatty acid binding protein 4		194	0.5	0.808	5.1764e-05	0.04		1	4	0	2007	2019
Non-alcoholic Fatty Liver Disease	C0400966	FGL1	2267	Q08830	fibrinogen like 1	Signaling	53	0.638	0.692	1.6765e-25	0.04		1	4	0	2013	2019
Non-alcoholic Fatty Liver Disease	C0400966	FLII	2314	Q13045	FLII actin remodeling protein		198	0.52	0.808	5.5313e-12	0.04		1	4	0	2017	2020
Non-alcoholic Fatty Liver Disease	C0400966	GCK	2645	P35557	glucokinase	Kinase	210	0.523	0.808	0.63464	0.04		1	4	0	2012	2016
Non-alcoholic Fatty Liver Disease	C0400966	IFNL3	282617	Q8IZI9	interferon lambda 3		175	0.506	0.808	2.4233e-08	0.04		1	4	0	2012	2017
Non-alcoholic Fatty Liver Disease	C0400966	HIF1A	3091	Q16665	hypoxia inducible factor 1 subunit alpha	Transcription factor	1044	0.327	0.923	0.9777	0.04		1	4	0	2014	2019
Non-alcoholic Fatty Liver Disease	C0400966	HP	3240	P00738	haptoglobin	Enzyme	464	0.412	0.885	1.736e-05	0.04		1	4	0	2008	2019
Non-alcoholic Fatty Liver Disease	C0400966	HSD11B1	3290	P28845	hydroxysteroid 11-beta dehydrogenase 1		163	0.52	0.731	0.41696	0.04		1	4	3	2013	2018
Non-alcoholic Fatty Liver Disease	C0400966	IFNG	3458	P01579	interferon gamma		1519	0.288	0.962	0.47156	0.04		1	4	0	2015	2019
Non-alcoholic Fatty Liver Disease	C0400966	APP	351	P05067	amyloid beta precursor protein	Enzyme modulator	485	0.422	0.846	0.046544	0.04		1	4	0	2016	2019
Non-alcoholic Fatty Liver Disease	C0400966	IL18	3606	Q14116	interleukin 18		750	0.365	0.923	0.030717	0.04		1	4	0	2017	2019
Non-alcoholic Fatty Liver Disease	C0400966	INSR	3643	P06213	insulin receptor	Kinase	452	0.432	0.846	3.6145e-05	0.04		1	4	0	2007	2017
Non-alcoholic Fatty Liver Disease	C0400966	MIR29A	407021		microRNA 29a		278	0.459	0.808		0.04		1	4	0	2017	2019
Non-alcoholic Fatty Liver Disease	C0400966	MAP3K5	4217	Q99683	mitogen-activated protein kinase kinase kinase 5	Kinase	170	0.513	0.808	0.51964	0.04		1	4	0	2018	2019
Non-alcoholic Fatty Liver Disease	C0400966	CHPT1	56994	Q8WUD6	choline phosphotransferase 1	Enzyme	253	0.474	0.846	0.00024252	0.04		1	4	0	2018	2020
Non-alcoholic Fatty Liver Disease	C0400966	BGLAP	632	P02818	bone gamma-carboxyglutamate protein		274	0.462	0.846	4.6155e-08	0.04		1	4	0	2017	2019
Non-alcoholic Fatty Liver Disease	C0400966	SPP1	6696	P10451	secreted phosphoprotein 1		824	0.353	0.885	2.146e-06	0.04		1	4	0	2011	2020
Non-alcoholic Fatty Liver Disease	C0400966	TLR2	7097	O60603	toll like receptor 2		749	0.361	0.923	1.0152e-06	0.04		0.75	4	0	2016	2016
Non-alcoholic Fatty Liver Disease	C0400966	CCR2	729230	P41597	C-C motif chemokine receptor 2		436	0.418	0.846	0.023412	0.04		1	4	2	2017	2020
Non-alcoholic Fatty Liver Disease	C0400966	VEGFA	7422	P15692	vascular endothelial growth factor A	Signaling	1899	0.266	0.923	2.4085e-05	0.04		0.75	4	0	2012	2019
Non-alcoholic Fatty Liver Disease	C0400966	FTO	79068	Q9C0B1	FTO alpha-ketoglutarate dependent dioxygenase		286	0.486	0.885	8.364e-08	0.04		1	4	3	2014	2018
Non-alcoholic Fatty Liver Disease	C0400966	CASP1	834	P29466	caspase 1	Enzyme	444	0.413	0.885	3.5183e-05	0.04		1	4	0	2014	2018
Non-alcoholic Fatty Liver Disease	C0400966	ABCB11	8647	O95342	ATP binding cassette subfamily B member 11	Transporter	126	0.566	0.654	1.5612e-12	0.04		1	4	0	2011	2018
Non-alcoholic Fatty Liver Disease	C0400966	TNFSF10	8743	P50591	TNF superfamily member 10	Signaling	445	0.413	0.885	0.13495	0.04		1	4	1	2009	2018
Non-alcoholic Fatty Liver Disease	C0400966	NAMPT	10135	P43490	nicotinamide phosphoribosyltransferase	Signaling	199	0.502	0.808	0.97914	0.03		1	3	0	2015	2017
Non-alcoholic Fatty Liver Disease	C0400966	FST	10468	P19883	follistatin	Enzyme modulator	182	0.513	0.731	0.98014	0.03		1	3	0	2008	2020
Non-alcoholic Fatty Liver Disease	C0400966	PRRT2	112476	Q7Z6L0	proline rich transmembrane protein 2		353	0.448	0.808	0.57919	0.03		1	3	0	2018	2019
Non-alcoholic Fatty Liver Disease	C0400966	CMKLR1	1240	Q99788	chemerin chemokine-like receptor 1	G-protein coupled receptor	75	0.612	0.692	0.010767	0.03		0.667	3	0	2012	2016
Non-alcoholic Fatty Liver Disease	C0400966	CPT2	1376	P23786	carnitine palmitoyltransferase 2	Enzyme	187	0.542	0.769	4.598e-10	0.03		1	3	0	2018	2019
Non-alcoholic Fatty Liver Disease	C0400966	PARP1	142	P09874	poly(ADP-ribose) polymerase 1		565	0.389	0.923	0.00033366	0.03		1	3	0	2017	2019
Non-alcoholic Fatty Liver Disease	C0400966	CTNNB1	1499	P35222	catenin beta 1		1368	0.303	0.885	0.99999	0.03		1	3	0	2017	2018
Non-alcoholic Fatty Liver Disease	C0400966	GPBAR1	151306	Q8TDU6	G protein-coupled bile acid receptor 1	G-protein coupled receptor	122	0.548	0.731	1.3633e-09	0.03		1	3	0	2017	2018
Non-alcoholic Fatty Liver Disease	C0400966	CYP7A1	1581	P22680	cytochrome P450 family 7 subfamily A member 1	Enzyme	91	0.576	0.615	0.00024507	0.03		1	3	0	2017	2019
Non-alcoholic Fatty Liver Disease	C0400966	DLAT	1737	P10515	dihydrolipoamide S-acetyltransferase		93	0.576	0.731	2.2998e-08	0.03		1	3	0	2015	2018
Non-alcoholic Fatty Liver Disease	C0400966	AFP	174	P02771	alpha fetoprotein	Transporter	392	0.429	0.885	1.1383e-11	0.03		1	3	0	2017	2019
Non-alcoholic Fatty Liver Disease	C0400966	AGER	177	Q15109	advanced glycosylation end-product specific receptor	Receptor	450	0.42	0.885	6.3528e-16	0.03		1	3	0	2017	2018
Non-alcoholic Fatty Liver Disease	C0400966	AGT	183	P01019	angiotensinogen	Enzyme modulator	765	0.367	0.923	4.9706e-08	0.03		0.667	3	0	2003	2019
Non-alcoholic Fatty Liver Disease	C0400966	ABCA1	19	O95477	ATP binding cassette subfamily A member 1	Transporter	291	0.467	0.846	1.4525e-13	0.03		1	3	2	2015	2019
Non-alcoholic Fatty Liver Disease	C0400966	FGFR4	2264	P22455	fibroblast growth factor receptor 4	Kinase	220	0.49	0.769	7.1917e-13	0.03		1	3	0	2011	2020
Non-alcoholic Fatty Liver Disease	C0400966	SMUG1	23583	Q53HV7	single-strand-selective monofunctional uracil-DNA glycosylase 1		1034	0.322	0.923	0.00045154	0.03		1	3	0	2018	2019
Non-alcoholic Fatty Liver Disease	C0400966	GIP	2695	P09681	gastric inhibitory polypeptide		110	0.57	0.654	0.27108	0.03		1	3	0	2009	2020
Non-alcoholic Fatty Liver Disease	C0400966	HPGDS	27306	O60760	hematopoietic prostaglandin D synthase		570	0.388	0.923	1.8063e-06	0.03		1	3	0	2012	2019
Non-alcoholic Fatty Liver Disease	C0400966	GOT2	2806	P00505	glutamic-oxaloacetic transaminase 2		148	0.529	0.731	0.014233	0.03		1	3	2	2007	2016
Non-alcoholic Fatty Liver Disease	C0400966	NEAT1	283131		nuclear paraspeckle assembly transcript 1		179	0.502	0.769		0.03		1	3	0	2018	2019
Non-alcoholic Fatty Liver Disease	C0400966	OR10A4	283297	Q9H209	olfactory receptor family 10 subfamily A member 4	G-protein coupled receptor	128	0.54	0.808	1.6786e-05	0.03		1	3	0	2008	2020
Non-alcoholic Fatty Liver Disease	C0400966	GPX1	2876	P07203	glutathione peroxidase 1	Enzyme	290	0.458	0.923	3.8518e-05	0.03		1	3	0	2011	2016
Non-alcoholic Fatty Liver Disease	C0400966	ANPEP	290	P15144	alanyl aminopeptidase, membrane	Enzyme	280	0.462	0.769	3.7492e-09	0.03		1	3	0	2017	2019
Non-alcoholic Fatty Liver Disease	C0400966	NPC1L1	29881	Q9UHC9	NPC1 like intracellular cholesterol transporter 1	Transporter	40	0.656	0.423	2.3098e-20	0.03		1	3	0	2014	2019
Non-alcoholic Fatty Liver Disease	C0400966	HMOX1	3162	P09601	heme oxygenase 1		666	0.381	0.923	0.0096817	0.03		1	3	0	2005	2019
Non-alcoholic Fatty Liver Disease	C0400966	CXCL10	3627	P02778	C-X-C motif chemokine ligand 10	Signaling	631	0.378	0.885	0.36865	0.03		1	3	0	2017	2019
Non-alcoholic Fatty Liver Disease	C0400966	CYP4F3	4051	Q08477	cytochrome P450 family 4 subfamily F member 3	Enzyme	114	0.551	0.808	3.5413e-16	0.03		1	3	0	2007	2017
Non-alcoholic Fatty Liver Disease	C0400966	ARNTL	406	O00327	aryl hydrocarbon receptor nuclear translocator like	Transcription factor	200	0.51	0.885	0.99444	0.03		1	3	0	2017	2019
Non-alcoholic Fatty Liver Disease	C0400966	MIR140	406932		microRNA 140		144	0.522	0.769		0.03		1	3	0	2018	2019
Non-alcoholic Fatty Liver Disease	C0400966	MIR155	406947		microRNA 155		584	0.384	0.885		0.03		1	3	0	2016	2018
Non-alcoholic Fatty Liver Disease	C0400966	MMP2	4313	P08253	matrix metallopeptidase 2	Enzyme	1021	0.333	0.923	0.83878	0.03		1	3	1	2015	2019
Non-alcoholic Fatty Liver Disease	C0400966	MT1B	4490	P07438	metallothionein 1B		89	0.585	0.731	0.0053775	0.03		1	3	0	2007	2014
Non-alcoholic Fatty Liver Disease	C0400966	ACLY	47	P53396	ATP citrate lyase	Enzyme	109	0.563	0.692	0.083556	0.03		1	3	0	2013	2019
Non-alcoholic Fatty Liver Disease	C0400966	NTS	4922	P30990	neurotensin		184	0.517	0.769	3.8527e-05	0.03		1	3	0	2018	2018
Non-alcoholic Fatty Liver Disease	C0400966	MIR378A	494327		microRNA 378a		127	0.532	0.808		0.03		1	3	0	2018	2019
Non-alcoholic Fatty Liver Disease	C0400966	BCO1	53630	Q9HAY6	beta-carotene oxygenase 1	Enzyme	29	0.705	0.462	5.5008e-12	0.03		1	3	0	2018	2019
Non-alcoholic Fatty Liver Disease	C0400966	PRKCB	5579	P05771	protein kinase C beta	Kinase	317	0.453	0.885	1	0.03		1	3	0	2018	2019
Non-alcoholic Fatty Liver Disease	C0400966	MAPK8	5599	P45983	mitogen-activated protein kinase 8	Kinase	520	0.397	0.885	0.99823	0.03		1	3	0	2017	2019
Non-alcoholic Fatty Liver Disease	C0400966	PRL	5617	P01236	prolactin	Signaling	506	0.406	0.885	2.9015e-07	0.03		1	3	0	2018	2019
Non-alcoholic Fatty Liver Disease	C0400966	MIR451A	574411		microRNA 451a		177	0.505	0.769		0.03		1	3	0	2013	2018
Non-alcoholic Fatty Liver Disease	C0400966	CXCL16	58191	Q9H2A7	C-X-C motif chemokine ligand 16	Signaling	178	0.502	0.769	3.4546e-05	0.03		1	3	0	2017	2018
Non-alcoholic Fatty Liver Disease	C0400966	ACE2	59272	Q9BYF1	angiotensin I converting enzyme 2	Enzyme	253	0.477	0.769	0.99769	0.03		0.667	3	0	2017	2019
Non-alcoholic Fatty Liver Disease	C0400966	BCL2	596	P10415	BCL2 apoptosis regulator	Signaling	1456	0.291	0.885	0.55903	0.03		1	3	0	2014	2019
Non-alcoholic Fatty Liver Disease	C0400966	BCL2A1	597	Q16548	BCL2 related protein A1	Signaling	150	0.529	0.731	0.20785	0.03		1	3	0	2005	2019
Non-alcoholic Fatty Liver Disease	C0400966	SAV1	60485	Q9H4B6	salvador family WW domain containing protein 1		42	0.659	0.5	0.00090373	0.03		1	3	0	2018	2018
Non-alcoholic Fatty Liver Disease	C0400966	SLC10A2	6555	Q12908	solute carrier family 10 member 2	Transporter	66	0.621	0.538	9.5802e-17	0.03		0.667	3	0	2017	2019
Non-alcoholic Fatty Liver Disease	C0400966	SMN1	6606	Q16637	survival of motor neuron 1, telomeric	Epigenetic regulator	317	0.454	0.769	0.015829	0.03		1	3	0	2018	2020
Non-alcoholic Fatty Liver Disease	C0400966	SMN2	6607	Q16637	survival of motor neuron 2, centromeric		299	0.459	0.769	0.10337	0.03		1	3	0	2018	2020
Non-alcoholic Fatty Liver Disease	C0400966	BNIP3	664	Q12983	BCL2 interacting protein 3		158	0.52	0.731	1.9687e-05	0.03		1	3	0	2018	2018
Non-alcoholic Fatty Liver Disease	C0400966	TERT	7015	O14746	telomerase reverse transcriptase	Enzyme	703	0.374	0.846	0.99046	0.03		1	3	0	2014	2017
Non-alcoholic Fatty Liver Disease	C0400966	TIMP1	7076	P01033	TIMP metallopeptidase inhibitor 1	Enzyme modulator	603	0.38	0.885	0.4993	0.03		1	3	0	2019	2019
Non-alcoholic Fatty Liver Disease	C0400966	TIMP2	7077	P16035	TIMP metallopeptidase inhibitor 2	Enzyme modulator	404	0.425	0.846	0.78893	0.03		1	3	0	2017	2019
Non-alcoholic Fatty Liver Disease	C0400966	ADIPOR2	79602	Q86V24	adiponectin receptor 2	Receptor	103	0.564	0.731	0.36218	0.03		1	3	0	2017	2019
Non-alcoholic Fatty Liver Disease	C0400966	BCO2	83875	Q9BYV7	beta-carotene oxygenase 2		19	0.78	0.231	3.7829e-18	0.03		1	3	0	2018	2019
Non-alcoholic Fatty Liver Disease	C0400966	CAV1	857	Q03135	caveolin 1	Enzyme modulator	633	0.388	0.885	0.008274	0.03		1	3	0	2014	2018
Non-alcoholic Fatty Liver Disease	C0400966	GDF15	9518	Q99988	growth differentiation factor 15	Signaling	389	0.429	0.808	3.0133e-07	0.03		0.667	3	0	2018	2018
Non-alcoholic Fatty Liver Disease	C0400966	BMS1	9790	Q14692	BMS1 ribosome biogenesis factor		192	0.499	0.846	0.0001753	0.03		1	3	0	2018	2020
Non-alcoholic Fatty Liver Disease	C0400966	NR1I3	9970	Q14994	nuclear receptor subfamily 1 group I member 3	Nuclear receptor	318	0.448	0.846	3.5259e-08	0.03		1	3	0	2016	2018
Non-alcoholic Fatty Liver Disease	C0400966	FAS-AS1	100302740		FAS antisense RNA 1		29	0.695	0.538		0.02		1	2	0	2017	2017
Non-alcoholic Fatty Liver Disease	C0400966	LINC01672	100505887		long intergenic non-protein coding RNA 1672		268	0.462	0.846		0.02		1	2	0	2017	2018
Non-alcoholic Fatty Liver Disease	C0400966	PSC	100653366		Cholangitis, primary sclerosing		67	0.603	0.731		0.02		1	2	0	2015	2018
Non-alcoholic Fatty Liver Disease	C0400966	TLR6	10333	Q9Y2C9	toll like receptor 6		106	0.556	0.769	2.2508e-05	0.02		1	2	0	2015	2016
Non-alcoholic Fatty Liver Disease	C0400966	YAP1	10413	P46937	Yes associated protein 1	Enzyme modulator	374	0.432	0.808	0.99918	0.02		1	2	0	2015	2019
Non-alcoholic Fatty Liver Disease	C0400966	POSTN	10631	Q15063	periostin	Signaling	378	0.428	0.885	1.0666e-09	0.02		1	2	0	2018	2019
Non-alcoholic Fatty Liver Disease	C0400966	CES1	1066	P23141	carboxylesterase 1	Enzyme	80	0.59	0.692	3.3228e-15	0.02		1	2	0	2018	2019
Non-alcoholic Fatty Liver Disease	C0400966	CORIN	10699	Q9Y5Q5	corin, serine peptidase		55	0.695	0.538	6.5072e-35	0.02		1	2	0	2016	2017
Non-alcoholic Fatty Liver Disease	C0400966	CCL27	10850	Q9Y4X3	C-C motif chemokine ligand 27	Signaling	185	0.502	0.846	0.013511	0.02		1	2	0	2015	2018
Non-alcoholic Fatty Liver Disease	C0400966	MTMR11	10903	A4FU01	myotubularin related protein 11	Enzyme	32	0.691	0.538	4.7707e-23	0.02		1	2	0	2018	2019
Non-alcoholic Fatty Liver Disease	C0400966	CHIT1	1118	Q13231	chitinase 1		142	0.525	0.692	7.1716e-16	0.02		1	2	0	2006	2006
Non-alcoholic Fatty Liver Disease	C0400966	ECD	11319	O95905	ecdysoneless cell cycle regulator		40	0.656	0.538	2.3368e-12	0.02		1	2	0	2011	2019
Non-alcoholic Fatty Liver Disease	C0400966	C1QTNF1	114897	Q9BXJ1	C1q and TNF related 1		27	0.7	0.346	0.00042421	0.02		1	2	0	2017	2019
Non-alcoholic Fatty Liver Disease	C0400966	LYPLAL1	127018	Q5VWZ2	lysophospholipase like 1		8	0.821	0.192	2.6427e-05	0.02		1	2	1	2014	2019
Non-alcoholic Fatty Liver Disease	C0400966	BHLHE23	128408	Q8NDY6	basic helix-loop-helix family member e23	Enzyme	22	0.722	0.385	0.19596	0.02		1	2	0	2018	2019
Non-alcoholic Fatty Liver Disease	C0400966	MAP3K8	1326	P41279	mitogen-activated protein kinase kinase kinase 8	Kinase	168	0.516	0.846	0.96825	0.02		1	2	0	2015	2019
Non-alcoholic Fatty Liver Disease	C0400966	COX8A	1351	P10176	cytochrome c oxidase subunit 8A	Enzyme	526	0.4	0.846	0.11606	0.02		1	2	0	2017	2018
Non-alcoholic Fatty Liver Disease	C0400966	GPR119	139760	Q8TDV5	G protein-coupled receptor 119	G-protein coupled receptor	27	0.695	0.346	0.0086183	0.02		1	2	0	2016	2018
Non-alcoholic Fatty Liver Disease	C0400966	CYBA	1535	P13498	cytochrome b-245 alpha chain		177	0.52	0.769	8.8678e-06	0.02		1	2	0	2018	2018
Non-alcoholic Fatty Liver Disease	C0400966	CYP1A1	1543	P04798	cytochrome P450 family 1 subfamily A member 1	Enzyme	379	0.436	0.846	1.0635e-17	0.02		1	2	0	2018	2019
Non-alcoholic Fatty Liver Disease	C0400966	GRK2	156	P25098	G protein-coupled receptor kinase 2	Kinase	159	0.532	0.654	0.99998	0.02		1	2	0	2018	2019
Non-alcoholic Fatty Liver Disease	C0400966	CYP2D6	1565	P10635	cytochrome P450 family 2 subfamily D member 6		432	0.437	0.885	1.0793e-25	0.02		1	2	0	2016	2019
Non-alcoholic Fatty Liver Disease	C0400966	ATN1	1822	P54259	atrophin 1		499	0.409	0.885	0.99992	0.02		1	2	0	2013	2017
Non-alcoholic Fatty Liver Disease	C0400966	MLKL	197259	Q8NB16	mixed lineage kinase domain like pseudokinase	Kinase	93	0.57	0.731	2.0931e-14	0.02		1	2	0	2019	2020
Non-alcoholic Fatty Liver Disease	C0400966	ELANE	1991	P08246	elastase, neutrophil expressed	Enzyme	346	0.447	0.846	0.0012274	0.02		1	2	0	2016	2019
Non-alcoholic Fatty Liver Disease	C0400966	ELAVL2	1993	Q12926	ELAV like RNA binding protein 2		199	0.486	0.808	0.99514	0.02		1	2	0	2017	2018
Non-alcoholic Fatty Liver Disease	C0400966	ESR1	2099	P03372	estrogen receptor 1	Nuclear receptor	1101	0.324	0.962	0.9992	0.02		1	2	0	2017	2017
Non-alcoholic Fatty Liver Disease	C0400966	ESRRA	2101	P11474	estrogen related receptor alpha	Nuclear receptor	112	0.548	0.654	0.59696	0.02		1	2	0	2013	2018
Non-alcoholic Fatty Liver Disease	C0400966	ACSL4	2182	O60488	acyl-CoA synthetase long chain family member 4	Enzyme	136	0.561	0.769	0.98103	0.02		1	2	0	2007	2018
Non-alcoholic Fatty Liver Disease	C0400966	FAT1	2195	Q14517	FAT atypical cadherin 1		178	0.508	0.808	1.1969e-12	0.02		1	2	0	2011	2017
Non-alcoholic Fatty Liver Disease	C0400966	FCGR2B	2213	P31994	Fc fragment of IgG receptor IIb	Cell adhesion	155	0.522	0.846	0.45637	0.02		1	2	0	2018	2019
Non-alcoholic Fatty Liver Disease	C0400966	SIRT2	22933	Q8IXJ6	sirtuin 2	Epigenetic regulator	172	0.51	0.769	2.3295e-08	0.02		1	2	0	2018	2019
Non-alcoholic Fatty Liver Disease	C0400966	FOXO3	2309	O43524	forkhead box O3		381	0.431	0.808	0.98806	0.02		1	2	0	2017	2019
Non-alcoholic Fatty Liver Disease	C0400966	LPIN1	23175	Q14693	lipin 1		86	0.601	0.692	6.4522e-13	0.02		1	2	1	2012	2019
Non-alcoholic Fatty Liver Disease	C0400966	MLYCD	23417	O95822	malonyl-CoA decarboxylase		79	0.617	0.769	0.00064816	0.02		1	2	0	2018	2018
Non-alcoholic Fatty Liver Disease	C0400966	FOS	2353	P01100	Fos proto-oncogene, AP-1 transcription factor subunit	Transcription factor	528	0.411	0.885	0.26176	0.02		1	2	0	2014	2019
Non-alcoholic Fatty Liver Disease	C0400966	ALOX12	239	P18054	arachidonate 12-lipoxygenase, 12S type	Enzyme	119	0.558	0.692	1.4397e-15	0.02		1	2	0	2017	2019
Non-alcoholic Fatty Liver Disease	C0400966	ALOX5	240	P09917	arachidonate 5-lipoxygenase	Enzyme	342	0.447	0.885	1.2059e-06	0.02		1	2	0	2011	2017
Non-alcoholic Fatty Liver Disease	C0400966	ALOX15	246	P16050	arachidonate 15-lipoxygenase	Enzyme	205	0.502	0.846	1.1397e-23	0.02		1	2	0	2011	2017
Non-alcoholic Fatty Liver Disease	C0400966	ALPP	250	P05187	alkaline phosphatase, placental	Enzyme	209	0.487	0.808	1.8144e-13	0.02		1	2	0	2015	2018
Non-alcoholic Fatty Liver Disease	C0400966	FNDC5	252995	Q8NAU1	fibronectin type III domain containing 5		61	0.631	0.538	0.5458	0.02		1	2	1	2017	2019
Non-alcoholic Fatty Liver Disease	C0400966	ATRNL1	26033	Q5VV63	attractin like 1	Enzyme modulator	117	0.546	0.769	0.99915	0.02		1	2	0	2015	2018
Non-alcoholic Fatty Liver Disease	C0400966	GC	2638	P02774	GC vitamin D binding protein	Transporter	219	0.489	0.885	2.7301e-11	0.02		1	2	0	2013	2019
Non-alcoholic Fatty Liver Disease	C0400966	GCGR	2642	P47871	glucagon receptor	G-protein coupled receptor	47	0.656	0.308	2.2154e-06	0.02		1	2	0	2018	2019
Non-alcoholic Fatty Liver Disease	C0400966	PDLIM3	27295	Q53GG5	PDZ and LIM domain 3	Cellular structure	118	0.547	0.769	3.032e-07	0.02		1	2	0	2015	2018
Non-alcoholic Fatty Liver Disease	C0400966	GLUL	2752	P15104	glutamate-ammonia ligase	Enzyme	200	0.513	0.731	0.9957	0.02		1	2	0	2017	2017
Non-alcoholic Fatty Liver Disease	C0400966	SLC13A5	284111	Q86YT5	solute carrier family 13 member 5	Transporter	106	0.608	0.577	0.00050598	0.02		1	2	0	2017	2017
Non-alcoholic Fatty Liver Disease	C0400966	GRN	2896	P28799	granulin precursor		412	0.435	0.846	0.069666	0.02		0.5	2	0	2017	2018
Non-alcoholic Fatty Liver Disease	C0400966	SETD2	29072	Q9BYW2	SET domain containing 2, histone lysine methyltransferase	Epigenetic regulator	447	0.424	0.846	1	0.02		1	2	0	2018	2019
Non-alcoholic Fatty Liver Disease	C0400966	NR3C1	2908	P04150	nuclear receptor subfamily 3 group C member 1	Nuclear receptor	590	0.393	0.885	0.96958	0.02		1	2	0	2018	2018
Non-alcoholic Fatty Liver Disease	C0400966	TBK1	29110	Q9UHD2	TANK binding kinase 1	Kinase	207	0.513	0.846	0.075174	0.02		1	2	0	2017	2020
Non-alcoholic Fatty Liver Disease	C0400966	PDIA3	2923	P30101	protein disulfide isomerase family A member 3		100	0.566	0.769	0.99608	0.02		1	2	0	2010	2015
Non-alcoholic Fatty Liver Disease	C0400966	FOXA1	3169	P55317	forkhead box A1	Transcription factor	138	0.522	0.731	0.22227	0.02		1	2	0	2012	2013
Non-alcoholic Fatty Liver Disease	C0400966	ACACB	32	O00763	acetyl-CoA carboxylase beta		49	0.644	0.654	7.6499e-47	0.02		1	2	0	2005	2018
Non-alcoholic Fatty Liver Disease	C0400966	HSPA1A	3303	P0DMV8;P0DMV9	heat shock protein family A (Hsp70) member 1A		229	0.486	0.769	0.030228	0.02		1	2	0	2018	2018
Non-alcoholic Fatty Liver Disease	C0400966	HSPA1B	3304	P0DMV8;P0DMV9	heat shock protein family A (Hsp70) member 1B		251	0.474	0.808	0.0053464	0.02		1	2	0	2018	2018
Non-alcoholic Fatty Liver Disease	C0400966	HSP90AA1	3320	P07900	heat shock protein 90 alpha family class A member 1	Chaperone	455	0.411	0.923	0.86025	0.02		1	2	0	2018	2019
Non-alcoholic Fatty Liver Disease	C0400966	FFAR4	338557	Q5NUL3	free fatty acid receptor 4		67	0.621	0.577	1.3634e-05	0.02		1	2	0	2014	2019
Non-alcoholic Fatty Liver Disease	C0400966	IDH2	3418	P48735	isocitrate dehydrogenase (NADP(+)) 2		380	0.434	0.808	0.88271	0.02		1	2	0	2017	2018
Non-alcoholic Fatty Liver Disease	C0400966	IRGM	345611	A1A4Y4	immunity related GTPase M		57	0.617	0.538		0.02		1	2	1	2018	2019
Non-alcoholic Fatty Liver Disease	C0400966	IGFALS	3483	P35858	insulin like growth factor binding protein acid labile subunit	Receptor	203	0.511	0.846	5.4379e-11	0.02		1	2	0	2017	2017
Non-alcoholic Fatty Liver Disease	C0400966	CXCL8	3576	P10145	C-X-C motif chemokine ligand 8	Signaling	1254	0.31	0.962	0.00027377	0.02		1	2	0	2017	2019
Non-alcoholic Fatty Liver Disease	C0400966	INS	3630	P01308	insulin		405	0.445	0.923	0.30091	0.02		1	2	0	2017	2019
Non-alcoholic Fatty Liver Disease	C0400966	AQP9	366	O43315	aquaporin 9	Ion channel	100	0.565	0.808	0.24027	0.02		1	2	0	2013	2019
Non-alcoholic Fatty Liver Disease	C0400966	AR	367	P10275	androgen receptor	Nuclear receptor	854	0.351	0.846	0.98837	0.02		1	2	0	2019	2019
Non-alcoholic Fatty Liver Disease	C0400966	ENHO	375704	Q6UWT2	energy homeostasis associated		71	0.599	0.769	0.10526	0.02		1	2	0	2019	2020
Non-alcoholic Fatty Liver Disease	C0400966	LCN2	3934	P80188	lipocalin 2	Enzyme	497	0.405	0.885	1.1404e-09	0.02		1	2	0	2013	2014
Non-alcoholic Fatty Liver Disease	C0400966	LECT2	3950	O14960	leukocyte cell derived chemotaxin 2	Signaling	47	0.653	0.5	0.0014806	0.02		1	2	0	2015	2017
Non-alcoholic Fatty Liver Disease	C0400966	MIR126	406913		microRNA 126		305	0.447	0.846		0.02		1	2	0	2017	2019
Non-alcoholic Fatty Liver Disease	C0400966	MIR149	406941		microRNA 149		140	0.524	0.769		0.02		1	2	0	2016	2017
Non-alcoholic Fatty Liver Disease	C0400966	MIR20A	406982		microRNA 20a		180	0.498	0.769		0.02		1	2	0	2018	2019
Non-alcoholic Fatty Liver Disease	C0400966	MIR200C	406985		microRNA 200c		202	0.486	0.846		0.02		1	2	0	2016	2018
Non-alcoholic Fatty Liver Disease	C0400966	MIR222	407007		microRNA 222		210	0.486	0.808		0.02		1	2	0	2019	2019
Non-alcoholic Fatty Liver Disease	C0400966	MAS1	4142	P04201	MAS1 proto-oncogene, G protein-coupled receptor	G-protein coupled receptor	142	0.533	0.769	8.2518e-05	0.02		1	2	0	2017	2019
Non-alcoholic Fatty Liver Disease	C0400966	MC4R	4160	P32245	melanocortin 4 receptor	G-protein coupled receptor	149	0.535	0.692	0.00091697	0.02		1	2	0	2014	2019
Non-alcoholic Fatty Liver Disease	C0400966	MMP13	4322	P45452	matrix metallopeptidase 13	Enzyme	328	0.452	0.923	7.8767e-18	0.02		1	2	0	2015	2017
Non-alcoholic Fatty Liver Disease	C0400966	PLIN5	440503	Q00G26	perilipin 5		27	0.695	0.346	1.0481e-11	0.02		1	2	0	2016	2019
Non-alcoholic Fatty Liver Disease	C0400966	MUC1	4582	P15941	mucin 1, cell surface associated		594	0.384	0.885	0.018774	0.02		1	2	0	2018	2018
Non-alcoholic Fatty Liver Disease	C0400966	ATF3	467	P18847	activating transcription factor 3	Transcription factor	228	0.494	0.885	0.089296	0.02		1	2	0	2017	2019
Non-alcoholic Fatty Liver Disease	C0400966	ATHS	470		atherosclerosis susceptibility (lipoprotein associated)		112	0.551	0.769		0.02		1	2	0	2015	2018
Non-alcoholic Fatty Liver Disease	C0400966	CCN3	4856	P48745	cellular communication network factor 3	Signaling	117	0.554	0.615	0.0066442	0.02		1	2	0	2018	2018
Non-alcoholic Fatty Liver Disease	C0400966	MIR375	494324		microRNA 375		226	0.476	0.769		0.02		1	2	0	2016	2018
Non-alcoholic Fatty Liver Disease	C0400966	TNFRSF11B	4982	O00300	TNF receptor superfamily member 11b		443	0.422	0.808	0.16171	0.02		1	2	0	2018	2019
Non-alcoholic Fatty Liver Disease	C0400966	IL22	50616	Q9GZX6	interleukin 22		551	0.393	0.885	0.00018843	0.02		1	2	0	2018	2019
Non-alcoholic Fatty Liver Disease	C0400966	ACOX1	51	Q15067	acyl-CoA oxidase 1	Enzyme	95	0.61	0.731	0.062095	0.02		1	2	0	2018	2018
Non-alcoholic Fatty Liver Disease	C0400966	ADIPOR1	51094	Q96A54	adiponectin receptor 1	Receptor	148	0.529	0.808	0.6584	0.02		1	2	0	2019	2020
Non-alcoholic Fatty Liver Disease	C0400966	CRNKL1	51340	Q9BZJ0	crooked neck pre-mRNA splicing factor 1	Nucleic acid binding	24	0.711	0.385	2.7151e-06	0.02		1	2	0	2016	2017
Non-alcoholic Fatty Liver Disease	C0400966	HSD17B7	51478	P56937	hydroxysteroid 17-beta dehydrogenase 7		81	0.582	0.5	6.6475e-06	0.02		1	2	0	2019	2019
Non-alcoholic Fatty Liver Disease	C0400966	GDE1	51573	Q9NZC3	glycerophosphodiester phosphodiesterase 1		228	0.481	0.808	6.1163e-06	0.02		1	2	0	2011	2016
Non-alcoholic Fatty Liver Disease	C0400966	ENPP1	5167	P22413	ectonucleotide pyrophosphatase/phosphodiesterase 1	Enzyme	247	0.498	0.808	4.9944e-08	0.02		1	2	1	2010	2019
Non-alcoholic Fatty Liver Disease	C0400966	LUC7L3	51747	O95232	LUC7 like 3 pre-mRNA splicing factor		26	0.691	0.5	0.99999	0.02		1	2	0	2018	2019
Non-alcoholic Fatty Liver Disease	C0400966	FAM3B	54097	P58499	FAM3 metabolism regulating signaling molecule B		38	0.682	0.385	2.4285e-08	0.02		1	2	0	2013	2018
Non-alcoholic Fatty Liver Disease	C0400966	UGT1A1	54658	P22309	UDP glucuronosyltransferase family 1 member A1		302	0.464	0.769	3.2577e-06	0.02		1	2	0	2009	2017
Non-alcoholic Fatty Liver Disease	C0400966	ELOVL2	54898	Q9NXB9	ELOVL fatty acid elongase 2	Enzyme	26	0.722	0.423	8.3719e-10	0.02		1	2	1	2017	2019
Non-alcoholic Fatty Liver Disease	C0400966	AVP	551	P01185	arginine vasopressin	Signaling	454	0.437	0.846	0.074413	0.02		1	2	0	2019	2019
Non-alcoholic Fatty Liver Disease	C0400966	NAT10	55226	Q9H0A0	N-acetyltransferase 10		133	0.536	0.769	4.1206e-22	0.02		1	2	0	2015	2018
Non-alcoholic Fatty Liver Disease	C0400966	PTPA	5524	Q15257	protein phosphatase 2 phosphatase activator	Enzyme modulator	245	0.48	0.846	0.99057	0.02		1	2	0	2019	2019
Non-alcoholic Fatty Liver Disease	C0400966	MEG3	55384		maternally expressed 3		239	0.471	0.846		0.02		1	2	0	2018	2019
Non-alcoholic Fatty Liver Disease	C0400966	MAPK1	5594	P28482	mitogen-activated protein kinase 1	Kinase	1059	0.33	0.923	0.99698	0.02		1	2	0	2018	2019
Non-alcoholic Fatty Liver Disease	C0400966	MYDGF	56005	Q969H8	myeloid derived growth factor		295	0.451	0.846	3.4923e-06	0.02		1	2	0	2018	2019
Non-alcoholic Fatty Liver Disease	C0400966	AZGP1	563	P25311	alpha-2-glycoprotein 1, zinc-binding		101	0.566	0.769	4.1545e-06	0.02		1	2	0	2018	2019
Non-alcoholic Fatty Liver Disease	C0400966	PRTN3	5657	P24158	proteinase 3	Enzyme	215	0.503	0.808	3.8044e-05	0.02		1	2	0	2016	2019
Non-alcoholic Fatty Liver Disease	C0400966	PTGS1	5742	P23219	prostaglandin-endoperoxide synthase 1	Enzyme	318	0.46	0.885	6.2425e-07	0.02		1	2	0	2017	2018
Non-alcoholic Fatty Liver Disease	C0400966	MIR146B	574447		microRNA 146b		187	0.496	0.769		0.02		1	2	0	2018	2019
Non-alcoholic Fatty Liver Disease	C0400966	PTPN1	5770	P18031	protein tyrosine phosphatase non-receptor type 1		169	0.523	0.731	0.81293	0.02		1	2	0	2016	2018
Non-alcoholic Fatty Liver Disease	C0400966	NLRC4	58484	Q9NPP4	NLR family CARD domain containing 4		145	0.556	0.769	9.8714e-12	0.02		1	2	0	2019	2019
Non-alcoholic Fatty Liver Disease	C0400966	BCAT1	586	P54687	branched chain amino acid transaminase 1	Enzyme	62	0.606	0.538	3.7984e-08	0.02		1	2	0	2018	2019
Non-alcoholic Fatty Liver Disease	C0400966	MOK	5891	Q9UQ07	MOK protein kinase	Kinase	251	0.476	0.769	8.8397e-22	0.02		1	2	0	2017	2018
Non-alcoholic Fatty Liver Disease	C0400966	FAM3A	60343	P98173	FAM3 metabolism regulating signaling molecule A		8	0.805	0.269	0.66899	0.02		1	2	0	2017	2018
Non-alcoholic Fatty Liver Disease	C0400966	ROCK1	6093	Q13464	Rho associated coiled-coil containing protein kinase 1	Kinase	157	0.513	0.731	1	0.02		1	2	0	2018	2019
Non-alcoholic Fatty Liver Disease	C0400966	HCC	619501		thyroid carcinoma, Hurthle cell		45	0.644	0.423		0.02		1	2	0	2018	2018
Non-alcoholic Fatty Liver Disease	C0400966	S100A8	6279	P05109	S100 calcium binding protein A8	Calcium-binding protein	369	0.43	0.962	0.13761	0.02		0.5	2	0	2016	2018
Non-alcoholic Fatty Liver Disease	C0400966	CEACAM1	634	P13688	CEA cell adhesion molecule 1		167	0.525	0.731	0.00078816	0.02		1	2	0	2017	2018
Non-alcoholic Fatty Liver Disease	C0400966	SCP2	6342	P22307	sterol carrier protein 2		50	0.644	0.5	8.7451e-07	0.02		1	2	0	2017	2018
Non-alcoholic Fatty Liver Disease	C0400966	CCL20	6364	P78556	C-C motif chemokine ligand 20	Signaling	242	0.474	0.846	0.00024242	0.02		1	2	0	2018	2019
Non-alcoholic Fatty Liver Disease	C0400966	SELPLG	6404	Q14242	selectin P ligand		113	0.564	0.692	0.1768	0.02		1	2	0	2015	2017
Non-alcoholic Fatty Liver Disease	C0400966	ABCG5	64240	Q9H222	ATP binding cassette subfamily G member 5	Transporter	108	0.592	0.577	3.081e-21	0.02		1	2	0	2009	2018
Non-alcoholic Fatty Liver Disease	C0400966	IL25	64806	Q9H293	interleukin 25		139	0.529	0.846	0.00092347	0.02		1	2	0	2018	2019
Non-alcoholic Fatty Liver Disease	C0400966	SLC2A1	6513	P11166	solute carrier family 2 member 1	Transporter	687	0.388	0.808	0.9941	0.02		1	2	0	2013	2018
Non-alcoholic Fatty Liver Disease	C0400966	SLC2A2	6514	P11168	solute carrier family 2 member 2	Transporter	123	0.572	0.692	3.4337e-08	0.02		1	2	0	2013	2019
Non-alcoholic Fatty Liver Disease	C0400966	NCF1	653361	P14598	neutrophil cytosolic factor 1		170	0.521	0.808	2.8311e-05	0.02		1	2	0	2018	2018
Non-alcoholic Fatty Liver Disease	C0400966	SLPI	6590	P03973	secretory leukocyte peptidase inhibitor	Enzyme modulator	310	0.449	0.846	0.00089665	0.02		1	2	0	2015	2018
Non-alcoholic Fatty Liver Disease	C0400966	SPARC	6678	P09486	secreted protein acidic and cysteine rich	Signaling	344	0.445	0.846	0.89148	0.02		1	2	0	2018	2019
Non-alcoholic Fatty Liver Disease	C0400966	SPINK1	6690	P00995	serine peptidase inhibitor Kazal type 1		216	0.492	0.808	0.31476	0.02		1	2	1	2008	2009
Non-alcoholic Fatty Liver Disease	C0400966	SPTBN1	6711	Q01082	spectrin beta, non-erythrocytic 1		76	0.619	0.538	1	0.02		1	2	0	2017	2018
Non-alcoholic Fatty Liver Disease	C0400966	STAT5A	6776	P42229	signal transducer and activator of transcription 5A	Nucleic acid binding	318	0.445	0.808	0.99994	0.02		1	2	0	2019	2019
Non-alcoholic Fatty Liver Disease	C0400966	STAT5B	6777	P51692	signal transducer and activator of transcription 5B	Nucleic acid binding	357	0.442	0.808	0.99988	0.02		1	2	0	2019	2019
Non-alcoholic Fatty Liver Disease	C0400966	TEK	7010	Q02763	TEK receptor tyrosine kinase	Kinase	300	0.462	0.692	1	0.02		1	2	0	2015	2019
Non-alcoholic Fatty Liver Disease	C0400966	TRPV1	7442	Q8NER1	transient receptor potential cation channel subfamily V member 1	Ion channel	404	0.446	0.885	1.0103e-16	0.02		1	2	0	2012	2013
Non-alcoholic Fatty Liver Disease	C0400966	DHRS11	79154	Q6UWP2	dehydrogenase/reductase 11	Enzyme	43	0.653	0.423	2.2434e-06	0.02		1	2	0	2019	2019
Non-alcoholic Fatty Liver Disease	C0400966	STEAP4	79689	Q687X5	STEAP4 metalloreductase		34	0.686	0.462	1.1959e-07	0.02		1	2	0	2015	2018
Non-alcoholic Fatty Liver Disease	C0400966	CALCR	799	P30988	calcitonin receptor	G-protein coupled receptor	282	0.464	0.846	3.1176e-09	0.02		1	2	0	2018	2018
Non-alcoholic Fatty Liver Disease	C0400966	ASRGL1	80150	Q7L266	asparaginase and isoaspartyl peptidase 1	Enzyme	205	0.494	0.808	2.7632e-05	0.02		1	2	0	2015	2018
Non-alcoholic Fatty Liver Disease	C0400966	CASP3	836	P42574	caspase 3	Enzyme	819	0.351	0.923	0.10017	0.02		1	2	0	2017	2019
Non-alcoholic Fatty Liver Disease	C0400966	CASP8	841	Q14790	caspase 8	Enzyme	480	0.404	0.923	3.7236e-06	0.02		1	2	0	2014	2019
Non-alcoholic Fatty Liver Disease	C0400966	ORAI1	84876	Q96D31	ORAI calcium release-activated calcium modulator 1	Ion channel	195	0.52	0.808	1.9068e-05	0.02		1	2	0	2019	2019
Non-alcoholic Fatty Liver Disease	C0400966	TNFSF11	8600	O14788	TNF superfamily member 11	Signaling	327	0.453	0.846	0.0049159	0.02		1	2	0	2018	2019
Non-alcoholic Fatty Liver Disease	C0400966	SOCS1	8651	O15524	suppressor of cytokine signaling 1	Enzyme modulator	315	0.445	0.808	0.58544	0.02		1	2	0	2019	2019
Non-alcoholic Fatty Liver Disease	C0400966	CBR1	873	P16152	carbonyl reductase 1		100	0.572	0.654	6.2783e-05	0.02		1	2	0	2016	2017
Non-alcoholic Fatty Liver Disease	C0400966	RIPK1	8737	Q13546	receptor interacting serine/threonine kinase 1	Kinase	250	0.479	0.769	0.0079441	0.02		1	2	0	2018	2020
Non-alcoholic Fatty Liver Disease	C0400966	CCN4	8840	O95388	cellular communication network factor 4	Signaling	114	0.554	0.692	6.3885e-07	0.02		1	2	0	2018	2018
Non-alcoholic Fatty Liver Disease	C0400966	APLN	8862	Q9ULZ1	apelin		226	0.497	0.769	0.45897	0.02		1	2	0	2017	2019
Non-alcoholic Fatty Liver Disease	C0400966	SELENBP1	8991	Q13228	selenium binding protein 1	Immune response	214	0.493	0.846	3.2268e-16	0.02		1	2	0	2019	2019
Non-alcoholic Fatty Liver Disease	C0400966	SOCS3	9021	O14543	suppressor of cytokine signaling 3	Enzyme modulator	375	0.434	0.808	0.74613	0.02		1	2	0	2018	2019
Non-alcoholic Fatty Liver Disease	C0400966	USP10	9100	Q14694	ubiquitin specific peptidase 10	Enzyme	40	0.663	0.462	0.99411	0.02		1	2	0	2018	2019
Non-alcoholic Fatty Liver Disease	C0400966	CD5L	922	O43866	CD5 molecule like	Enzyme	78	0.593	0.846	4.2297e-17	0.02		1	2	0	2018	2019
Non-alcoholic Fatty Liver Disease	C0400966	CD163	9332	Q86VB7	CD163 molecule	Enzyme	369	0.427	0.846	0.0008338	0.02		1	2	0	2017	2018
Non-alcoholic Fatty Liver Disease	C0400966	PPIG	9360	Q13427	peptidylprolyl isomerase G		203	0.497	0.846	0.96292	0.02		1	2	0	2015	2016
Non-alcoholic Fatty Liver Disease	C0400966	CD68	968	P34810	CD68 molecule	Transporter	452	0.408	0.808	1.4063e-06	0.02		1	2	0	2017	2019
Non-alcoholic Fatty Liver Disease	C0400966	MIR873	100126316		microRNA 873		67	0.601	0.538		0.01		1	1	0	2019	2019
Non-alcoholic Fatty Liver Disease	C0400966	MIR190B	100126346		microRNA 190b		22	0.722	0.385		0.01		1	1	0	2018	2018
Non-alcoholic Fatty Liver Disease	C0400966	CD24	100133941	P25063	CD24 molecule		244	0.472	0.769		0.01		0	1	0	2018	2018
Non-alcoholic Fatty Liver Disease	C0400966	MIR1224	100187716		microRNA 1224		36	0.666	0.385		0.01		1	1	0	2018	2018
Non-alcoholic Fatty Liver Disease	C0400966	PARP2	10038	Q9UGN5	poly(ADP-ribose) polymerase 2		40	0.663	0.538	2.3289e-13	0.01		1	1	0	2017	2017
Non-alcoholic Fatty Liver Disease	C0400966	LOC100505909	100505909		histidine-rich glycoprotein		17	0.722	0.385		0.01		1	1	0	2018	2018
Non-alcoholic Fatty Liver Disease	C0400966	OCLN	100506658	Q16625	occludin		195	0.507	0.846	8.5583e-07	0.01		1	1	0	2019	2019
Non-alcoholic Fatty Liver Disease	C0400966	DNM1L	10059	O00429	dynamin 1 like	Enzyme modulator	273	0.475	0.808	0.00056753	0.01		1	1	0	2018	2018
Non-alcoholic Fatty Liver Disease	C0400966	ERVK-2	100616100		endogenous retrovirus group K member 2		37	0.674	0.423		0.01		1	1	0	2019	2019
Non-alcoholic Fatty Liver Disease	C0400966	PARTICL	100630918		promoter of MAT2A antisense radiation-induced circulating long non-coding RNA		9	0.792	0.269		0.01		1	1	0	2018	2018
Non-alcoholic Fatty Liver Disease	C0400966	PPIF	10105	P30405	peptidylprolyl isomerase F		78	0.593	0.692	0.0019919	0.01		1	1	0	2019	2019
Non-alcoholic Fatty Liver Disease	C0400966	IFNL4	101180976	K9M1U5	interferon lambda 4 (gene/pseudogene)		39	0.67	0.577		0.01		1	1	2	2017	2017
Non-alcoholic Fatty Liver Disease	C0400966	LRPPRC	10128	P42704	leucine rich pentatricopeptide repeat containing		220	0.493	0.769	2.3019e-10	0.01		1	1	0	2015	2015
Non-alcoholic Fatty Liver Disease	C0400966	SLC25A13	10165	Q9UJS0	solute carrier family 25 member 13	Transporter	109	0.617	0.5	1.2833e-24	0.01		1	1	0	2008	2008
Non-alcoholic Fatty Liver Disease	C0400966	CDK4	1019	P11802	cyclin dependent kinase 4	Kinase	433	0.412	0.808	0.062909	0.01		1	1	0	2018	2018
Non-alcoholic Fatty Liver Disease	C0400966	B4GALT1-AS1	101929639		B4GALT1 antisense RNA 1		13	0.792	0.192		0.01		1	1	0	2018	2018
Non-alcoholic Fatty Liver Disease	C0400966	PRMT3	10196	O60678	protein arginine methyltransferase 3	Epigenetic regulator	17	0.743	0.423	4.9032e-25	0.01		1	1	0	2015	2015
Non-alcoholic Fatty Liver Disease	C0400966	PLIN3	10226	O60664	perilipin 3	Transporter	14	0.736	0.423	1.179e-07	0.01		1	1	0	2019	2019
Non-alcoholic Fatty Liver Disease	C0400966	CDK8	1024	P49336	cyclin dependent kinase 8	Kinase	82	0.597	0.654	0.40964	0.01		1	1	0	2015	2015
Non-alcoholic Fatty Liver Disease	C0400966	FSTL3	10272	O95633	follistatin like 3	Enzyme modulator	33	0.695	0.423	0.68658	0.01		1	1	0	2020	2020
Non-alcoholic Fatty Liver Disease	C0400966	CDKN2A	1029	P42771;Q8N726	cyclin dependent kinase inhibitor 2A		1314	0.3	0.885	0.39474	0.01		1	1	0	2020	2020
Non-alcoholic Fatty Liver Disease	C0400966	ZNF267	10308	Q14586	zinc finger protein 267		15	0.769	0.192	0.017108	0.01		1	1	0	2011	2011
Non-alcoholic Fatty Liver Disease	C0400966	AKR1A1	10327	P14550	aldo-keto reductase family 1 member A1	Enzyme	185	0.51	0.846	6.6621e-07	0.01		1	1	0	2018	2018
Non-alcoholic Fatty Liver Disease	C0400966	MERTK	10461	Q12866	MER proto-oncogene, tyrosine kinase	Kinase	154	0.531	0.692	2.6593e-11	0.01		1	1	1	2017	2017
Non-alcoholic Fatty Liver Disease	C0400966	CAP1	10487	Q01518	cyclase associated actin cytoskeleton regulatory protein 1	Cellular structure	149	0.529	0.808	0.019817	0.01		1	1	0	2018	2018
Non-alcoholic Fatty Liver Disease	C0400966	STK25	10494	O00506	serine/threonine kinase 25	Kinase	29	0.7	0.346	0.051875	0.01		1	1	0	2018	2018
Non-alcoholic Fatty Liver Disease	C0400966	NCOA2	10499	Q15596	nuclear receptor coactivator 2	Enzyme	95	0.575	0.615	1	0.01		1	1	0	2016	2016
Non-alcoholic Fatty Liver Disease	C0400966	ATG7	10533	O95352	autophagy related 7	Enzyme	179	0.505	0.769	7.3758e-12	0.01		1	1	0	2015	2015
Non-alcoholic Fatty Liver Disease	C0400966	LINC01684	105372751		long intergenic non-protein coding RNA 1684		2	1	0.038		0.01		1	1	1	2017	2017
Non-alcoholic Fatty Liver Disease	C0400966	PRDX4	10549	Q13162	peroxiredoxin 4	Enzyme	59	0.619	0.692	0.026755	0.01		1	1	0	2018	2018
Non-alcoholic Fatty Liver Disease	C0400966	CEL	1056	P19835	carboxyl ester lipase		172	0.514	0.808	1.538e-06	0.01		1	1	0	2016	2016
Non-alcoholic Fatty Liver Disease	C0400966	SORBS1	10580	Q9BX66	sorbin and SH3 domain containing 1		124	0.554	0.769	1.534e-12	0.01		1	1	0	2018	2018
Non-alcoholic Fatty Liver Disease	C0400966	AHSA1	10598	O95433	activator of HSP90 ATPase activity 1		526	0.396	0.923	0.99896	0.01		1	1	0	2019	2019
Non-alcoholic Fatty Liver Disease	C0400966	ERLIN1	10613	O75477	ER lipid raft associated 1		33	0.736	0.308	0.17751	0.01		1	1	0	2013	2013
Non-alcoholic Fatty Liver Disease	C0400966	CAMKK2	10645	Q96RR4	calcium/calmodulin dependent protein kinase kinase 2	Kinase	62	0.617	0.654	0.091625	0.01		1	1	0	2017	2017
Non-alcoholic Fatty Liver Disease	C0400966	CXCR6	10663	O00574	C-X-C motif chemokine receptor 6	G-protein coupled receptor	325	0.448	0.885	5.7212e-05	0.01		1	1	0	2019	2019
Non-alcoholic Fatty Liver Disease	C0400966	SIRT1-AS	106633813		SIRT1 antisense RNA		44	0.67	0.615		0.01		1	1	0	2017	2017
Non-alcoholic Fatty Liver Disease	C0400966	TNFSF13B	10673	Q9Y275	TNF superfamily member 13b		282	0.46	0.731	0.98193	0.01		1	1	0	2019	2019
Non-alcoholic Fatty Liver Disease	C0400966	EBP	10682	Q15125	EBP cholestenol delta-isomerase	Enzyme	243	0.494	0.846	0.93645	0.01		1	1	0	2019	2019
Non-alcoholic Fatty Liver Disease	C0400966	YME1L1	10730	Q96TA2	YME1 like 1 ATPase	Enzyme	60	0.633	0.654	0.028988	0.01		0	1	0	2018	2018
Non-alcoholic Fatty Liver Disease	C0400966	PLK4	10733	O00444	polo like kinase 4	Kinase	135	0.551	0.731	7.0844e-06	0.01		1	1	0	2017	2017
Non-alcoholic Fatty Liver Disease	C0400966	HPSE	10855	Q9Y251	heparanase	Enzyme	393	0.425	0.808	2.266e-14	0.01		1	1	0	2018	2018
Non-alcoholic Fatty Liver Disease	C0400966	PGRMC1	10857	O00264	progesterone receptor membrane component 1	Signaling	79	0.588	0.654	0.6711	0.01		1	1	0	2018	2018
Non-alcoholic Fatty Liver Disease	C0400966	NMU	10874	P48645	neuromedin U		68	0.61	0.808	0.00041549	0.01		1	1	0	2018	2018
Non-alcoholic Fatty Liver Disease	C0400966	TMED2	10959	Q15363	transmembrane p24 trafficking protein 2	Transporter	73	0.61	0.692	0.89231	0.01		1	1	0	2017	2017
Non-alcoholic Fatty Liver Disease	C0400966	SLC27A2	11001	O14975	solute carrier family 27 member 2	Transporter	27	0.7	0.462	6.3647e-09	0.01		1	1	0	2015	2015
Non-alcoholic Fatty Liver Disease	C0400966	LILRB4	11006	Q8NHJ6	leukocyte immunoglobulin like receptor B4	Receptor	46	0.659	0.423	4.7133e-13	0.01		1	1	0	2018	2018
Non-alcoholic Fatty Liver Disease	C0400966	RIPK3	11035	Q9Y572	receptor interacting serine/threonine kinase 3	Kinase	196	0.497	0.885	1.1874e-14	0.01		1	1	0	2018	2018
Non-alcoholic Fatty Liver Disease	C0400966	LOC110806263	110806263		TERT 5' regulatory region		245	0.464	0.731		0.01		1	1	0	2016	2016
Non-alcoholic Fatty Liver Disease	C0400966	ADAMTS13	11093	Q76LX8	ADAM metallopeptidase with thrombospondin type 1 motif 13	Enzyme	229	0.496	0.769	5.1409e-15	0.01		1	1	0	2014	2014
Non-alcoholic Fatty Liver Disease	C0400966	TREH	11181	O43280	trehalase		42	0.67	0.654	8.9579e-15	0.01		1	1	0	2020	2020
Non-alcoholic Fatty Liver Disease	C0400966	LNCARSR	112577459		lncRNA regulator of Akt signaling associated with HCC and RCC		19	0.722	0.269		0.01		1	1	0	2018	2018
Non-alcoholic Fatty Liver Disease	C0400966	DUSP12	11266	Q9UNI6	dual specificity phosphatase 12		17	0.78	0.269	0.00013856	0.01		1	1	0	2019	2019
Non-alcoholic Fatty Liver Disease	C0400966	CHRM3	1131	P20309	cholinergic receptor muscarinic 3	G-protein coupled receptor	284	0.464	0.885	0.99253	0.01		1	1	0	2019	2019
Non-alcoholic Fatty Liver Disease	C0400966	VSIG4	11326	Q9Y279	V-set and immunoglobulin domain containing 4		51	0.628	0.615	1.4953e-09	0.01		1	1	0	2019	2019
Non-alcoholic Fatty Liver Disease	C0400966	MGLL	11343	Q99685	monoglyceride lipase	Enzyme	125	0.564	0.731	0.020016	0.01		1	1	0	2019	2019
Non-alcoholic Fatty Liver Disease	C0400966	TXNRD3	114112	Q86VQ6	thioredoxin reductase 3	Enzyme	37	0.653	0.615	8.3449e-08	0.01		1	1	0	2019	2019
Non-alcoholic Fatty Liver Disease	C0400966	CHUK	1147	O15111	component of inhibitor of nuclear factor kappa B kinase complex	Kinase	125	0.556	0.731	0.99403	0.01		1	1	0	2013	2013
Non-alcoholic Fatty Liver Disease	C0400966	C1QTNF3	114899	Q9BXJ4	C1q and TNF related 3		26	0.695	0.577	1.8089e-07	0.01		1	1	0	2018	2018
Non-alcoholic Fatty Liver Disease	C0400966	CIDEA	1149	O60543	cell death inducing DFFA like effector a		16	0.751	0.269	5.5761e-06	0.01		1	1	0	2019	2019
Non-alcoholic Fatty Liver Disease	C0400966	H3P10	115482713		H3 histone pseudogene 10		769	0.35	0.846		0.01		1	1	0	2020	2020
Non-alcoholic Fatty Liver Disease	C0400966	TWIST2	117581	Q8WVJ9	twist family bHLH transcription factor 2	Transcription factor	198	0.518	0.731	0.56004	0.01		1	1	0	2019	2019
Non-alcoholic Fatty Liver Disease	C0400966	CLCN2	1181	P51788	chloride voltage-gated channel 2	Ion channel	67	0.626	0.462	5.546e-12	0.01		1	1	0	2018	2018
Non-alcoholic Fatty Liver Disease	C0400966	IFTAP	119710	Q86VG3	intraflagellar transport associated protein		2	0.931	0.154	7.605e-06	0.01		1	1	0	2019	2019
Non-alcoholic Fatty Liver Disease	C0400966	CYP2R1	120227	Q6VVX0	cytochrome P450 family 2 subfamily R member 1		139	0.563	0.731	3.793e-10	0.01		1	1	0	2019	2019
Non-alcoholic Fatty Liver Disease	C0400966	CPT1C	126129	Q8TCG5	carnitine palmitoyltransferase 1C	Enzyme	51	0.691	0.5	2.1926e-09	0.01		1	1	0	2018	2018
Non-alcoholic Fatty Liver Disease	C0400966	CNR2	1269	P34972	cannabinoid receptor 2	G-protein coupled receptor	197	0.509	0.846	6.5369e-06	0.01		1	1	0	2007	2007
Non-alcoholic Fatty Liver Disease	C0400966	COL3A1	1281	P02461	collagen type III alpha 1 chain		301	0.477	0.808	1	0.01		1	1	0	2017	2017
Non-alcoholic Fatty Liver Disease	C0400966	SLC31A1	1317	O15431	solute carrier family 31 member 1	Transporter	71	0.612	0.577	0.065398	0.01		1	1	0	2018	2018
Non-alcoholic Fatty Liver Disease	C0400966	ADM	133	P35318	adrenomedullin	Signaling	405	0.436	0.808	0.040831	0.01		0	1	0	2018	2018
Non-alcoholic Fatty Liver Disease	C0400966	PPARGC1B	133522	Q86YN6	PPARG coactivator 1 beta	Transcription factor	102	0.569	0.731	0.50321	0.01		1	1	0	2007	2007
Non-alcoholic Fatty Liver Disease	C0400966	NADK2	133686	Q4G0N4	NAD kinase 2, mitochondrial	Kinase	42	0.691	0.346	0.065215	0.01		1	1	0	2018	2018
Non-alcoholic Fatty Liver Disease	C0400966	CP	1356	P00450	ceruloplasmin	Enzyme	283	0.466	0.846	4.2013e-10	0.01		1	1	0	2008	2008
Non-alcoholic Fatty Liver Disease	C0400966	CPN1	1369	P15169	carboxypeptidase N subunit 1		31	0.729	0.423	8.6973e-08	0.01		1	1	0	2019	2019
Non-alcoholic Fatty Liver Disease	C0400966	CPOX	1371	P36551	coproporphyrinogen oxidase	Enzyme	246	0.488	0.846	0.17152	0.01		1	1	0	2017	2017
Non-alcoholic Fatty Liver Disease	C0400966	CPS1	1373	P31327	carbamoyl-phosphate synthase 1	Enzyme	133	0.59	0.615	1.0947e-09	0.01		1	1	0	2019	2019
Non-alcoholic Fatty Liver Disease	C0400966	CREB1	1385	P16220	cAMP responsive element binding protein 1		294	0.463	0.885	0.99673	0.01		1	1	0	2018	2018
Non-alcoholic Fatty Liver Disease	C0400966	ATF2	1386	P15336	activating transcription factor 2	Transcription factor	122	0.551	0.808	0.99131	0.01		1	1	0	2018	2018
Non-alcoholic Fatty Liver Disease	C0400966	CREBBP	1387	Q92793	CREB binding protein		438	0.428	0.808	1	0.01		1	1	0	2019	2019
Non-alcoholic Fatty Liver Disease	C0400966	CRK	1398	P46108	CRK proto-oncogene, adaptor protein		544	0.394	0.923	0.95936	0.01		1	1	0	2019	2019
Non-alcoholic Fatty Liver Disease	C0400966	CRMP1	1400	Q14194	collapsin response mediator protein 1	Enzyme	148	0.525	0.808	0.99173	0.01		1	1	0	2018	2018
Non-alcoholic Fatty Liver Disease	C0400966	MAPK14	1432	Q16539	mitogen-activated protein kinase 14	Kinase	626	0.379	0.923	0.37466	0.01		1	1	0	2019	2019
Non-alcoholic Fatty Liver Disease	C0400966	FGFBP3	143282	Q8TAT2	fibroblast growth factor binding protein 3		8	0.821	0.154	0.0010279	0.01		1	1	0	2018	2018
Non-alcoholic Fatty Liver Disease	C0400966	CSF3	1440	P09919	colony stimulating factor 3		687	0.377	0.885	0.38046	0.01		1	1	0	2017	2017
Non-alcoholic Fatty Liver Disease	C0400966	CSF3R	1441	Q99062	colony stimulating factor 3 receptor	Signaling	120	0.55	0.692	1.5225e-10	0.01		1	1	0	2017	2017
Non-alcoholic Fatty Liver Disease	C0400966	SLC38A8	146167	A6NNN8	solute carrier family 38 member 8	Transporter	19	0.743	0.269	3.3217e-24	0.01		1	1	0	2013	2013
Non-alcoholic Fatty Liver Disease	C0400966	ZFP90	146198	Q8TF47	ZFP90 zinc finger protein	Transcription factor	13	0.78	0.231	0.031662	0.01		1	1	0	2019	2019
Non-alcoholic Fatty Liver Disease	C0400966	CILP2	148113	Q8IUL8	cartilage intermediate layer protein 2		15	0.76	0.346	8.0314e-08	0.01		1	1	0	2016	2016
Non-alcoholic Fatty Liver Disease	C0400966	CTAA1	1483		cataract, anterior polar 1		106	0.568	0.731		0.01		1	1	0	2018	2018
Non-alcoholic Fatty Liver Disease	C0400966	HJV	148738	Q6ZVN8	hemojuvelin BMP co-receptor		71	0.621	0.654	0.0042363	0.01		1	1	0	2008	2008
Non-alcoholic Fatty Liver Disease	C0400966	CTF1	1489	Q16619	cardiotrophin 1		60	0.636	0.423	0.041899	0.01		1	1	0	2014	2014
Non-alcoholic Fatty Liver Disease	C0400966	CCN2	1490	P29279	cellular communication network factor 2	Signaling	518	0.399	0.846	0.00050202	0.01		1	1	0	2018	2018
Non-alcoholic Fatty Liver Disease	C0400966	PDIK1L	149420	Q8N165	PDLIM1 interacting kinase 1 like	Kinase	138	0.534	0.769	0.26436	0.01		1	1	0	2017	2017
Non-alcoholic Fatty Liver Disease	C0400966	CTNNA1	1495	P35221	catenin alpha 1	Cellular structure	82	0.584	0.538	0.96962	0.01		1	1	0	2017	2017
Non-alcoholic Fatty Liver Disease	C0400966	SIK1	150094	A0A0B4J2F2;P57059	salt inducible kinase 1	Kinase	157	0.544	0.731	0.93716	0.01		1	1	0	2019	2019
Non-alcoholic Fatty Liver Disease	C0400966	HORMAD2	150280	Q8N7B1	HORMA domain containing 2		22	0.716	0.385	7.1353e-05	0.01		0	1	0	2017	2017
Non-alcoholic Fatty Liver Disease	C0400966	CTRL	1506	P40313	chymotrypsin like	Enzyme	76	0.599	0.846	1.0976e-09	0.01		1	1	0	2019	2019
Non-alcoholic Fatty Liver Disease	C0400966	CTSB	1508	P07858	cathepsin B	Enzyme	304	0.457	0.846	5.8819e-11	0.01		1	1	0	2018	2018
Non-alcoholic Fatty Liver Disease	C0400966	CTSD	1509	P07339	cathepsin D	Enzyme	242	0.478	0.846	0.00091747	0.01		1	1	0	2019	2019
Non-alcoholic Fatty Liver Disease	C0400966	CTSG	1511	P08311	cathepsin G	Enzyme	95	0.563	0.731	9.5595e-06	0.01		1	1	0	2016	2016
Non-alcoholic Fatty Liver Disease	C0400966	CTSS	1520	P25774	cathepsin S	Enzyme	131	0.539	0.731	0.34178	0.01		1	1	0	2014	2014
Non-alcoholic Fatty Liver Disease	C0400966	ADRB2	154	P07550	adrenoceptor beta 2	G-protein coupled receptor	387	0.442	0.923	0.52545	0.01		1	1	0	2010	2010
Non-alcoholic Fatty Liver Disease	C0400966	SLC2A12	154091	Q8TD20	solute carrier family 2 member 12	Transporter	26	0.729	0.5	5.551e-05	0.01		1	1	0	2014	2014
Non-alcoholic Fatty Liver Disease	C0400966	CYP2A6	1548	P11509	cytochrome P450 family 2 subfamily A member 6		133	0.556	0.731	5.401e-09	0.01		1	1	0	2019	2019
Non-alcoholic Fatty Liver Disease	C0400966	CYP2B6	1555	P20813	cytochrome P450 family 2 subfamily B member 6		388	0.428	0.846	1.9303e-10	0.01		1	1	0	2016	2016
Non-alcoholic Fatty Liver Disease	C0400966	CYP2B7P	1556		cytochrome P450 family 2 subfamily B member 7, pseudogene		16	0.76	0.385		0.01		1	1	0	2016	2016
Non-alcoholic Fatty Liver Disease	C0400966	CYP2D7	1564	A0A087X1C5	cytochrome P450 family 2 subfamily D member 7 (gene/pseudogene)		42	0.659	0.577		0.01		1	1	0	2019	2019
Non-alcoholic Fatty Liver Disease	C0400966	CYP2J2	1573	P51589	cytochrome P450 family 2 subfamily J member 2		65	0.628	0.615	1.6181e-15	0.01		1	1	0	2015	2015
Non-alcoholic Fatty Liver Disease	C0400966	CYP4A11	1579	Q02928	cytochrome P450 family 4 subfamily A member 11	Enzyme	34	0.695	0.462	1.087e-24	0.01		1	1	0	2007	2007
Non-alcoholic Fatty Liver Disease	C0400966	CYP8B1	1582	Q9UNU6	cytochrome P450 family 8 subfamily B member 1		32	0.711	0.269	2.0558e-05	0.01		1	1	0	2018	2018
Non-alcoholic Fatty Liver Disease	C0400966	CYP19A1	1588	P11511	cytochrome P450 family 19 subfamily A member 1	Enzyme	519	0.41	0.885	1.7022e-05	0.01		0	1	0	2019	2019
Non-alcoholic Fatty Liver Disease	C0400966	CYP27B1	1594	O15528	cytochrome P450 family 27 subfamily B member 1	Enzyme	229	0.502	0.769	1.9194e-07	0.01		1	1	0	2019	2019
Non-alcoholic Fatty Liver Disease	C0400966	CYP51A1	1595	Q16850	cytochrome P450 family 51 subfamily A member 1	Enzyme	42	0.653	0.615	1.4563e-07	0.01		1	1	0	2018	2018
Non-alcoholic Fatty Liver Disease	C0400966	DBP	1628	Q10586	D-box binding PAR bZIP transcription factor	Nucleic acid binding	105	0.556	0.731	0.23376	0.01		1	1	0	2019	2019
Non-alcoholic Fatty Liver Disease	C0400966	TMPRSS6	164656	Q8IU80	transmembrane serine protease 6	Enzyme	113	0.584	0.654	4.1369e-10	0.01		1	1	1	2012	2012
Non-alcoholic Fatty Liver Disease	C0400966	AEBP1	165	Q8IUX7	AE binding protein 1		69	0.631	0.654	7.3471e-11	0.01		1	1	0	2017	2017
Non-alcoholic Fatty Liver Disease	C0400966	DDOST	1650	P39656	dolichyl-diphosphooligosaccharide--protein glycosyltransferase non-catalytic subunit	Enzyme	65	0.644	0.692	0.00061409	0.01		1	1	0	2016	2016
Non-alcoholic Fatty Liver Disease	C0400966	TIMM8A	1678	O60220	translocase of inner mitochondrial membrane 8A		200	0.51	0.846	0.65195	0.01		1	1	0	2020	2020
Non-alcoholic Fatty Liver Disease	C0400966	DHCR7	1717	Q9UBM7	7-dehydrocholesterol reductase	Enzyme	266	0.5	0.846	3.949e-13	0.01		1	1	0	2019	2019
Non-alcoholic Fatty Liver Disease	C0400966	DIO3	1735	P55073	iodothyronine deiodinase 3		80	0.593	0.731	0.62331	0.01		1	1	0	2016	2016
Non-alcoholic Fatty Liver Disease	C0400966	DMD	1756	P11532	dystrophin		484	0.423	0.923	1	0.01		1	1	0	2018	2018
Non-alcoholic Fatty Liver Disease	C0400966	DPYSL3	1809	Q14195	dihydropyrimidinase like 3	Enzyme	52	0.628	0.462	0.99887	0.01		1	1	0	2017	2017
Non-alcoholic Fatty Liver Disease	C0400966	SLC26A3	1811	P40879	solute carrier family 26 member 3	Transporter	128	0.554	0.692	1.3699e-13	0.01		1	1	0	2018	2018
Non-alcoholic Fatty Liver Disease	C0400966	JAG1	182	P78504	jagged canonical Notch ligand 1		420	0.429	0.808	1	0.01		1	1	0	2017	2017
Non-alcoholic Fatty Liver Disease	C0400966	DSPP	1834	Q9NZW4	dentin sialophosphoprotein		114	0.556	0.769	1.1191e-07	0.01		1	1	0	2019	2019
Non-alcoholic Fatty Liver Disease	C0400966	DUSP9	1852	Q99956	dual specificity phosphatase 9		26	0.705	0.308	0.81981	0.01		1	1	0	2019	2019
Non-alcoholic Fatty Liver Disease	C0400966	EDA	1896	Q92838	ectodysplasin A		150	0.553	0.808	0.97391	0.01		1	1	0	2019	2019
Non-alcoholic Fatty Liver Disease	C0400966	S1PR1	1901	P21453	sphingosine-1-phosphate receptor 1	G-protein coupled receptor	126	0.546	0.769	0.73269	0.01		1	1	0	2015	2015
Non-alcoholic Fatty Liver Disease	C0400966	EEF1A1	1915	P68104	eukaryotic translation elongation factor 1 alpha 1	Enzyme	88	0.584	0.654	0.97863	0.01		1	1	0	2015	2015
Non-alcoholic Fatty Liver Disease	C0400966	EGF	1950	P01133	epidermal growth factor		774	0.357	0.923	8.5294e-17	0.01		1	1	0	2019	2019
Non-alcoholic Fatty Liver Disease	C0400966	EGR1	1958	P18146	early growth response 1	Nucleic acid binding	378	0.433	0.923	0.3509	0.01		1	1	0	2019	2019
Non-alcoholic Fatty Liver Disease	C0400966	EIF4E	1977	P06730	eukaryotic translation initiation factor 4E	Nucleic acid binding	317	0.448	0.846	0.94133	0.01		1	1	0	2019	2019
Non-alcoholic Fatty Liver Disease	C0400966	A2M	2	P01023	alpha-2-macroglobulin	Enzyme modulator	147	0.529	0.769	4.5229e-11	0.01		1	1	0	2019	2019
Non-alcoholic Fatty Liver Disease	C0400966	LINC01554	202299	Q52M75	long intergenic non-protein coding RNA 1554		4	0.931	0.077	0.076951	0.01		0	1	0	2017	2017
Non-alcoholic Fatty Liver Disease	C0400966	ENO3	2027	P13929	enolase 3	Enzyme	24	0.769	0.308	1.5718e-19	0.01		1	1	0	2019	2019
Non-alcoholic Fatty Liver Disease	C0400966	EPHB2	2048	P29323	EPH receptor B2	Kinase	649	0.374	0.846	0.99997	0.01		1	1	0	2018	2018
Non-alcoholic Fatty Liver Disease	C0400966	EPHB6	2051	O15197	EPH receptor B6	Kinase	60	0.619	0.538	1.2013e-07	0.01		1	1	0	2018	2018
Non-alcoholic Fatty Liver Disease	C0400966	EPO	2056	P01588	erythropoietin		646	0.381	0.885	0.01125	0.01		1	1	0	2019	2019
Non-alcoholic Fatty Liver Disease	C0400966	AKT2	208	P31751	AKT serine/threonine kinase 2	Kinase	264	0.474	0.769	0.64432	0.01		1	1	0	2018	2018
Non-alcoholic Fatty Liver Disease	C0400966	ERN1	2081	O75460	endoplasmic reticulum to nucleus signaling 1	Kinase	163	0.513	0.808	0.99027	0.01		1	1	0	2018	2018
Non-alcoholic Fatty Liver Disease	C0400966	ESRRB	2103	O95718	estrogen related receptor beta	Nuclear receptor	102	0.565	0.846	0.12609	0.01		1	1	0	2018	2018
Non-alcoholic Fatty Liver Disease	C0400966	EZH2	2146	Q15910	enhancer of zeste 2 polycomb repressive complex 2 subunit	Epigenetic regulator	653	0.376	0.885	1	0.01		1	1	0	2013	2013
Non-alcoholic Fatty Liver Disease	C0400966	F2RL1	2150	P55085	F2R like trypsin receptor 1	G-protein coupled receptor	256	0.48	0.769	0.00014843	0.01		1	1	0	2019	2019
Non-alcoholic Fatty Liver Disease	C0400966	FABP2	2169	P12104	fatty acid binding protein 2		65	0.608	0.654	0.0049806	0.01		1	1	1	2010	2010
Non-alcoholic Fatty Liver Disease	C0400966	FABP5	2171	Q01469	fatty acid binding protein 5		85	0.585	0.731	0.047008	0.01		1	1	0	2007	2007
Non-alcoholic Fatty Liver Disease	C0400966	ACSL1	2180	P33121	acyl-CoA synthetase long chain family member 1	Enzyme	68	0.617	0.577	0.0015324	0.01		1	1	0	2015	2015
Non-alcoholic Fatty Liver Disease	C0400966	PTK2B	2185	Q14289	protein tyrosine kinase 2 beta	Kinase	319	0.448	0.808	0.93536	0.01		1	1	0	2018	2018
Non-alcoholic Fatty Liver Disease	C0400966	UNC5B	219699	Q8IZJ1	unc-5 netrin receptor B	Receptor	38	0.682	0.462	2.6935e-07	0.01		1	1	0	2018	2018
Non-alcoholic Fatty Liver Disease	C0400966	FBN1	2200	P35555	fibrillin 1	Calcium-binding protein	552	0.417	0.846	1	0.01		1	1	0	2019	2019
Non-alcoholic Fatty Liver Disease	C0400966	MARCHF8	220972	Q5T0T0	membrane associated ring-CH-type finger 8		87	0.59	0.692	5.8689e-07	0.01		1	1	0	2018	2018
Non-alcoholic Fatty Liver Disease	C0400966	FCGR3A	2214	P08637	Fc fragment of IgG receptor IIIa	Cell adhesion	352	0.432	0.962	3.6955e-06	0.01		1	1	0	2016	2016
Non-alcoholic Fatty Liver Disease	C0400966	FCGR3B	2215	O75015	Fc fragment of IgG receptor IIIb	Cell adhesion	291	0.452	0.962	3.0294e-07	0.01		1	1	0	2016	2016
Non-alcoholic Fatty Liver Disease	C0400966	JAZF1	221895	Q86VZ6	JAZF zinc finger 1		102	0.582	0.654	0.89582	0.01		1	1	0	2018	2018
Non-alcoholic Fatty Liver Disease	C0400966	GPC4	2239	O75487	glypican 4		181	0.547	0.769	0.92613	0.01		1	1	0	2014	2014
Non-alcoholic Fatty Liver Disease	C0400966	FGF1	2246	P05230	fibroblast growth factor 1	Signaling	184	0.507	0.846	0.44406	0.01		1	1	0	2016	2016
Non-alcoholic Fatty Liver Disease	C0400966	FGR	2268	P09769	FGR proto-oncogene, Src family tyrosine kinase	Kinase	56	0.647	0.615	0.48408	0.01		1	1	0	2016	2016
Non-alcoholic Fatty Liver Disease	C0400966	MLXIP	22877	Q9HAP2	MLX interacting protein		70	0.597	0.692	0.98932	0.01		1	1	0	2018	2018
Non-alcoholic Fatty Liver Disease	C0400966	ZHX2	22882	Q9Y6X8	zinc fingers and homeoboxes 2	Transcription factor	172	0.51	0.654	0.03372	0.01		1	1	0	2019	2019
Non-alcoholic Fatty Liver Disease	C0400966	ALDOB	229	P05062	aldolase, fructose-bisphosphate B		80	0.623	0.538	7.8786e-07	0.01		1	1	0	2019	2019
Non-alcoholic Fatty Liver Disease	C0400966	DKK1	22943	O94907	dickkopf WNT signaling pathway inhibitor 1		372	0.439	0.885	0.17423	0.01		1	1	0	2019	2019
Non-alcoholic Fatty Liver Disease	C0400966	PHLPP2	23035	Q6ZVD8	PH domain and leucine rich repeat protein phosphatase 2		45	0.641	0.346	1.2128e-06	0.01		1	1	0	2017	2017
Non-alcoholic Fatty Liver Disease	C0400966	SARM1	23098	Q6SZW1	sterile alpha and TIR motif containing 1		40	0.682	0.346	1.7007e-10	0.01		1	1	0	2018	2018
Non-alcoholic Fatty Liver Disease	C0400966	AKR1B1	231	P15121	aldo-keto reductase family 1 member B	Enzyme	220	0.491	0.885	2.0216e-05	0.01		1	1	0	2019	2019
Non-alcoholic Fatty Liver Disease	C0400966	MPRIP	23164	Q6WCQ1	myosin phosphatase Rho interacting protein	Enzyme modulator	113	0.556	0.885	0.98078	0.01		1	1	0	2018	2018
Non-alcoholic Fatty Liver Disease	C0400966	MCF2L	23263	O15068	MCF.2 cell line derived transforming sequence like	Signaling	124	0.559	0.769	2.7178e-07	0.01		1	1	0	2016	2016
Non-alcoholic Fatty Liver Disease	C0400966	CRTC1	23373	Q6UUV9	CREB regulated transcription coactivator 1	Transcription factor	115	0.565	0.692	0.531	0.01		1	1	0	2016	2016
Non-alcoholic Fatty Liver Disease	C0400966	SIRT4	23409	Q9Y6E7	sirtuin 4	Epigenetic regulator	74	0.603	0.654	6.8625e-10	0.01		1	1	0	2018	2018
Non-alcoholic Fatty Liver Disease	C0400966	ANGPTL2	23452	Q9UKU9	angiopoietin like 2	Signaling	125	0.545	0.731	0.0014712	0.01		1	1	0	2018	2018
Non-alcoholic Fatty Liver Disease	C0400966	BRD4	23476	O60885	bromodomain containing 4	Epigenetic regulator	335	0.446	0.885	1	0.01		1	1	0	2018	2018
Non-alcoholic Fatty Liver Disease	C0400966	SRRM2	23524	Q9UQ35	serine/arginine repetitive matrix 2		101	0.564	0.692	1	0.01		1	1	0	2019	2019
Non-alcoholic Fatty Liver Disease	C0400966	MMD	23531	Q15546	monocyte to macrophage differentiation associated	Receptor	58	0.647	0.577	0.0001344	0.01		1	1	0	2018	2018
Non-alcoholic Fatty Liver Disease	C0400966	FOSB	2354	P53539	FosB proto-oncogene, AP-1 transcription factor subunit	Transcription factor	278	0.463	0.846	0.97553	0.01		1	1	0	2014	2014
Non-alcoholic Fatty Liver Disease	C0400966	FOSL2	2355	P15408	FOS like 2, AP-1 transcription factor subunit	Transcription factor	83	0.595	0.692	0.98293	0.01		1	1	0	2014	2014
Non-alcoholic Fatty Liver Disease	C0400966	DDAH1	23576	O94760	dimethylarginine dimethylaminohydrolase 1	Enzyme	73	0.604	0.615	0.0027974	0.01		1	1	0	2017	2017
Non-alcoholic Fatty Liver Disease	C0400966	DAPK2	23604	Q9UIK4	death associated protein kinase 2	Kinase	130	0.536	0.692	5.0088e-10	0.01		1	1	0	2018	2018
Non-alcoholic Fatty Liver Disease	C0400966	MKRN1	23608	Q9UHC7	makorin ring finger protein 1	Enzyme	13	0.805	0.269	0.99421	0.01		1	1	0	2018	2018
Non-alcoholic Fatty Liver Disease	C0400966	TMEFF2	23671	Q9UIK5	transmembrane protein with EGF like and two follistatin like domains 2	Enzyme modulator	63	0.619	0.5	7.3885e-05	0.01		1	1	0	2019	2019
Non-alcoholic Fatty Liver Disease	C0400966	IL17RA	23765	Q96F46	interleukin 17 receptor A		159	0.529	0.808	0.00035636	0.01		1	1	0	2019	2019
Non-alcoholic Fatty Liver Disease	C0400966	ZBTB38	253461	Q8NAP3	zinc finger and BTB domain containing 38	Transcription factor	60	0.663	0.615	0.99949	0.01		1	1	0	2018	2018
Non-alcoholic Fatty Liver Disease	C0400966	G6PC	2538	P35575	glucose-6-phosphatase catalytic subunit		132	0.56	0.692	1.8404e-05	0.01		1	1	0	2016	2016
Non-alcoholic Fatty Liver Disease	C0400966	PRDX5	25824	P30044	peroxiredoxin 5		153	0.522	0.808	0.00017921	0.01		1	1	0	2020	2020
Non-alcoholic Fatty Liver Disease	C0400966	GALR1	2587	P47211	galanin receptor 1	G-protein coupled receptor	44	0.656	0.5	0.00053174	0.01		1	1	0	2020	2020
Non-alcoholic Fatty Liver Disease	C0400966	RNF19A	25897	Q9NV58	ring finger protein 19A, RBR E3 ubiquitin protein ligase	Enzyme	523	0.397	0.923	0.025305	0.01		1	1	0	2019	2019
Non-alcoholic Fatty Liver Disease	C0400966	WWTR1	25937	Q9GZV5	WW domain containing transcription regulator 1	Enzyme modulator	134	0.529	0.615	0.93914	0.01		1	1	0	2019	2019
Non-alcoholic Fatty Liver Disease	C0400966	TIPARP	25976	Q7Z3E1	TCDD inducible poly(ADP-ribose) polymerase		25	0.711	0.346	0.99991	0.01		1	1	0	2017	2017
Non-alcoholic Fatty Liver Disease	C0400966	OSBPL3	26031	Q9H4L5	oxysterol binding protein like 3		10	0.839	0.192	1.585e-06	0.01		1	1	0	2017	2017
Non-alcoholic Fatty Liver Disease	C0400966	APPL1	26060	Q9UKG1	adaptor protein, phosphotyrosine interacting with PH domain and leucine zipper 1		63	0.626	0.5	0.7952	0.01		1	1	2	2013	2013
Non-alcoholic Fatty Liver Disease	C0400966	POLDIP2	26073	Q9Y2S7	DNA polymerase delta interacting protein 2		530	0.396	0.923	0.41407	0.01		1	1	0	2019	2019
Non-alcoholic Fatty Liver Disease	C0400966	TOR1AIP1	26092	Q5JTV8	torsin 1A interacting protein 1		39	0.729	0.346	1.2719e-09	0.01		1	1	0	2019	2019
Non-alcoholic Fatty Liver Disease	C0400966	PRPF31	26121	Q8WWY3	pre-mRNA processing factor 31	Nucleic acid binding	150	0.531	0.731	0.98313	0.01		1	1	0	2019	2019
Non-alcoholic Fatty Liver Disease	C0400966	TRPC4AP	26133	Q8TEL6	transient receptor potential cation channel subfamily C member 4 associated protein		19	0.76	0.231	0.55209	0.01		1	1	0	2018	2018
Non-alcoholic Fatty Liver Disease	C0400966	AMD1	262	P17707	adenosylmethionine decarboxylase 1	Enzyme	84	0.593	0.577	0.98227	0.01		1	1	0	2018	2018
Non-alcoholic Fatty Liver Disease	C0400966	FGF20	26281	Q9NP95	fibroblast growth factor 20	Signaling	45	0.663	0.577	0.81379	0.01		1	1	0	2015	2015
Non-alcoholic Fatty Liver Disease	C0400966	AMD1P2	263		adenosylmethionine decarboxylase 1 pseudogene 2		71	0.608	0.538		0.01		1	1	0	2018	2018
Non-alcoholic Fatty Liver Disease	C0400966	LATS2	26524	Q9NRM7	large tumor suppressor kinase 2	Kinase	106	0.554	0.654	0.98807	0.01		1	1	0	2016	2016
Non-alcoholic Fatty Liver Disease	C0400966	AATF	26574	Q9NY61	apoptosis antagonizing transcription factor	Transcription factor	44	0.641	0.731	2.5958e-12	0.01		1	1	0	2019	2019
Non-alcoholic Fatty Liver Disease	C0400966	GDNF	2668	P39905	glial cell derived neurotrophic factor	Signaling	409	0.434	0.885	0.2035	0.01		1	1	0	2016	2016
Non-alcoholic Fatty Liver Disease	C0400966	NOX1	27035	Q9Y5S8	NADPH oxidase 1		142	0.536	0.808	8.6564e-08	0.01		1	1	0	2018	2018
Non-alcoholic Fatty Liver Disease	C0400966	SIGLEC7	27036	Q9Y286	sialic acid binding Ig like lectin 7	Receptor	137	0.535	0.846	2.388e-07	0.01		1	1	0	2019	2019
Non-alcoholic Fatty Liver Disease	C0400966	INTU	27152	Q9ULD6	inturned planar cell polarity protein		134	0.555	0.769	7.6977e-10	0.01		1	1	0	2018	2018
Non-alcoholic Fatty Liver Disease	C0400966	NAAA	27163	Q02083	N-acylethanolamine acid amidase	Enzyme	90	0.579	0.692	2.0742e-10	0.01		1	1	0	2019	2019
Non-alcoholic Fatty Liver Disease	C0400966	IL37	27178	Q9NZH6	interleukin 37		280	0.459	0.846	0.00012343	0.01		1	1	0	2018	2018
Non-alcoholic Fatty Liver Disease	C0400966	GPC3	2719	P51654	glypican 3		311	0.466	0.808	0.9982	0.01		1	1	0	2008	2008
Non-alcoholic Fatty Liver Disease	C0400966	GLB1	2720	P16278	galactosidase beta 1	Enzyme	385	0.448	0.808	7.9215e-10	0.01		1	1	0	2006	2006
Non-alcoholic Fatty Liver Disease	C0400966	GCLC	2729	P48506	glutamate-cysteine ligase catalytic subunit	Enzyme	198	0.509	0.885	0.42718	0.01		1	1	1	2011	2011
Non-alcoholic Fatty Liver Disease	C0400966	RBMS3	27303	Q6XE24	RNA binding motif single stranded interacting protein 3		116	0.553	0.692	0.2128	0.01		1	1	0	2019	2019
Non-alcoholic Fatty Liver Disease	C0400966	GLI2	2736	P10070	GLI family zinc finger 2		351	0.446	0.846	0.97303	0.01		1	1	0	2017	2017
Non-alcoholic Fatty Liver Disease	C0400966	MAT2B	27430	Q9NZL9	methionine adenosyltransferase 2B		48	0.644	0.5	0.046226	0.01		1	1	0	2019	2019
Non-alcoholic Fatty Liver Disease	C0400966	GLRX	2745	P35754	glutaredoxin		65	0.619	0.577	5.6744e-07	0.01		1	1	0	2017	2017
Non-alcoholic Fatty Liver Disease	C0400966	GNA12	2768	Q03113	G protein subunit alpha 12	Enzyme modulator	130	0.547	0.769	0.96994	0.01		1	1	0	2018	2018
Non-alcoholic Fatty Liver Disease	C0400966	GNAI3	2773	P08754	G protein subunit alpha i3	Enzyme modulator	75	0.653	0.615	0.038287	0.01		1	1	0	2019	2019
Non-alcoholic Fatty Liver Disease	C0400966	GNAO1	2775	P09471	G protein subunit alpha o1	Enzyme modulator	188	0.523	0.808	0.98963	0.01		1	1	0	2014	2014
Non-alcoholic Fatty Liver Disease	C0400966	ABO	28	P16442	ABO, alpha 1-3-N-acetylgalactosaminyltransferase and alpha 1-3-galactosyltransferase	Enzyme	443	0.427	0.885		0.01		1	1	0	2019	2019
Non-alcoholic Fatty Liver Disease	C0400966	GPI	2821	P06744	glucose-6-phosphate isomerase	Enzyme	218	0.491	0.769	2.8385e-06	0.01		1	1	0	2019	2019
Non-alcoholic Fatty Liver Disease	C0400966	ANGPT1	284	Q15389	angiopoietin 1	Signaling	340	0.446	0.808	0.95208	0.01		1	1	0	2018	2018
Non-alcoholic Fatty Liver Disease	C0400966	BTBD8	284697	Q5XKL5	BTB domain containing 8		125	0.547	0.692	6.077e-07	0.01		1	1	0	2017	2017
Non-alcoholic Fatty Liver Disease	C0400966	ANGPT2	285	O15123	angiopoietin 2	Signaling	457	0.41	0.846	0.83208	0.01		1	1	0	2019	2019
Non-alcoholic Fatty Liver Disease	C0400966	GPR31	2853	O00270	G protein-coupled receptor 31	G-protein coupled receptor	7	0.839	0.115	0.020514	0.01		1	1	0	2019	2019
Non-alcoholic Fatty Liver Disease	C0400966	FFAR2	2867	O15552	free fatty acid receptor 2	G-protein coupled receptor	45	0.686	0.462	0.0094238	0.01		1	1	0	2019	2019
Non-alcoholic Fatty Liver Disease	C0400966	GPS2	2874	Q13227	G protein pathway suppressor 2	Enzyme modulator	25	0.691	0.346	0.053179	0.01		1	1	0	2019	2019
Non-alcoholic Fatty Liver Disease	C0400966	MYLIP	29116	Q8WY64	myosin regulatory light chain interacting protein		79	0.582	0.692	0.18431	0.01		1	1	0	2018	2018
Non-alcoholic Fatty Liver Disease	C0400966	CTNNA3	29119	Q9UI47	catenin alpha 3	Cellular structure	73	0.612	0.692	1.0225e-12	0.01		1	1	0	2017	2017
Non-alcoholic Fatty Liver Disease	C0400966	GSK3B	2932	P49841	glycogen synthase kinase 3 beta	Kinase	393	0.43	0.846	0.95571	0.01		1	1	0	2014	2014
Non-alcoholic Fatty Liver Disease	C0400966	GSTM2	2946	P28161	glutathione S-transferase mu 2		195	0.488	0.808	3.3913e-07	0.01		1	1	0	2009	2009
Non-alcoholic Fatty Liver Disease	C0400966	REPIN1	29803	Q9BWE0	replication initiator 1	Transcription factor	13	0.792	0.231	0.09473	0.01		1	1	0	2019	2019
Non-alcoholic Fatty Liver Disease	C0400966	CERS2	29956	Q96G23	ceramide synthase 2		40	0.691	0.5	0.47978	0.01		1	1	0	2019	2019
Non-alcoholic Fatty Liver Disease	C0400966	DMGDH	29958	Q9UI17	dimethylglycine dehydrogenase	Enzyme	15	0.89	0.154	2.0503e-24	0.01		1	1	1	2017	2017
Non-alcoholic Fatty Liver Disease	C0400966	SLC2A8	29988	Q9NY64	solute carrier family 2 member 8	Transporter	10	0.821	0.346	8.0241e-07	0.01		1	1	0	2014	2014
Non-alcoholic Fatty Liver Disease	C0400966	SLC40A1	30061	Q9NP59	solute carrier family 40 member 1	Transporter	101	0.57	0.731	0.98835	0.01		1	1	0	2008	2008
Non-alcoholic Fatty Liver Disease	C0400966	H2AX	3014	P16104	H2A.X variant histone	Nucleic acid binding	212	0.484	0.808	0.17652	0.01		1	1	0	2017	2017
Non-alcoholic Fatty Liver Disease	C0400966	HADHB	3032	P55084	hydroxyacyl-CoA dehydrogenase trifunctional multienzyme complex subunit beta	Enzyme	101	0.619	0.692	1.5183e-11	0.01		1	1	0	2016	2016
Non-alcoholic Fatty Liver Disease	C0400966	HADH	3033	Q16836	hydroxyacyl-CoA dehydrogenase		72	0.65	0.538	6.5638e-05	0.01		1	1	0	2016	2016
Non-alcoholic Fatty Liver Disease	C0400966	HCFC1	3054	P51610	host cell factor C1		100	0.601	0.692	1	0.01		1	1	0	2019	2019
Non-alcoholic Fatty Liver Disease	C0400966	HLA-A	3105	P04439	major histocompatibility complex, class I, A		672	0.37	0.846	0.0013299	0.01		1	1	1	2014	2014
Non-alcoholic Fatty Liver Disease	C0400966	HLA-C	3107	P10321	major histocompatibility complex, class I, C		435	0.415	0.846	1.5695e-06	0.01		1	1	0	2019	2019
Non-alcoholic Fatty Liver Disease	C0400966	HLA-DQA1	3117	P01909	major histocompatibility complex, class II, DQ alpha 1	Immune response	427	0.416	0.846	0.023947	0.01		1	1	0	2019	2019
Non-alcoholic Fatty Liver Disease	C0400966	HLA-DQB1	3119	P01920	major histocompatibility complex, class II, DQ beta 1	Immune response	504	0.407	0.885	0.0089259	0.01		1	1	0	2014	2014
Non-alcoholic Fatty Liver Disease	C0400966	HLA-DQB2	3120	P05538	major histocompatibility complex, class II, DQ beta 2	Immune response	91	0.573	0.731	0.042679	0.01		1	1	0	2014	2014
Non-alcoholic Fatty Liver Disease	C0400966	HLA-DRB1	3123	P01911	major histocompatibility complex, class II, DR beta 1	Immune response	1018	0.333	0.923	0.0010997	0.01		1	1	0	2019	2019
Non-alcoholic Fatty Liver Disease	C0400966	AOX1	316	Q06278	aldehyde oxidase 1	Enzyme	26	0.716	0.308	1.171e-31	0.01		1	1	0	2018	2018
Non-alcoholic Fatty Liver Disease	C0400966	NR4A1	3164	P22736	nuclear receptor subfamily 4 group A member 1	Nuclear receptor	216	0.49	0.731	0.37074	0.01		1	1	0	2018	2018
Non-alcoholic Fatty Liver Disease	C0400966	FOXA2	3170	Q9Y261	forkhead box A2	Transcription factor	143	0.528	0.769	0.74225	0.01		0	1	0	2008	2008
Non-alcoholic Fatty Liver Disease	C0400966	BPIFA4P	317716	Q86YQ2	BPI fold containing family A member 4, pseudogene		32	0.711	0.654		0.01		1	1	0	2019	2019
Non-alcoholic Fatty Liver Disease	C0400966	APOF	319	Q13790	apolipoprotein F		9	0.805	0.231	0.010295	0.01		1	1	0	2017	2017
Non-alcoholic Fatty Liver Disease	C0400966	HOXD13	3239	P35453	homeobox D13		259	0.483	0.808	0.0086055	0.01		1	1	0	2019	2019
Non-alcoholic Fatty Liver Disease	C0400966	AIRE	326	O43918	autoimmune regulator		175	0.516	0.808	4.0468e-12	0.01		1	1	0	2018	2018
Non-alcoholic Fatty Liver Disease	C0400966	HRG	3273	P04196	histidine rich glycoprotein	Enzyme modulator	72	0.603	0.577	5.8888e-14	0.01		1	1	0	2018	2018
Non-alcoholic Fatty Liver Disease	C0400966	PRMT1	3276	Q99873	protein arginine methyltransferase 1	Epigenetic regulator	110	0.552	0.808	0.99907	0.01		1	1	0	2014	2014
Non-alcoholic Fatty Liver Disease	C0400966	HSPA4	3308	P34932	heat shock protein family A (Hsp70) member 4		550	0.394	0.923	0.99954	0.01		0	1	0	2018	2018
Non-alcoholic Fatty Liver Disease	C0400966	HSPA5	3309	P11021	heat shock protein family A (Hsp70) member 5		350	0.434	0.885	0.77341	0.01		1	1	0	2010	2010
Non-alcoholic Fatty Liver Disease	C0400966	XIAP	331	P98170	X-linked inhibitor of apoptosis	Enzyme modulator	321	0.447	0.808	0.91837	0.01		1	1	0	2019	2019
Non-alcoholic Fatty Liver Disease	C0400966	HSPA8	3312	P11142	heat shock protein family A (Hsp70) member 8		124	0.553	0.808	0.99863	0.01		1	1	0	2019	2019
Non-alcoholic Fatty Liver Disease	C0400966	HSPG2	3339	P98160	heparan sulfate proteoglycan 2	Enzyme modulator	405	0.438	0.885	1.0376e-19	0.01		1	1	0	2017	2017
Non-alcoholic Fatty Liver Disease	C0400966	APOA1	335	P02647	apolipoprotein A1		416	0.429	0.885	0.00054909	0.01		1	1	0	2019	2019
Non-alcoholic Fatty Liver Disease	C0400966	HTR2A	3356	P28223	5-hydroxytryptamine receptor 2A	G-protein coupled receptor	289	0.473	0.846	0.51124	0.01		1	1	0	2018	2018
Non-alcoholic Fatty Liver Disease	C0400966	APOA2	336	P02652	apolipoprotein A2	Transporter	77	0.582	0.769	0.0448	0.01		1	1	0	2019	2019
Non-alcoholic Fatty Liver Disease	C0400966	TNC	3371	P24821	tenascin C		369	0.433	0.846	1.2592e-07	0.01		1	1	0	2019	2019
Non-alcoholic Fatty Liver Disease	C0400966	HCAR2	338442	Q8TDS4	hydroxycarboxylic acid receptor 2		65	0.631	0.692	0.00018933	0.01		1	1	0	2018	2018
Non-alcoholic Fatty Liver Disease	C0400966	C1QTNF9	338872	P0C862	C1q and TNF related 9		30	0.695	0.385	1.1372e-05	0.01		1	1	0	2018	2018
Non-alcoholic Fatty Liver Disease	C0400966	STING1	340061	Q86WV6	stimulator of interferon response cGAMP interactor 1		159	0.522	0.769	0.0012067	0.01		1	1	0	2018	2018
Non-alcoholic Fatty Liver Disease	C0400966	CPP	340451		ceruloplasmin pseudogene		55	0.631	0.731		0.01		1	1	0	2018	2018
Non-alcoholic Fatty Liver Disease	C0400966	IFNA1	3439	P01562	interferon alpha 1		662	0.371	0.923		0.01		1	1	0	2019	2019
Non-alcoholic Fatty Liver Disease	C0400966	IFNA2	3440	P01563	interferon alpha 2		355	0.442	0.885		0.01		1	1	0	2019	2019
Non-alcoholic Fatty Liver Disease	C0400966	IFNA13	3447	P01562	interferon alpha 13		646	0.374	0.923		0.01		1	1	0	2019	2019
Non-alcoholic Fatty Liver Disease	C0400966	MOGAT3	346606	Q86VF5	monoacylglycerol O-acyltransferase 3		2	0.931	0.115	1.8376e-12	0.01		1	1	0	2012	2012
Non-alcoholic Fatty Liver Disease	C0400966	IGF2	3481	P01344	insulin like growth factor 2		604	0.39	0.885	0.044127	0.01		1	1	0	2018	2018
Non-alcoholic Fatty Liver Disease	C0400966	IGFBP1	3484	P08833	insulin like growth factor binding protein 1	Enzyme modulator	191	0.502	0.808	0.00094677	0.01		1	1	0	2017	2017
Non-alcoholic Fatty Liver Disease	C0400966	IGFBP2	3485	P18065	insulin like growth factor binding protein 2	Enzyme modulator	241	0.478	0.769	0.11898	0.01		1	1	0	2013	2013
Non-alcoholic Fatty Liver Disease	C0400966	IGFBP4	3487	P22692	insulin like growth factor binding protein 4	Enzyme modulator	94	0.572	0.731	0.023057	0.01		1	1	0	2020	2020
Non-alcoholic Fatty Liver Disease	C0400966	IGFBP7	3490	Q16270	insulin like growth factor binding protein 7		241	0.476	0.769	0.0012873	0.01		1	1	0	2019	2019
Non-alcoholic Fatty Liver Disease	C0400966	KLK3	354	P07288	kallikrein related peptidase 3	Enzyme	358	0.443	0.885	4.4271e-06	0.01		1	1	0	2019	2019
Non-alcoholic Fatty Liver Disease	C0400966	IKBKB	3551	O14920	inhibitor of nuclear factor kappa B kinase subunit beta	Kinase	191	0.506	0.846	0.99192	0.01		1	1	0	2018	2018
Non-alcoholic Fatty Liver Disease	C0400966	IL2	3558	P60568	interleukin 2		950	0.336	0.885	0.47968	0.01		1	1	0	2017	2017
Non-alcoholic Fatty Liver Disease	C0400966	CXCR2	3579	P25025	C-X-C motif chemokine receptor 2	G-protein coupled receptor	335	0.445	0.923	0.013736	0.01		1	1	0	2016	2016
Non-alcoholic Fatty Liver Disease	C0400966	IRF2BP2	359948	Q7Z5L9	interferon regulatory factor 2 binding protein 2		72	0.641	0.5	0.84558	0.01		1	1	0	2019	2019
Non-alcoholic Fatty Liver Disease	C0400966	INPP5D	3635	Q92835	inositol polyphosphate-5-phosphatase D		109	0.558	0.731	0.97198	0.01		1	1	0	2017	2017
Non-alcoholic Fatty Liver Disease	C0400966	INSIG1	3638	O15503	insulin induced gene 1		29	0.695	0.5	0.0012827	0.01		1	1	0	2014	2014
Non-alcoholic Fatty Liver Disease	C0400966	AQP7	364	O14520	aquaporin 7	Ion channel	34	0.67	0.462	4.0504e-16	0.01		1	1	0	2019	2019
Non-alcoholic Fatty Liver Disease	C0400966	IRF3	3661	Q14653	interferon regulatory factor 3	Transcription factor	174	0.517	0.808	0.00011576	0.01		1	1	0	2018	2018
Non-alcoholic Fatty Liver Disease	C0400966	ITGAM	3684	P11215	integrin subunit alpha M		343	0.443	0.808	3.3148e-11	0.01		1	1	0	2016	2016
Non-alcoholic Fatty Liver Disease	C0400966	ITGB1	3688	P05556	integrin subunit beta 1	Receptor	210	0.496	0.808	0.98208	0.01		1	1	0	2017	2017
Non-alcoholic Fatty Liver Disease	C0400966	ITIH4	3700	Q14624	inter-alpha-trypsin inhibitor heavy chain 4	Enzyme modulator	129	0.559	0.769	6.4352e-13	0.01		1	1	0	2019	2019
Non-alcoholic Fatty Liver Disease	C0400966	ITPR2	3709	Q14571	inositol 1,4,5-trisphosphate receptor type 2	Ion channel	55	0.631	0.654	5.7127e-29	0.01		1	1	0	2018	2018
Non-alcoholic Fatty Liver Disease	C0400966	JAK1	3716	P23458	Janus kinase 1	Kinase	239	0.474	0.769	0.99998	0.01		1	1	0	2018	2018
Non-alcoholic Fatty Liver Disease	C0400966	JUN	3725	P05412	Jun proto-oncogene, AP-1 transcription factor subunit	Transcription factor	344	0.442	0.885	0.05962	0.01		1	1	0	2014	2014
Non-alcoholic Fatty Liver Disease	C0400966	JUNB	3726	P17275	JunB proto-oncogene, AP-1 transcription factor subunit	Transcription factor	264	0.467	0.769	0.86299	0.01		1	1	0	2014	2014
Non-alcoholic Fatty Liver Disease	C0400966	JUND	3727	P17535	JunD proto-oncogene, AP-1 transcription factor subunit	Transcription factor	242	0.475	0.808	0.70054	0.01		1	1	0	2014	2014
Non-alcoholic Fatty Liver Disease	C0400966	CD82	3732	P27701	CD82 molecule		172	0.507	0.731	1.2726e-08	0.01		1	1	1	2019	2019
Non-alcoholic Fatty Liver Disease	C0400966	AREG	374	P15514	amphiregulin	Signaling	221	0.487	0.769	0.35407	0.01		1	1	0	2015	2015
Non-alcoholic Fatty Liver Disease	C0400966	ACAT1	38	P24752	acetyl-CoA acetyltransferase 1	Enzyme	176	0.538	0.692	9.8525e-08	0.01		1	1	0	2009	2009
Non-alcoholic Fatty Liver Disease	C0400966	ARG2	384	P78540	arginase 2	Enzyme	103	0.569	0.731	0.00018207	0.01		1	1	0	2019	2019
Non-alcoholic Fatty Liver Disease	C0400966	KRT8	3856	P05787	keratin 8		166	0.517	0.654	2.36e-08	0.01		1	1	0	2017	2017
Non-alcoholic Fatty Liver Disease	C0400966	RTL1	388015	A6NKG5	retrotransposon Gag like 1		119	0.554	0.808	0.0056135	0.01		1	1	0	2018	2018
Non-alcoholic Fatty Liver Disease	C0400966	C1QL3	389941	Q5VWW1	complement C1q like 3		27	0.705	0.423	0.51567	0.01		1	1	0	2019	2019
Non-alcoholic Fatty Liver Disease	C0400966	LCAT	3931	P04180	lecithin-cholesterol acyltransferase	Enzyme	94	0.588	0.654	0.08102	0.01		1	1	0	2018	2018
Non-alcoholic Fatty Liver Disease	C0400966	LCP1	3936	P13796	lymphocyte cytosolic protein 1	Cellular structure	44	0.663	0.654	0.55261	0.01		1	1	0	2013	2013
Non-alcoholic Fatty Liver Disease	C0400966	LGALS3	3958	P17931	galectin 3	Signaling	557	0.392	0.846	2.3207e-05	0.01		1	1	0	2019	2019
Non-alcoholic Fatty Liver Disease	C0400966	LIPE	3991	Q05469	lipase E, hormone sensitive type		85	0.599	0.5	9.7458e-12	0.01		1	1	0	2007	2007
Non-alcoholic Fatty Liver Disease	C0400966	FADS1	3992	O60427	fatty acid desaturase 1		125	0.582	0.769	0.37384	0.01		1	1	1	2018	2018
Non-alcoholic Fatty Liver Disease	C0400966	LNPEP	4012	Q9UIQ6	leucyl and cystinyl aminopeptidase	Enzyme	174	0.514	0.731	0.99957	0.01		1	1	0	2018	2018
Non-alcoholic Fatty Liver Disease	C0400966	LOXL2	4017	Q9Y4K0	lysyl oxidase like 2		149	0.527	0.731	3.3844e-07	0.01		1	1	0	2017	2017
Non-alcoholic Fatty Liver Disease	C0400966	LRP6	4040	O75581	LDL receptor related protein 6		134	0.536	0.808	0.69664	0.01		1	1	0	2019	2019
Non-alcoholic Fatty Liver Disease	C0400966	LINC01194	404663		long intergenic non-protein coding RNA 1194		249	0.47	0.769		0.01		1	1	0	2020	2020
Non-alcoholic Fatty Liver Disease	C0400966	ARNT	405	P27540	aryl hydrocarbon receptor nuclear translocator	Transcription factor	104	0.575	0.692	0.99581	0.01		1	1	0	2019	2019
Non-alcoholic Fatty Liver Disease	C0400966	LTF	4057	P02788	lactotransferrin	Enzyme	133	0.543	0.846	1.2665e-21	0.01		1	1	0	2018	2018
Non-alcoholic Fatty Liver Disease	C0400966	LUM	4060	P51884	lumican		123	0.543	0.731	0.07696	0.01		1	1	0	2019	2019
Non-alcoholic Fatty Liver Disease	C0400966	MIR130A	406919		microRNA 130a		141	0.522	0.808		0.01		1	1	0	2019	2019
Non-alcoholic Fatty Liver Disease	C0400966	MIR132	406921		microRNA 132		222	0.485	0.846		0.01		1	1	0	2018	2018
Non-alcoholic Fatty Liver Disease	C0400966	MIR136	406927		microRNA 136		79	0.584	0.731		0.01		1	1	0	2018	2018
Non-alcoholic Fatty Liver Disease	C0400966	MIR141	406933		microRNA 141		179	0.497	0.808		0.01		1	1	0	2020	2020
Non-alcoholic Fatty Liver Disease	C0400966	MIR142	406934		microRNA 142		220	0.48	0.846		0.01		1	1	0	2019	2019
Non-alcoholic Fatty Liver Disease	C0400966	MIR143	406935		microRNA 143		267	0.462	0.885		0.01		1	1	0	2019	2019
Non-alcoholic Fatty Liver Disease	C0400966	MIR144	406936		microRNA 144		175	0.5	0.769		0.01		1	1	0	2016	2016
Non-alcoholic Fatty Liver Disease	C0400966	MIR146A	406938		microRNA 146a		505	0.398	0.885		0.01		1	1	0	2019	2019
Non-alcoholic Fatty Liver Disease	C0400966	MIR150	406942		microRNA 150		282	0.455	0.808		0.01		1	1	0	2017	2017
Non-alcoholic Fatty Liver Disease	C0400966	MIR15B	406949		microRNA 15b		134	0.532	0.769		0.01		1	1	0	2013	2013
Non-alcoholic Fatty Liver Disease	C0400966	MIR17	406952		microRNA 17		270	0.459	0.846		0.01		1	1	0	2018	2018
Non-alcoholic Fatty Liver Disease	C0400966	MIR185	406961		microRNA 185		106	0.551	0.808		0.01		1	1	0	2014	2014
Non-alcoholic Fatty Liver Disease	C0400966	MIR200B	406984		microRNA 200b		180	0.5	0.769		0.01		1	1	0	2016	2016
Non-alcoholic Fatty Liver Disease	C0400966	MIR205	406988		microRNA 205		210	0.482	0.846		0.01		1	1	0	2019	2019
Non-alcoholic Fatty Liver Disease	C0400966	MIR206	406989		microRNA 206		226	0.477	0.846		0.01		1	1	0	2017	2017
Non-alcoholic Fatty Liver Disease	C0400966	MIR212	406994		microRNA 212		126	0.535	0.808		0.01		1	1	0	2016	2016
Non-alcoholic Fatty Liver Disease	C0400966	MIR223	407008		microRNA 223		348	0.433	0.808		0.01		1	1	0	2019	2019
Non-alcoholic Fatty Liver Disease	C0400966	MIR23B	407011		microRNA 23b		137	0.523	0.808		0.01		1	1	0	2017	2017
Non-alcoholic Fatty Liver Disease	C0400966	MIR24-1	407012		microRNA 24-1		74	0.584	0.731		0.01		1	1	0	2014	2014
Non-alcoholic Fatty Liver Disease	C0400966	MIR27A	407018		microRNA 27a		248	0.466	0.846		0.01		1	1	0	2019	2019
Non-alcoholic Fatty Liver Disease	C0400966	MIR27B	407019		microRNA 27b		141	0.529	0.769		0.01		1	1	0	2014	2014
Non-alcoholic Fatty Liver Disease	C0400966	MIR29B1	407024		microRNA 29b-1		212	0.485	0.846		0.01		1	1	0	2019	2019
Non-alcoholic Fatty Liver Disease	C0400966	MIR29B2	407025		microRNA 29b-2		214	0.484	0.885		0.01		1	1	0	2019	2019
Non-alcoholic Fatty Liver Disease	C0400966	MIR29C	407026		microRNA 29c		183	0.496	0.808		0.01		1	1	0	2019	2019
Non-alcoholic Fatty Liver Disease	C0400966	MIR30B	407030		microRNA 30b		109	0.555	0.808		0.01		1	1	0	2019	2019
Non-alcoholic Fatty Liver Disease	C0400966	MIR30C1	407031		microRNA 30c-1		109	0.552	0.769		0.01		1	1	0	2016	2016
Non-alcoholic Fatty Liver Disease	C0400966	MIR30C2	407032		microRNA 30c-2		115	0.546	0.769		0.01		1	1	0	2016	2016
Non-alcoholic Fatty Liver Disease	C0400966	ARRB1	408	P49407	arrestin beta 1	Enzyme modulator	92	0.588	0.846	0.99394	0.01		1	1	0	2019	2019
Non-alcoholic Fatty Liver Disease	C0400966	SMAD7	4092	O15105	SMAD family member 7	Transcription factor	269	0.47	0.769	0.54854	0.01		1	1	0	2016	2016
Non-alcoholic Fatty Liver Disease	C0400966	MAT1A	4143	Q00266	methionine adenosyltransferase 1A	Enzyme	103	0.582	0.577	0.00080978	0.01		1	1	0	2017	2017
Non-alcoholic Fatty Liver Disease	C0400966	DNAJB9	4189	Q9UBS3	DnaJ heat shock protein family (Hsp40) member B9		27	0.7	0.385	0.36507	0.01		1	1	0	2019	2019
Non-alcoholic Fatty Liver Disease	C0400966	MEFV	4210	O15553	MEFV innate immuity regulator, pyrin		410	0.44	0.885	1.0177e-14	0.01		1	1	0	2017	2017
Non-alcoholic Fatty Liver Disease	C0400966	MET	4233	P08581	MET proto-oncogene, receptor tyrosine kinase	Kinase	594	0.38	0.846	0.96998	0.01		1	1	0	2019	2019
Non-alcoholic Fatty Liver Disease	C0400966	MIF	4282	P14174	macrophage migration inhibitory factor		455	0.412	0.885	0.012262	0.01		1	1	0	2010	2010
Non-alcoholic Fatty Liver Disease	C0400966	CXCL9	4283	Q07325	C-X-C motif chemokine ligand 9	Signaling	269	0.462	0.808	0.0029304	0.01		1	1	0	2020	2020
Non-alcoholic Fatty Liver Disease	C0400966	MMP9	4318	P14780	matrix metallopeptidase 9	Enzyme	1337	0.305	0.923	1.8869e-17	0.01		1	1	1	2018	2018
Non-alcoholic Fatty Liver Disease	C0400966	MPI	4351	P34949	mannose phosphate isomerase	Enzyme	101	0.585	0.654	1.1715e-07	0.01		1	1	0	2019	2019
Non-alcoholic Fatty Liver Disease	C0400966	MPO	4353	P05164	myeloperoxidase	Enzyme	653	0.377	0.923	7.105e-15	0.01		1	1	0	2017	2017
Non-alcoholic Fatty Liver Disease	C0400966	MPST	4357	P25325	mercaptopyruvate sulfurtransferase	Enzyme	81	0.588	0.654	3.4664e-05	0.01		1	1	0	2018	2018
Non-alcoholic Fatty Liver Disease	C0400966	MRC1	4360	P22897	mannose receptor C-type 1		431	0.413	0.846	0.94335	0.01		1	1	0	2019	2019
Non-alcoholic Fatty Liver Disease	C0400966	ASNS	440	P08243	asparagine synthetase (glutamine-hydrolyzing)	Enzyme	90	0.595	0.692	9.3611e-06	0.01		1	1	0	2018	2018
Non-alcoholic Fatty Liver Disease	C0400966	EIF2AK4	440275	Q9P2K8	eukaryotic translation initiation factor 2 alpha kinase 4		89	0.603	0.577	1.2356e-15	0.01		1	1	0	2018	2018
Non-alcoholic Fatty Liver Disease	C0400966	MIR330	442902		microRNA 330		81	0.584	0.692		0.01		1	1	0	2017	2017
Non-alcoholic Fatty Liver Disease	C0400966	MIR331	442903		microRNA 331		63	0.612	0.615		0.01		1	1	0	2016	2016
Non-alcoholic Fatty Liver Disease	C0400966	MIR367	442912		microRNA 367		71	0.59	0.654		0.01		1	1	0	2017	2017
Non-alcoholic Fatty Liver Disease	C0400966	MST1	4485	P26927	macrophage stimulating 1	Enzyme	281	0.465	0.885	4.7831e-19	0.01		1	1	0	2019	2019
Non-alcoholic Fatty Liver Disease	C0400966	ND6	4541	P03923	NADH dehydrogenase, subunit 6 (complex I)		224	0.544	0.808		0.01		1	1	0	2013	2013
Non-alcoholic Fatty Liver Disease	C0400966	MYC	4609	P01106	MYC proto-oncogene, bHLH transcription factor	Transcription factor	821	0.344	0.923	0.99801	0.01		1	1	0	2018	2018
Non-alcoholic Fatty Liver Disease	C0400966	MYD88	4615	Q99836	MYD88 innate immune signal transduction adaptor	Enzyme modulator	480	0.414	0.923	0.12443	0.01		1	1	0	2015	2015
Non-alcoholic Fatty Liver Disease	C0400966	HNRNPM	4670	P52272	heterogeneous nuclear ribonucleoprotein M	Nucleic acid binding	26	0.729	0.346	0.99999	0.01		1	1	0	2015	2015
Non-alcoholic Fatty Liver Disease	C0400966	ATF4	468	P18848	activating transcription factor 4		178	0.507	0.769	0.015659	0.01		1	1	0	2016	2016
Non-alcoholic Fatty Liver Disease	C0400966	NBN	4683	O60934	nibrin	Nucleic acid binding	291	0.467	0.808	2.1838e-16	0.01		1	1	0	2018	2018
Non-alcoholic Fatty Liver Disease	C0400966	NEU1	4758	Q99519	neuraminidase 1	Enzyme	207	0.513	0.769	7.3441e-05	0.01		1	1	0	2019	2019
Non-alcoholic Fatty Liver Disease	C0400966	NHS	4810	Q6T4R5	NHS actin remodeling regulator		295	0.466	0.846	0.99999	0.01		1	1	0	2017	2017
Non-alcoholic Fatty Liver Disease	C0400966	NNMT	4837	P40261	nicotinamide N-methyltransferase	Enzyme	103	0.559	0.654	5.2791e-08	0.01		1	1	1	2018	2018
Non-alcoholic Fatty Liver Disease	C0400966	NOS2	4843	P35228	nitric oxide synthase 2		783	0.364	0.923	4.0277e-15	0.01		1	1	0	2017	2017
Non-alcoholic Fatty Liver Disease	C0400966	NOS3	4846	P29474	nitric oxide synthase 3		706	0.378	0.885	6.7246e-07	0.01		1	1	0	2017	2017
Non-alcoholic Fatty Liver Disease	C0400966	NOTCH1	4851	P46531	notch receptor 1		693	0.369	0.885	1	0.01		1	1	0	2016	2016
Non-alcoholic Fatty Liver Disease	C0400966	NRF1	4899	Q16656	nuclear respiratory factor 1		74	0.603	0.808	0.99922	0.01		1	1	0	2018	2018
Non-alcoholic Fatty Liver Disease	C0400966	NUCB2	4925	P80303	nucleobindin 2	Calcium-binding protein	140	0.54	0.731	2.0028e-10	0.01		1	1	0	2016	2016
Non-alcoholic Fatty Liver Disease	C0400966	CISD2	493856	Q8N5K1	CDGSH iron sulfur domain 2		106	0.59	0.692	0.41583	0.01		1	1	0	2017	2017
Non-alcoholic Fatty Liver Disease	C0400966	MIR361	494323		microRNA 361		79	0.578	0.654		0.01		1	1	0	2018	2018
Non-alcoholic Fatty Liver Disease	C0400966	MIR423	494335		microRNA 423		91	0.566	0.769		0.01		1	1	0	2017	2017
Non-alcoholic Fatty Liver Disease	C0400966	P2RX5	5026	Q93086	purinergic receptor P2X 5	Ion channel	132	0.548	0.769	2.8546e-13	0.01		1	1	0	2017	2017
Non-alcoholic Fatty Liver Disease	C0400966	P4HA1	5033	P13674	prolyl 4-hydroxylase subunit alpha 1		27	0.736	0.385	0.93166	0.01		1	1	0	2019	2019
Non-alcoholic Fatty Liver Disease	C0400966	DUOX2	50506	Q9NRD8	dual oxidase 2	Enzyme	150	0.533	0.769	4.5032e-56	0.01		1	1	0	2020	2020
Non-alcoholic Fatty Liver Disease	C0400966	NOX4	50507	Q9NPH5	NADPH oxidase 4	Enzyme	260	0.471	0.885	5.7555e-20	0.01		1	1	0	2018	2018
Non-alcoholic Fatty Liver Disease	C0400966	IL20	50604	Q9NYY1	interleukin 20		111	0.556	0.769	1.3447e-06	0.01		1	1	0	2015	2015
Non-alcoholic Fatty Liver Disease	C0400966	PAPPA	5069	Q13219	pappalysin 1		125	0.558	0.692	0.1613	0.01		1	1	0	2020	2020
Non-alcoholic Fatty Liver Disease	C0400966	PC	5091	P11498	pyruvate carboxylase	Enzyme	183	0.515	0.808	0.013834	0.01		1	1	0	2020	2020
Non-alcoholic Fatty Liver Disease	C0400966	SOST	50964	Q9BQB4	sclerostin		270	0.474	0.808	0.86731	0.01		1	1	0	2019	2019
Non-alcoholic Fatty Liver Disease	C0400966	PCK1	5105	P35558	phosphoenolpyruvate carboxykinase 1	Kinase	73	0.608	0.538	8.7476e-15	0.01		1	1	0	2019	2019
Non-alcoholic Fatty Liver Disease	C0400966	ABHD5	51099	Q8WTS1	abhydrolase domain containing 5		76	0.641	0.538	6.4201e-07	0.01		1	1	0	2019	2019
Non-alcoholic Fatty Liver Disease	C0400966	INSIG2	51141	Q9Y5U4	insulin induced gene 2		45	0.653	0.5	0.059986	0.01		1	1	2	2014	2014
Non-alcoholic Fatty Liver Disease	C0400966	MBTPS2	51360	O43462	membrane bound transcription factor peptidase, site 2	Enzyme	205	0.513	0.769	0.99752	0.01		1	1	0	2017	2017
Non-alcoholic Fatty Liver Disease	C0400966	ISYNA1	51477	Q9NPH2	inositol-3-phosphate synthase 1		168	0.51	0.769	2.4934e-05	0.01		1	1	0	2017	2017
Non-alcoholic Fatty Liver Disease	C0400966	SIRT6	51548	Q8N6T7	sirtuin 6	Epigenetic regulator	195	0.496	0.846	0.039119	0.01		1	1	0	2019	2019
Non-alcoholic Fatty Liver Disease	C0400966	PDGFRB	5159	P09619	platelet derived growth factor receptor beta	Kinase	492	0.416	0.846	0.9041	0.01		1	1	0	2019	2019
Non-alcoholic Fatty Liver Disease	C0400966	ARID4B	51742	Q4LE39	AT-rich interaction domain 4B	Transcription factor	62	0.631	0.615	1	0.01		1	1	0	2015	2015
Non-alcoholic Fatty Liver Disease	C0400966	SERPINA4	5267	P29622	serpin family A member 4	Enzyme modulator	45	0.641	0.654	9.7276e-09	0.01		1	1	0	2018	2018
Non-alcoholic Fatty Liver Disease	C0400966	SERPINB6	5269	P35237	serpin family B member 6	Enzyme modulator	128	0.547	0.769	0.00011009	0.01		1	1	0	2018	2018
Non-alcoholic Fatty Liver Disease	C0400966	PIGR	5284	P01833	polymeric immunoglobulin receptor		71	0.615	0.808	0.81331	0.01		1	1	0	2019	2019
Non-alcoholic Fatty Liver Disease	C0400966	PITX3	5309	O75364	paired like homeodomain 3		93	0.585	0.692	0.81276	0.01		1	1	0	2016	2016
Non-alcoholic Fatty Liver Disease	C0400966	PKM	5315	P14618	pyruvate kinase M1/2	Kinase	237	0.482	0.808	0.8549	0.01		1	1	0	2018	2018
Non-alcoholic Fatty Liver Disease	C0400966	PKNOX1	5316	P55347	PBX/knotted 1 homeobox 1	Enzyme	34	0.674	0.538	0.99401	0.01		1	1	0	2018	2018
Non-alcoholic Fatty Liver Disease	C0400966	PLCG1	5335	P19174	phospholipase C gamma 1	Enzyme	116	0.564	0.692	7.9288e-05	0.01		1	1	0	2013	2013
Non-alcoholic Fatty Liver Disease	C0400966	PLG	5340	P00747	plasminogen	Enzyme	586	0.389	0.923	0.010345	0.01		1	1	0	2011	2011
Non-alcoholic Fatty Liver Disease	C0400966	PLTP	5360	P55058	phospholipid transfer protein		62	0.633	0.654	8.9961e-09	0.01		1	1	0	2018	2018
Non-alcoholic Fatty Liver Disease	C0400966	PMCH	5367	P20382	pro-melanin concentrating hormone		57	0.615	0.808	0.11486	0.01		1	1	0	2019	2019
Non-alcoholic Fatty Liver Disease	C0400966	DUOX1	53905	Q9NRD9	dual oxidase 1	Enzyme	97	0.57	0.692	6.2238e-33	0.01		1	1	0	2020	2020
Non-alcoholic Fatty Liver Disease	C0400966	TREM1	54210	Q9NP99	triggering receptor expressed on myeloid cells 1		172	0.515	0.808	0.0062776	0.01		1	1	0	2019	2019
Non-alcoholic Fatty Liver Disease	C0400966	CCHCR1	54535	Q8TD31	coiled-coil alpha-helical rod protein 1		193	0.505	0.808	1.0122e-16	0.01		1	1	0	2019	2019
Non-alcoholic Fatty Liver Disease	C0400966	UGT1A10	54575	Q9HAW8	UDP glucuronosyltransferase family 1 member A10		88	0.588	0.615	4.5886e-19	0.01		1	1	0	2017	2017
Non-alcoholic Fatty Liver Disease	C0400966	UGT1A8	54576	Q9HAW9	UDP glucuronosyltransferase family 1 member A8		90	0.588	0.654	1.3092e-09	0.01		1	1	0	2017	2017
Non-alcoholic Fatty Liver Disease	C0400966	UGT1A7	54577	Q9HAW7	UDP glucuronosyltransferase family 1 member A7		125	0.55	0.692	8.6636e-14	0.01		1	1	0	2017	2017
Non-alcoholic Fatty Liver Disease	C0400966	UGT1A6	54578	P19224	UDP glucuronosyltransferase family 1 member A6		115	0.56	0.654	3.0491e-07	0.01		1	1	0	2017	2017
Non-alcoholic Fatty Liver Disease	C0400966	EGLN1	54583	Q9GZT9	egl-9 family hypoxia inducible factor 1		130	0.54	0.731	0.97403	0.01		1	1	0	2018	2018
Non-alcoholic Fatty Liver Disease	C0400966	UGT1A4	54657	P22310	UDP glucuronosyltransferase family 1 member A4		84	0.595	0.654	5.9807e-07	0.01		1	1	0	2017	2017
Non-alcoholic Fatty Liver Disease	C0400966	CROT	54677	Q9UKG9	carnitine O-octanoyltransferase	Enzyme	11	0.805	0.346	4.4315e-25	0.01		1	1	0	2016	2016
Non-alcoholic Fatty Liver Disease	C0400966	TET2	54790	Q6N021	tet methylcytosine dioxygenase 2		362	0.458	0.808	4.3334e-54	0.01		1	1	1	2015	2015
Non-alcoholic Fatty Liver Disease	C0400966	SLC52A1	55065	Q9NWF4	solute carrier family 52 member 1	Transporter	160	0.526	0.769	3.5163e-06	0.01		1	1	0	2019	2019
Non-alcoholic Fatty Liver Disease	C0400966	PPP1R3C	5507	Q9UQK1	protein phosphatase 1 regulatory subunit 3C	Enzyme modulator	25	0.711	0.5	0.0026397	0.01		1	1	0	2019	2019
Non-alcoholic Fatty Liver Disease	C0400966	PIWIL2	55124	Q8TC59	piwi like RNA-mediated gene silencing 2		65	0.612	0.577	2.7078e-08	0.01		1	1	0	2019	2019
Non-alcoholic Fatty Liver Disease	C0400966	NUDT11	55190	Q96G61	nudix hydrolase 11	Enzyme	37	0.647	0.615	0.10316	0.01		1	1	0	2018	2018
Non-alcoholic Fatty Liver Disease	C0400966	APPL2	55198	Q8NEU8	adaptor protein, phosphotyrosine interacting with PH domain and leucine zipper 2		36	0.7	0.423	1.1641e-18	0.01		1	1	0	2013	2013
Non-alcoholic Fatty Liver Disease	C0400966	SLC47A1	55244	Q96FL8	solute carrier family 47 member 1	Transporter	28	0.729	0.462	1.9605e-14	0.01		1	1	0	2016	2016
Non-alcoholic Fatty Liver Disease	C0400966	CWF19L1	55280	Q69YN2	CWF19 like cell cycle control factor 1		51	0.691	0.346	1.4404e-15	0.01		1	1	0	2013	2013
Non-alcoholic Fatty Liver Disease	C0400966	FBXW7	55294	Q969H0	F-box and WD repeat domain containing 7	Enzyme modulator	257	0.465	0.808	0.99949	0.01		1	1	0	2019	2019
Non-alcoholic Fatty Liver Disease	C0400966	CHDH	55349	Q8NE62	choline dehydrogenase	Enzyme	158	0.529	0.769	1.685e-06	0.01		1	1	0	2019	2019
Non-alcoholic Fatty Liver Disease	C0400966	NLRP2	55655	Q9NX02	NLR family pyrin domain containing 2		155	0.515	0.731	1.4201e-38	0.01		1	1	0	2018	2018
Non-alcoholic Fatty Liver Disease	C0400966	TRERF1	55809	Q96PN7	transcriptional regulating factor 1		22	0.729	0.346	1	0.01		1	1	0	2018	2018
Non-alcoholic Fatty Liver Disease	C0400966	ALLC	55821	Q8N6M5	allantoicase		28	0.695	0.385	4.2324e-16	0.01		1	1	0	2015	2015
Non-alcoholic Fatty Liver Disease	C0400966	PAG1	55824	Q9NWQ8	phosphoprotein membrane anchor with glycosphingolipid microdomains 1		174	0.505	0.808	0.017764	0.01		1	1	0	2019	2019
Non-alcoholic Fatty Liver Disease	C0400966	ACOT13	55856	Q9NPJ3	acyl-CoA thioesterase 13		17	0.729	0.423	3.1271e-06	0.01		1	1	0	2019	2019
Non-alcoholic Fatty Liver Disease	C0400966	PRKDC	5591	P78527	protein kinase, DNA-activated, catalytic subunit	Kinase	131	0.54	0.808	1	0.01		1	1	0	2018	2018
Non-alcoholic Fatty Liver Disease	C0400966	ERBIN	55914	Q96RT1	erbb2 interacting protein		31	0.7	0.231	0.99402	0.01		1	1	0	2018	2018
Non-alcoholic Fatty Liver Disease	C0400966	MAPK3	5595	P27361	mitogen-activated protein kinase 3	Kinase	647	0.379	0.885	0.036884	0.01		1	1	0	2013	2013
Non-alcoholic Fatty Liver Disease	C0400966	MAP2K7	5609	O14733	mitogen-activated protein kinase kinase 7	Kinase	408	0.419	0.808	0.99552	0.01		1	1	0	2019	2019
Non-alcoholic Fatty Liver Disease	C0400966	PRLR	5618	P16471	prolactin receptor	Signaling	110	0.572	0.692	0.98732	0.01		1	1	0	2018	2018
Non-alcoholic Fatty Liver Disease	C0400966	LGALS14	56891	Q8TCE9	galectin 14	Signaling	35	0.695	0.423	0.0002747	0.01		1	1	0	2018	2018
Non-alcoholic Fatty Liver Disease	C0400966	UBQLN4	56893	Q9NRR5	ubiquilin 4		11	0.805	0.308	0.98252	0.01		1	1	0	2017	2017
Non-alcoholic Fatty Liver Disease	C0400966	PNO1	56902	Q9NRX1	partner of NOB1 homolog		99	0.564	0.615	0.22652	0.01		1	1	0	2019	2019
Non-alcoholic Fatty Liver Disease	C0400966	ADAMTS9	56999	Q9P2N4	ADAM metallopeptidase with thrombospondin type 1 motif 9	Enzyme	53	0.633	0.692	1.0004e-06	0.01		1	1	0	2018	2018
Non-alcoholic Fatty Liver Disease	C0400966	BAAT	570	Q14032	bile acid-CoA:amino acid N-acyltransferase		98	0.578	0.654	7.8651e-08	0.01		1	1	0	2020	2020
Non-alcoholic Fatty Liver Disease	C0400966	PCBP4	57060	P57723	poly(rC) binding protein 4	Enzyme	147	0.523	0.808	0.0023713	0.01		1	1	0	2019	2019
Non-alcoholic Fatty Liver Disease	C0400966	SMURF1	57154	Q9HCE7	SMAD specific E3 ubiquitin protein ligase 1	Enzyme	70	0.595	0.615	0.6118	0.01		1	1	0	2018	2018
Non-alcoholic Fatty Liver Disease	C0400966	PTBP1	5725	P26599	polypyrimidine tract binding protein 1		172	0.517	0.769	0.99961	0.01		1	1	0	2019	2019
Non-alcoholic Fatty Liver Disease	C0400966	PTGFRN	5738	Q9P2B2	prostaglandin F2 receptor inhibitor		14	0.76	0.269	0.00047574	0.01		1	1	0	2018	2018
Non-alcoholic Fatty Liver Disease	C0400966	MIR20B	574032		microRNA 20b		84	0.581	0.615		0.01		1	1	0	2018	2018
Non-alcoholic Fatty Liver Disease	C0400966	MIR193B	574455		microRNA 193b		117	0.536	0.808		0.01		1	1	0	2019	2019
Non-alcoholic Fatty Liver Disease	C0400966	LRRC7	57554	Q96NW7	leucine rich repeat containing 7		26	0.722	0.462	1	0.01		1	1	0	2019	2019
Non-alcoholic Fatty Liver Disease	C0400966	SEMA6A	57556	Q9H2E6	semaphorin 6A	Signaling	211	0.486	0.808	0.99976	0.01		1	1	0	2019	2019
Non-alcoholic Fatty Liver Disease	C0400966	ARRDC3	57561	Q96B67	arrestin domain containing 3		24	0.711	0.308	0.98715	0.01		1	1	0	2019	2019
Non-alcoholic Fatty Liver Disease	C0400966	PTPN6	5777	P29350	protein tyrosine phosphatase non-receptor type 6		218	0.485	0.769	0.99999	0.01		1	1	0	2018	2018
Non-alcoholic Fatty Liver Disease	C0400966	PTPRC	5788	P08575	protein tyrosine phosphatase receptor type C	Enzyme	366	0.435	0.808	1	0.01		1	1	0	2018	2018
Non-alcoholic Fatty Liver Disease	C0400966	PTX3	5806	P26022	pentraxin 3		296	0.457	0.808	6.9827e-05	0.01		1	1	0	2016	2016
Non-alcoholic Fatty Liver Disease	C0400966	BAX	581	Q07812	BCL2 associated X, apoptosis regulator	Signaling	420	0.417	0.885	0.31746	0.01		1	1	0	2018	2018
Non-alcoholic Fatty Liver Disease	C0400966	PGAP6	58986	Q9HCN3	post-glycosylphosphatidylinositol attachment to proteins 6	Cell adhesion	3	1	0.038	4.3704e-10	0.01		1	1	0	2019	2019
Non-alcoholic Fatty Liver Disease	C0400966	BCHE	590	P06276	butyrylcholinesterase		392	0.447	0.923	1.0643e-13	0.01		1	1	0	2020	2020
Non-alcoholic Fatty Liver Disease	C0400966	RARA	5914	P10276	retinoic acid receptor alpha	Nuclear receptor	274	0.47	0.846	0.96305	0.01		1	1	0	2019	2019
Non-alcoholic Fatty Liver Disease	C0400966	TRPV4	59341	Q9HBA0	transient receptor potential cation channel subfamily V member 4	Ion channel	422	0.457	0.808	2.237e-16	0.01		1	1	0	2017	2017
Non-alcoholic Fatty Liver Disease	C0400966	OPN1LW	5956	P04000	opsin 1, long wave sensitive	G-protein coupled receptor	197	0.497	0.808	0.97535	0.01		1	1	0	2019	2019
Non-alcoholic Fatty Liver Disease	C0400966	RELA	5970	Q04206	RELA proto-oncogene, NF-kB subunit	Transcription factor	483	0.406	0.885	0.99948	0.01		1	1	0	2019	2019
Non-alcoholic Fatty Liver Disease	C0400966	ACTB	60	P60709	actin beta	Cellular structure	1110	0.325	0.923	0.98564	0.01		1	1	0	2019	2019
Non-alcoholic Fatty Liver Disease	C0400966	RLN2	6019	P04090	relaxin 2	Signaling	54	0.626	0.615	0.00090025	0.01		1	1	0	2019	2019
Non-alcoholic Fatty Liver Disease	C0400966	BRD2	6046	P25440	bromodomain containing 2	Epigenetic regulator	303	0.45	0.808	0.99957	0.01		1	1	0	2019	2019
Non-alcoholic Fatty Liver Disease	C0400966	RPS6KB1	6198	P23443	ribosomal protein S6 kinase B1	Kinase	169	0.511	0.731	0.97285	0.01		1	1	0	2018	2018
Non-alcoholic Fatty Liver Disease	C0400966	SORT1	6272	Q99523	sortilin 1	Transporter	111	0.573	0.615	0.99987	0.01		1	1	0	2017	2017
Non-alcoholic Fatty Liver Disease	C0400966	S100A4	6275	P26447	S100 calcium binding protein A4	Calcium-binding protein	308	0.448	0.769	0.0061838	0.01		1	1	0	2018	2018
Non-alcoholic Fatty Liver Disease	C0400966	CCL5	6352	P13501	C-C motif chemokine ligand 5	Signaling	514	0.403	0.885	0.0017516	0.01		1	1	0	2017	2017
Non-alcoholic Fatty Liver Disease	C0400966	CCL17	6361	Q92583	C-C motif chemokine ligand 17	Signaling	162	0.518	0.808	0.00013932	0.01		1	1	0	2020	2020
Non-alcoholic Fatty Liver Disease	C0400966	CCL19	6363	Q99731	C-C motif chemokine ligand 19	Signaling	126	0.542	0.692	0.31691	0.01		1	1	0	2018	2018
Non-alcoholic Fatty Liver Disease	C0400966	CXCL5	6374	P42830	C-X-C motif chemokine ligand 5	Signaling	160	0.519	0.769	5.0431e-06	0.01		1	1	0	2020	2020
Non-alcoholic Fatty Liver Disease	C0400966	CIDEC	63924	Q96AQ7	cell death inducing DFFA like effector c		43	0.666	0.462	0.0089662	0.01		1	1	0	2017	2017
Non-alcoholic Fatty Liver Disease	C0400966	SELL	6402	P14151	selectin L		171	0.505	0.846	4.9624e-07	0.01		1	1	0	2016	2016
Non-alcoholic Fatty Liver Disease	C0400966	SELP	6403	P16109	selectin P		293	0.46	0.769	5.0448e-32	0.01		1	1	0	2017	2017
Non-alcoholic Fatty Liver Disease	C0400966	SMOC2	64094	Q9H3U7	SPARC related modular calcium binding 2	Calcium-binding protein	42	0.67	0.462	0.0025279	0.01		1	1	0	2019	2019
Non-alcoholic Fatty Liver Disease	C0400966	TMBIM1	64114	Q969X1	transmembrane BAX inhibitor motif containing 1		30	0.711	0.154	1.3647e-08	0.01		1	1	0	2017	2017
Non-alcoholic Fatty Liver Disease	C0400966	SETMAR	6419	Q53H47	SET domain and mariner transposase fusion gene	Epigenetic regulator	61	0.617	0.692	0.00010188	0.01		1	1	0	2018	2018
Non-alcoholic Fatty Liver Disease	C0400966	SFRP4	6424	Q6FHJ7	secreted frizzled related protein 4		155	0.524	0.654	9.2586e-05	0.01		1	1	0	2019	2019
Non-alcoholic Fatty Liver Disease	C0400966	ABCG8	64241	Q9H221	ATP binding cassette subfamily G member 8	Transporter	116	0.573	0.538	2.3838e-20	0.01		1	1	0	2018	2018
Non-alcoholic Fatty Liver Disease	C0400966	SFRP5	6425	Q5T4F7	secreted frizzled related protein 5		106	0.559	0.692	5.1843e-06	0.01		1	1	0	2016	2016
Non-alcoholic Fatty Liver Disease	C0400966	SRSF3	6428	P84103	serine and arginine rich splicing factor 3	Nucleic acid binding	60	0.619	0.615	0.96323	0.01		1	1	0	2019	2019
Non-alcoholic Fatty Liver Disease	C0400966	NSD1	64324	Q96L73	nuclear receptor binding SET domain protein 1	Epigenetic regulator	247	0.505	0.769	1	0.01		1	1	0	2017	2017
Non-alcoholic Fatty Liver Disease	C0400966	XPO4	64328	Q9C0E2	exportin 4	Transporter	17	0.751	0.192	1	0.01		1	1	0	2015	2015
Non-alcoholic Fatty Liver Disease	C0400966	BLVRA	644	P53004	biliverdin reductase A	Enzyme	34	0.663	0.423	0.00034786	0.01		1	1	0	2019	2019
Non-alcoholic Fatty Liver Disease	C0400966	GORASP1	64689	Q9BQQ3	golgi reassembly stacking protein 1		369	0.428	0.846	0.019543	0.01		1	1	0	2019	2019
Non-alcoholic Fatty Liver Disease	C0400966	ARV1	64801	Q9H2C2	ARV1 homolog, fatty acid homeostasis modulator		57	0.691	0.423	3.5867e-06	0.01		1	1	0	2018	2018
Non-alcoholic Fatty Liver Disease	C0400966	ST3GAL4	6484	Q11206	ST3 beta-galactoside alpha-2,3-sialyltransferase 4		115	0.588	0.692	0.039802	0.01		1	1	0	2018	2018
Non-alcoholic Fatty Liver Disease	C0400966	WNK1	65125	Q9H4A3	WNK lysine deficient protein kinase 1	Kinase	460	0.416	0.846	1	0.01		1	1	0	2019	2019
Non-alcoholic Fatty Liver Disease	C0400966	SLC2A4	6517	P14672	solute carrier family 2 member 4	Transporter	158	0.528	0.769	4.7123e-05	0.01		1	1	0	2015	2015
Non-alcoholic Fatty Liver Disease	C0400966	BMP4	652	P12644	bone morphogenetic protein 4	Signaling	423	0.422	0.808	0.9564	0.01		1	1	0	2019	2019
Non-alcoholic Fatty Liver Disease	C0400966	SLC3A2	6520	P08195	solute carrier family 3 member 2	Transporter	108	0.565	0.731	4.2163e-08	0.01		1	1	0	2017	2017
Non-alcoholic Fatty Liver Disease	C0400966	FRTS1	65211		Fanconi renotubular syndrome		69	0.599	0.654		0.01		1	1	0	2020	2020
Non-alcoholic Fatty Liver Disease	C0400966	SLC6A2	6530	P23975	solute carrier family 6 member 2	Transporter	238	0.49	0.846	0.081524	0.01		1	1	1	2017	2017
Non-alcoholic Fatty Liver Disease	C0400966	SNHG20	654434		small nucleolar RNA host gene 20		41	0.65	0.346		0.01		1	1	0	2019	2019
Non-alcoholic Fatty Liver Disease	C0400966	SLC10A1	6554	Q14973	solute carrier family 10 member 1	Transporter	54	0.626	0.462	4.7887e-16	0.01		1	1	0	2016	2016
Non-alcoholic Fatty Liver Disease	C0400966	BMP8B	656	P34820	bone morphogenetic protein 8b	Signaling	12	0.792	0.192	0.0001897	0.01		1	1	0	2019	2019
Non-alcoholic Fatty Liver Disease	C0400966	SLC13A1	6561	Q9BZW2	solute carrier family 13 member 1	Transporter	7	0.861	0.269	1.2291e-17	0.01		1	1	0	2018	2018
Non-alcoholic Fatty Liver Disease	C0400966	AACS	65985	Q86V21	acetoacetyl-CoA synthetase	Enzyme	12	0.751	0.308	9.1275e-17	0.01		1	1	0	2017	2017
Non-alcoholic Fatty Liver Disease	C0400966	SMPD1	6609	P17405	sphingomyelin phosphodiesterase 1	Enzyme	247	0.499	0.885	3.8932e-10	0.01		1	1	0	2014	2014
Non-alcoholic Fatty Liver Disease	C0400966	SIGLEC1	6614	Q9BZZ2	sialic acid binding Ig like lectin 1		75	0.597	0.654	5.3298e-46	0.01		1	1	0	2016	2016
Non-alcoholic Fatty Liver Disease	C0400966	SNAI1	6615	O95863	snail family transcriptional repressor 1		243	0.474	0.808	0.21754	0.01		1	1	0	2018	2018
Non-alcoholic Fatty Liver Disease	C0400966	SORD	6652	Q00796	sorbitol dehydrogenase	Enzyme	113	0.552	0.769	4.4938e-08	0.01		1	1	0	2019	2019
Non-alcoholic Fatty Liver Disease	C0400966	SP1	6667	P08047	Sp1 transcription factor	Nucleic acid binding	209	0.493	0.769	0.99997	0.01		1	1	0	2017	2017
Non-alcoholic Fatty Liver Disease	C0400966	SPRR2A	6700	P35326	small proline rich protein 2A		67	0.612	0.731		0.01		1	1	0	2019	2019
Non-alcoholic Fatty Liver Disease	C0400966	SQLE	6713	Q14534	squalene epoxidase	Enzyme	36	0.674	0.577	0.97594	0.01		1	1	0	2018	2018
Non-alcoholic Fatty Liver Disease	C0400966	AKR1D1	6718	P51857	aldo-keto reductase family 1 member D1	Enzyme	40	0.711	0.385	1.7175e-07	0.01		1	1	0	2019	2019
Non-alcoholic Fatty Liver Disease	C0400966	STAR	6770	P49675	steroidogenic acute regulatory protein		177	0.513	0.808	8.7679e-11	0.01		1	1	0	2017	2017
Non-alcoholic Fatty Liver Disease	C0400966	STAT1	6772	P42224	signal transducer and activator of transcription 1	Nucleic acid binding	531	0.399	0.885	0.99999	0.01		1	1	0	2017	2017
Non-alcoholic Fatty Liver Disease	C0400966	STAT6	6778	P42226	signal transducer and activator of transcription 6	Nucleic acid binding	281	0.475	0.808	0.98849	0.01		1	1	0	2019	2019
Non-alcoholic Fatty Liver Disease	C0400966	SULT1E1	6783	P49888	sulfotransferase family 1E member 1		171	0.508	0.808	1.9701e-07	0.01		1	1	0	2019	2019
Non-alcoholic Fatty Liver Disease	C0400966	STK11	6794	Q15831	serine/threonine kinase 11	Kinase	372	0.435	0.808	0.9934	0.01		1	1	0	2018	2018
Non-alcoholic Fatty Liver Disease	C0400966	SYT1	6857	P21579	synaptotagmin 1	Transporter	460	0.412	0.846	0.60038	0.01		1	1	0	2019	2019
Non-alcoholic Fatty Liver Disease	C0400966	ADAM17	6868	P78536	ADAM metallopeptidase domain 17		316	0.453	0.808	0.99528	0.01		1	1	0	2015	2015
Non-alcoholic Fatty Liver Disease	C0400966	MAP3K7	6885	O43318	mitogen-activated protein kinase kinase kinase 7	Kinase	273	0.477	0.808	0.99971	0.01		1	1	0	2019	2019
Non-alcoholic Fatty Liver Disease	C0400966	TAZ	6901	Q16635	tafazzin	Enzyme	252	0.477	0.808	0.72591	0.01		1	1	0	2018	2018
Non-alcoholic Fatty Liver Disease	C0400966	MIR33B	693120		microRNA 33b		61	0.601	0.615		0.01		1	1	0	2016	2016
Non-alcoholic Fatty Liver Disease	C0400966	MIR590	693175		microRNA 590		99	0.553	0.692		0.01		1	1	0	2019	2019
Non-alcoholic Fatty Liver Disease	C0400966	TCF7L2	6934	Q9NQB0	transcription factor 7 like 2		257	0.485	0.846	0.99537	0.01		1	1	0	2009	2009
Non-alcoholic Fatty Liver Disease	C0400966	TFAM	7019	Q00059	transcription factor A, mitochondrial		147	0.529	0.731	0.17259	0.01		1	1	0	2010	2010
Non-alcoholic Fatty Liver Disease	C0400966	TFF3	7033	Q07654	trefoil factor 3	Signaling	163	0.518	0.885	0.01591	0.01		1	1	0	2019	2019
Non-alcoholic Fatty Liver Disease	C0400966	TG	7038	P01266	thyroglobulin	Enzyme modulator	240	0.48	0.808	2.8802e-59	0.01		1	1	0	2018	2018
Non-alcoholic Fatty Liver Disease	C0400966	TGFB1I1	7041	O43294	transforming growth factor beta 1 induced transcript 1	Cellular structure	47	0.638	0.423	0.027032	0.01		1	1	0	2015	2015
Non-alcoholic Fatty Liver Disease	C0400966	TSPO	706	P30536	translocator protein		341	0.444	0.885	0.00027398	0.01		1	1	0	2019	2019
Non-alcoholic Fatty Liver Disease	C0400966	THRSP	7069	Q92748	thyroid hormone responsive		33	0.695	0.462	0.0029238	0.01		1	1	0	2018	2018
Non-alcoholic Fatty Liver Disease	C0400966	TIMP3	7078	P35625	TIMP metallopeptidase inhibitor 3	Enzyme modulator	325	0.445	0.923	0.63037	0.01		1	1	0	2017	2017
Non-alcoholic Fatty Liver Disease	C0400966	TLL1	7092	O43897	tolloid like 1		24	0.716	0.5	0.17306	0.01		1	1	0	2018	2018
Non-alcoholic Fatty Liver Disease	C0400966	TLR1	7096	Q15399	toll like receptor 1		198	0.496	0.808	5.8704e-23	0.01		1	1	0	2015	2015
Non-alcoholic Fatty Liver Disease	C0400966	NR2E1	7101	Q9Y466	nuclear receptor subfamily 2 group E member 1	Nuclear receptor	57	0.628	0.538	0.99864	0.01		1	1	0	2019	2019
Non-alcoholic Fatty Liver Disease	C0400966	TM7SF2	7108	O76062	transmembrane 7 superfamily member 2	Enzyme	217	0.486	0.808	1.366e-07	0.01		1	1	0	2018	2018
Non-alcoholic Fatty Liver Disease	C0400966	TMPO	7112	P42166;P42167	thymopoietin	Signaling	58	0.631	0.577	1.5453e-07	0.01		1	1	0	2018	2018
Non-alcoholic Fatty Liver Disease	C0400966	TNFAIP3	7128	P21580	TNF alpha induced protein 3	Enzyme	212	0.481	0.808	0.99972	0.01		1	1	0	2018	2018
Non-alcoholic Fatty Liver Disease	C0400966	TNFRSF1A	7132	P19438	TNF receptor superfamily member 1A		487	0.409	0.923	0.9949	0.01		1	1	0	2018	2018
Non-alcoholic Fatty Liver Disease	C0400966	TP53BP1	7158	Q12888	tumor protein p53 binding protein 1	Epigenetic regulator	158	0.52	0.731	0.99985	0.01		1	1	0	2019	2019
Non-alcoholic Fatty Liver Disease	C0400966	TPO	7173	P07202	thyroid peroxidase	Enzyme	306	0.455	0.846	1.8182e-21	0.01		1	1	0	2018	2018
Non-alcoholic Fatty Liver Disease	C0400966	C3	718	P01024	complement C3	Enzyme modulator	343	0.445	0.885	0.90421	0.01		1	1	0	2017	2017
Non-alcoholic Fatty Liver Disease	C0400966	TRAF3	7187	Q13114	TNF receptor associated factor 3	Signaling	129	0.541	0.769	0.99869	0.01		1	1	0	2019	2019
Non-alcoholic Fatty Liver Disease	C0400966	DNLZ	728489	Q5SXM8	DNL-type zinc finger		43	0.663	0.538	0.00024737	0.01		1	1	0	2018	2018
Non-alcoholic Fatty Liver Disease	C0400966	HULC	728655		hepatocellular carcinoma up-regulated long non-coding RNA		72	0.606	0.538		0.01		1	1	0	2019	2019
Non-alcoholic Fatty Liver Disease	C0400966	UCP1	7350	P25874	uncoupling protein 1	Transporter	124	0.545	0.769	1.6903e-11	0.01		1	1	0	2009	2009
Non-alcoholic Fatty Liver Disease	C0400966	UCP3	7352	P55916	uncoupling protein 3	Transporter	66	0.619	0.577	9.5517e-10	0.01		1	1	1	2013	2013
Non-alcoholic Fatty Liver Disease	C0400966	SLC35A2	7355	P78381	solute carrier family 35 member A2	Transporter	197	0.525	0.808	0.71792	0.01		1	1	0	2016	2016
Non-alcoholic Fatty Liver Disease	C0400966	UGT1A	7361		UDP glucuronosyltransferase family 1 member A complex locus		117	0.54	0.654		0.01		1	1	0	2016	2016
Non-alcoholic Fatty Liver Disease	C0400966	UGT2B4	7363	P06133	UDP glucuronosyltransferase family 2 member B4		16	0.751	0.231	4.3777e-09	0.01		1	1	0	2019	2019
Non-alcoholic Fatty Liver Disease	C0400966	USP4	7375	Q13107	ubiquitin specific peptidase 4	Enzyme	40	0.686	0.308	1.6119e-09	0.01		1	1	0	2018	2018
Non-alcoholic Fatty Liver Disease	C0400966	UROD	7389	P06132	uroporphyrinogen decarboxylase		166	0.521	0.769	1.2563e-08	0.01		1	1	0	2017	2017
Non-alcoholic Fatty Liver Disease	C0400966	UTRN	7402	P46939	utrophin		152	0.525	0.692	1.0021e-19	0.01		1	1	0	2018	2018
Non-alcoholic Fatty Liver Disease	C0400966	VCAM1	7412	P19320	vascular cell adhesion molecule 1		406	0.422	0.808	0.79791	0.01		1	1	0	2017	2017
Non-alcoholic Fatty Liver Disease	C0400966	VEGFC	7424	P49767	vascular endothelial growth factor C	Signaling	291	0.459	0.769	0.49565	0.01		1	1	0	2019	2019
Non-alcoholic Fatty Liver Disease	C0400966	VIP	7432	P01282	vasoactive intestinal peptide	Signaling	376	0.437	0.846	0.00041995	0.01		1	1	0	2019	2019
Non-alcoholic Fatty Liver Disease	C0400966	BEST1	7439	O76090	bestrophin 1	Ion channel	292	0.465	0.885	1.8214e-12	0.01		1	1	0	2018	2018
Non-alcoholic Fatty Liver Disease	C0400966	YY1	7528	P25490	YY1 transcription factor	Transcription factor	245	0.481	0.808	0.9938	0.01		1	1	0	2018	2018
Non-alcoholic Fatty Liver Disease	C0400966	ZBTB16	7704	Q05516	zinc finger and BTB domain containing 16	Transcription factor	154	0.545	0.808	0.99907	0.01		1	1	0	2019	2019
Non-alcoholic Fatty Liver Disease	C0400966	DUSP26	78986	Q9BV47	dual specificity phosphatase 26		35	0.682	0.346	0.00023011	0.01		1	1	0	2019	2019
Non-alcoholic Fatty Liver Disease	C0400966	ELOVL6	79071	Q9H5J4	ELOVL fatty acid elongase 6	Enzyme	51	0.623	0.731	0.96581	0.01		1	1	0	2019	2019
Non-alcoholic Fatty Liver Disease	C0400966	APOO	79135	Q9BUR5	apolipoprotein O		6	0.839	0.192	0.60201	0.01		1	1	0	2018	2018
Non-alcoholic Fatty Liver Disease	C0400966	LAP	7939		Laryngeal adductor paralysis		50	0.619	0.731		0.01		1	1	0	2017	2017
Non-alcoholic Fatty Liver Disease	C0400966	PLA2G7	7941	Q13093	phospholipase A2 group VII	Enzyme	136	0.537	0.769	5.3314e-22	0.01		1	1	0	2018	2018
Non-alcoholic Fatty Liver Disease	C0400966	TFEB	7942	P19484	transcription factor EB		150	0.527	0.731	0.89931	0.01		1	1	0	2018	2018
Non-alcoholic Fatty Liver Disease	C0400966	CALCA	796	P01258;P06881	calcitonin related polypeptide alpha	Signaling	467	0.416	0.923	0.015562	0.01		1	1	0	2017	2017
Non-alcoholic Fatty Liver Disease	C0400966	AIMP2	7965	Q13155	aminoacyl tRNA synthetase complex interacting multifunctional protein 2		555	0.393	0.923	0.008024	0.01		1	1	0	2019	2019
Non-alcoholic Fatty Liver Disease	C0400966	NLRX1	79671	Q86UT6	NLR family member X1	Enzyme	51	0.641	0.654	7.7345e-31	0.01		1	1	0	2018	2018
Non-alcoholic Fatty Liver Disease	C0400966	KCTD17	79734	Q8N5Z5	potassium channel tetramerization domain containing 17		22	0.743	0.308	0.017683	0.01		1	1	0	2017	2017
Non-alcoholic Fatty Liver Disease	C0400966	GSDMD	79792	P57764	gasdermin D		50	0.641	0.692	1.0789e-13	0.01		1	1	0	2018	2018
Non-alcoholic Fatty Liver Disease	C0400966	DHDDS	79947	Q86SQ9	dehydrodolichyl diphosphate synthase subunit	Enzyme	308	0.468	0.885	0.24533	0.01		1	1	0	2020	2020
Non-alcoholic Fatty Liver Disease	C0400966	HKDC1	80201	Q2TB90	hexokinase domain containing 1	Kinase	26	0.743	0.269	1.6205e-14	0.01		1	1	0	2019	2019
Non-alcoholic Fatty Liver Disease	C0400966	STAM	8027	Q92783	signal transducing adaptor molecule		20	0.736	0.269	0.85048	0.01		1	1	0	2019	2019
Non-alcoholic Fatty Liver Disease	C0400966	CPEB4	80315	Q17RY0	cytoplasmic polyadenylation element binding protein 4	Nucleic acid binding	70	0.621	0.462	0.98555	0.01		1	1	0	2017	2017
Non-alcoholic Fatty Liver Disease	C0400966	COASY	80347	Q13057	Coenzyme A synthase	Enzyme	125	0.551	0.654	8.0903e-10	0.01		0	1	0	2019	2019
Non-alcoholic Fatty Liver Disease	C0400966	FOSL1	8061	P15407	FOS like 1, AP-1 transcription factor subunit	Transcription factor	150	0.519	0.846	0.15849	0.01		1	1	0	2014	2014
Non-alcoholic Fatty Liver Disease	C0400966	FGF23	8074	Q9GZV9	fibroblast growth factor 23	Signaling	305	0.46	0.731	0.031014	0.01		1	1	0	2018	2018
Non-alcoholic Fatty Liver Disease	C0400966	SPX	80763	Q9BT56	spexin hormone		33	0.695	0.462	0.00011029	0.01		1	1	0	2016	2016
Non-alcoholic Fatty Liver Disease	C0400966	SLC7A5	8140	Q01650	solute carrier family 7 member 5	Transporter	173	0.513	0.808	0.23505	0.01		1	1	0	2017	2017
Non-alcoholic Fatty Liver Disease	C0400966	BAS	8213		Beta-adrenergic stimulation, response to		29	0.711	0.346		0.01		0	1	0	2013	2013
Non-alcoholic Fatty Liver Disease	C0400966	SESN2	83667	P58004	sestrin 2	Enzyme	169	0.508	0.808	4.1912e-07	0.01		1	1	0	2017	2017
Non-alcoholic Fatty Liver Disease	C0400966	TRAPPC9	83696	Q96Q05	trafficking protein particle complex 9		111	0.603	0.577	2.2898e-14	0.01		1	1	1	2017	2017
Non-alcoholic Fatty Liver Disease	C0400966	ITCH	83737	Q96J02	itchy E3 ubiquitin protein ligase	Enzyme	123	0.556	0.769	0.99997	0.01		1	1	0	2014	2014
Non-alcoholic Fatty Liver Disease	C0400966	ANGPTL6	83854	Q8NI99	angiopoietin like 6	Signaling	48	0.656	0.462	2.3705e-08	0.01		1	1	0	2018	2018
Non-alcoholic Fatty Liver Disease	C0400966	PLA2G6	8398	O60733	phospholipase A2 group VI	Enzyme modulator	350	0.476	0.846	2.4837e-10	0.01		1	1	0	2019	2019
Non-alcoholic Fatty Liver Disease	C0400966	CHCHD6	84303	Q9BRQ6	coiled-coil-helix-coiled-coil-helix domain containing 6		7	0.839	0.269	5.5744e-09	0.01		1	1	0	2018	2018
Non-alcoholic Fatty Liver Disease	C0400966	MAK16	84549	Q9BXY0	MAK16 homolog		96	0.566	0.615	0.96452	0.01		1	1	0	2019	2019
Non-alcoholic Fatty Liver Disease	C0400966	DGAT2	84649	Q96PD7	diacylglycerol O-acyltransferase 2	Enzyme	41	0.686	0.423	8.3643e-12	0.01		1	1	0	2019	2019
Non-alcoholic Fatty Liver Disease	C0400966	CARD6	84674	Q9BX69	caspase recruitment domain family member 6		6	0.861	0.115	3.3903e-13	0.01		1	1	0	2018	2018
Non-alcoholic Fatty Liver Disease	C0400966	FAM83A	84985	Q86UY5	family with sequence similarity 83 member A		20	0.76	0.192	3.0324e-07	0.01		1	1	0	2017	2017
Non-alcoholic Fatty Liver Disease	C0400966	PIK3R3	8503	Q92569	phosphoinositide-3-kinase regulatory subunit 3	Enzyme modulator	101	0.556	0.692	3.3583e-10	0.01		1	1	0	2018	2018
Non-alcoholic Fatty Liver Disease	C0400966	CYP4F2	8529	P78329	cytochrome P450 family 4 subfamily F member 2	Enzyme	44	0.674	0.308	7.5803e-17	0.01		1	1	0	2014	2014
Non-alcoholic Fatty Liver Disease	C0400966	DENR	8562	O43583	density regulated re-initiation and release factor	Enzyme	121	0.543	0.692	0.87514	0.01		1	1	0	2018	2018
Non-alcoholic Fatty Liver Disease	C0400966	RUNX2	860	Q13950	RUNX family transcription factor 2	Transcription factor	405	0.437	0.846	0.94884	0.01		1	1	0	2019	2019
Non-alcoholic Fatty Liver Disease	C0400966	RTCA	8634	O00442	RNA 3'-terminal phosphate cyclase	Enzyme	22	0.736	0.385	3.0927e-09	0.01		1	1	0	2019	2019
Non-alcoholic Fatty Liver Disease	C0400966	DGAT1	8694	O75907	diacylglycerol O-acyltransferase 1	Enzyme	64	0.621	0.615	1.4082e-17	0.01		1	1	0	2007	2007
Non-alcoholic Fatty Liver Disease	C0400966	ABCC3	8714	O15438	ATP binding cassette subfamily C member 3	Transporter	160	0.517	0.769	1.2092e-26	0.01		1	1	0	2017	2017
Non-alcoholic Fatty Liver Disease	C0400966	MBTPS1	8720	Q14703	membrane bound transcription factor peptidase, site 1	Enzyme	148	0.532	0.692	7.5901e-09	0.01		1	1	0	2017	2017
Non-alcoholic Fatty Liver Disease	C0400966	TNFSF14	8740	O43557	TNF superfamily member 14	Signaling	143	0.529	0.769	0.051663	0.01		1	1	0	2019	2019
Non-alcoholic Fatty Liver Disease	C0400966	DLK1	8788	P80370	delta like non-canonical Notch ligand 1	Signaling	144	0.527	0.692	0.034576	0.01		1	1	0	2016	2016
Non-alcoholic Fatty Liver Disease	C0400966	TRIM24	8805	O15164	tripartite motif containing 24		79	0.581	0.615	1	0.01		1	1	0	2015	2015
Non-alcoholic Fatty Liver Disease	C0400966	CES2	8824	O00748	carboxylesterase 2	Enzyme	87	0.584	0.731	3.5781e-16	0.01		1	1	0	2016	2016
Non-alcoholic Fatty Liver Disease	C0400966	HDAC3	8841	O15379	histone deacetylase 3	Epigenetic regulator	179	0.511	0.731	0.56737	0.01		1	1	0	2019	2019
Non-alcoholic Fatty Liver Disease	C0400966	SQSTM1	8878	Q13501	sequestosome 1		470	0.428	0.885	0.00086035	0.01		1	1	0	2019	2019
Non-alcoholic Fatty Liver Disease	C0400966	CCNC	892	P24863	cyclin C	Enzyme modulator	24	0.695	0.462	0.99914	0.01		1	1	0	2015	2015
Non-alcoholic Fatty Liver Disease	C0400966	MBD2	8932	Q9UBB5	methyl-CpG binding domain protein 2	Epigenetic regulator	256	0.466	0.846	0.34957	0.01		1	1	0	2018	2018
Non-alcoholic Fatty Liver Disease	C0400966	WNT3A	89780	P56704	Wnt family member 3A	Signaling	141	0.532	0.769	0.96491	0.01		1	1	0	2016	2016
Non-alcoholic Fatty Liver Disease	C0400966	CCRL2	9034	O00421	C-C motif chemokine receptor like 2	G-protein coupled receptor	59	0.621	0.654	0.36861	0.01		1	1	0	2017	2017
Non-alcoholic Fatty Liver Disease	C0400966	TBL1Y	90665	Q9BQ87	transducin beta like 1 Y-linked		22	0.705	0.385	4.03e-13	0.01		1	1	0	2017	2017
Non-alcoholic Fatty Liver Disease	C0400966	MYOM2	9172	P54296	myomesin 2		103	0.57	0.692	7.0086e-85	0.01		1	1	0	2015	2015
Non-alcoholic Fatty Liver Disease	C0400966	TIMD4	91937	Q96H15	T cell immunoglobulin and mucin domain containing 4		49	0.644	0.654	2.6444e-10	0.01		1	1	0	2019	2019
Non-alcoholic Fatty Liver Disease	C0400966	ZNF300	91975	Q96RE9	zinc finger protein 300		16	0.76	0.115	1.1172e-05	0.01		1	1	0	2019	2019
Non-alcoholic Fatty Liver Disease	C0400966	HACD1	9200	B0YJ81	3-hydroxyacyl-CoA dehydratase 1		160	0.539	0.846	1.2914e-09	0.01		1	1	0	2018	2018
Non-alcoholic Fatty Liver Disease	C0400966	NOG	9241	Q13253	noggin		206	0.518	0.731	0.89026	0.01		1	1	0	2018	2018
Non-alcoholic Fatty Liver Disease	C0400966	GLP2R	9340	O95838	glucagon like peptide 2 receptor	G-protein coupled receptor	28	0.705	0.269	2.635e-11	0.01		1	1	0	2019	2019
Non-alcoholic Fatty Liver Disease	C0400966	COX5A	9377	P20674	cytochrome c oxidase subunit 5A	Enzyme	171	0.515	0.846	0.49407	0.01		1	1	0	2017	2017
Non-alcoholic Fatty Liver Disease	C0400966	GRAP2	9402	O75791	GRB2 related adaptor protein 2		538	0.394	0.923	0.00015256	0.01		1	1	0	2019	2019
Non-alcoholic Fatty Liver Disease	C0400966	TMPRSS11D	9407	O60235	transmembrane serine protease 11D	Enzyme	48	0.636	0.538	1.1964e-05	0.01		1	1	0	2019	2019
Non-alcoholic Fatty Liver Disease	C0400966	EIF2AK3	9451	Q9NZJ5	eukaryotic translation initiation factor 2 alpha kinase 3	Kinase	231	0.501	0.808	0.0027603	0.01		1	1	0	2019	2019
Non-alcoholic Fatty Liver Disease	C0400966	GGPS1	9453	O95749	geranylgeranyl diphosphate synthase 1		44	0.647	0.577	0.26866	0.01		1	1	0	2018	2018
Non-alcoholic Fatty Liver Disease	C0400966	ATG5	9474	Q9H1Y0	autophagy related 5	Transporter	282	0.462	0.885	0.97758	0.01		1	1	0	2019	2019
Non-alcoholic Fatty Liver Disease	C0400966	LITAF	9516	Q99732	lipopolysaccharide induced TNF factor	Transcription factor	59	0.65	0.462	0.030752	0.01		1	1	0	2015	2015
Non-alcoholic Fatty Liver Disease	C0400966	CLOCK	9575	O15516	clock circadian regulator		309	0.463	0.885	0.99957	0.01		1	1	5	2007	2007
Non-alcoholic Fatty Liver Disease	C0400966	CD44	960	P16070	CD44 molecule (Indian blood group)		711	0.363	0.962	2.4476e-07	0.01		1	1	0	2017	2017
Non-alcoholic Fatty Liver Disease	C0400966	ABCG1	9619	P45844	ATP binding cassette subfamily G member 1	Transporter	118	0.56	0.692	0.11182	0.01		1	1	0	2016	2016
Non-alcoholic Fatty Liver Disease	C0400966	KEAP1	9817	Q14145	kelch like ECH associated protein 1		251	0.475	0.808	0.00038766	0.01		1	1	0	2020	2020
Non-alcoholic Fatty Liver Disease	C0400966	PLPPR4	9890	Q7Z2D5	phospholipid phosphatase related 4	Enzyme	10	0.839	0.154	0.86104	0.01		1	1	0	2013	2013
Non-alcoholic Fatty Liver Disease	C0400966	MFN2	9927	O95140	mitofusin 2	Enzyme	334	0.471	0.846	0.99415	0.01		1	1	0	2019	2019
Non-alcoholic Fatty Liver Disease	C0400966	CDC42	998	P60953	cell division cycle 42	Enzyme modulator	327	0.458	0.846	0.78728	0.01		1	1	0	2017	2017
Non-alcoholic Fatty Liver Disease	C0400966	CDH1	999	P12830	cadherin 1		508	0.401	0.808	0.14631	0.01		1	1	0	2019	2019

## Sheet: CTD
MASLD Targets in CTD（Inference Score ＞20）
Gene ID	Disease Name	Disease ID	Direct Evidence	Inference Network	Inference Score	Reference Count
6720	Non-alcoholic Fatty Liver Disease	MESH:D065626	marker/mechanism	5-(3-methoxy-5-(4-methoxystyryl)phenoxy)-2,2-dimethylpentanoic acid|7,14-dihydroxydocosa-4,8,10,12,16,19-hexaenoic acid|acanthoic acid|Acetaminophen|Allopurinol|aroclor 1260|Arsenic Trioxide|Benzo(a)pyrene|Bezafibrate|bisphenol A|Cadmium|Cadmium Chloride|Caffeine|Carvedilol|Cholates|Cholesterol|Cholesterol, Dietary|Choline|cobaltiprotoporphyrin|cocoa butter|Copper|cyanoginosin LR|Dietary Carbohyd…	268.87	157
5465	Non-alcoholic Fatty Liver Disease	MESH:D065626	marker/mechanism	5-(3-methoxy-5-(4-methoxystyryl)phenoxy)-2,2-dimethylpentanoic acid|acanthoic acid|Acetaminophen|Allopurinol|alpha-naphthoflavone|ankaflavin|aroclor 1260|Arsenic Trioxide|Benzo(a)pyrene|Bezafibrate|Bile Acids and Salts|bisphenol A|Cadmium|Cadmium Chloride|Caffeine|Carvedilol|Cholesterol|Cholesterol, Dietary|Choline|Chromium|Copper|Dextran Sulfate|Dietary Fats|Dietary Sucrose|Diethylnitrosamine|Et…	231.58	152
1374	Non-alcoholic Fatty Liver Disease	MESH:D065626	marker/mechanism	7,14-dihydroxydocosa-4,8,10,12,16,19-hexaenoic acid|Acetaminophen|aroclor 1260|Arsenic Trioxide|Benzo(a)pyrene|Bezafibrate|Bile Acids and Salts|bisphenol A|Butter|Cadmium|Cadmium Chloride|Caffeine|Cholesterol|Cholesterol, Dietary|Choline|Copper|Dietary Fats|Dietary Sucrose|Ethanol|Fatty Acids, Omega-3|Fenofibrate|flavangenol|Folic Acid|Fructose|gastrodin|Genistein|Glucose|GW 4064|GW 501516|hugan …	227.07	150
7124	Non-alcoholic Fatty Liver Disease	MESH:D065626	marker/mechanism	24-norursodeoxycholic acid|2-methyl-2H-pyrazole-3-carboxylic acid (2-methyl-4-o-tolylazophenyl)amide|4-(4-(3-adamantan-1-ylureido)cyclohexyloxy)benzoic acid|4-hydroxy-2-nonenal|5-(3-methoxy-5-(4-methoxystyryl)phenoxy)-2,2-dimethylpentanoic acid|7,14-dihydroxydocosa-4,8,10,12,16,19-hexaenoic acid|acanthoic acid|Acarbose|Acetaminophen|Allopurinol|alpha-naphthoflavone|aroclor 1260|Arsenic Trioxide|B…	221.94	165
5468	Non-alcoholic Fatty Liver Disease	MESH:D065626	marker/mechanism	2-methyl-2H-pyrazole-3-carboxylic acid (2-methyl-4-o-tolylazophenyl)amide|4-hydroxy-2-nonenal|5-(3-methoxy-5-(4-methoxystyryl)phenoxy)-2,2-dimethylpentanoic acid|acanthoic acid|Acetaminophen|Arsenic Trioxide|Benzo(a)pyrene|Bezafibrate|bisphenol A|Blood Glucose|Cadmium|Cadmium Chloride|Caffeine|Cholesterol|Cholesterol, Dietary|Choline|cobaltiprotoporphyrin|Copper|Dextran Sulfate|Dietary Carbohydra…	220	156
3553	Non-alcoholic Fatty Liver Disease	MESH:D065626	marker/mechanism	2-methyl-2H-pyrazole-3-carboxylic acid (2-methyl-4-o-tolylazophenyl)amide|4-hydroxy-2-nonenal|7,14-dihydroxydocosa-4,8,10,12,16,19-hexaenoic acid|acanthoic acid|Acetaminophen|Allopurinol|alpha-naphthoflavone|Arsenic Trioxide|Benzo(a)pyrene|Bezafibrate|bisphenol A|Blood Glucose|bromodichloromethane|Cadmium|Cadmium Chloride|Caffeine|Carvedilol|Cholesterol|Cholesterol, Dietary|Choline|Chromium|Coal|…	209.63	162
7040	Non-alcoholic Fatty Liver Disease	MESH:D065626	marker/mechanism	4-(4-(3-adamantan-1-ylureido)cyclohexyloxy)benzoic acid|4-hydroxy-2-nonenal|acanthoic acid|Acetaminophen|alpha-naphthoflavone|Arsenic Trioxide|Benzo(a)pyrene|Bezafibrate|Bile Acids and Salts|bisphenol A|Blood Glucose|Cadmium|Cadmium Chloride|Caffeine|Carvedilol|Cholates|Cholesterol|Cholesterol, Dietary|Choline|Chromium|Coal|cobaltiprotoporphyrin|cocoa butter|Copper|cyanoginosin LR|Dextran Sulfate…	203.47	158
4780	Non-alcoholic Fatty Liver Disease	MESH:D065626	marker/mechanism	2-methyl-2H-pyrazole-3-carboxylic acid (2-methyl-4-o-tolylazophenyl)amide|4-hydroxy-2-nonenal|Acetaminophen|aroclor 1260|Arsenic Trioxide|Benzo(a)pyrene|Bezafibrate|Bile Acids and Salts|bisphenol A|Blood Glucose|Cadmium|Cadmium Chloride|Caffeine|carnosol|Cholesterol|Cholesterol, Dietary|Choline|Chromium|cobaltiprotoporphyrin|Copper|cyanoginosin LR|Dextran Sulfate|Dietary Carbohydrates|Dietary Fat…	196.68	150
2875	Non-alcoholic Fatty Liver Disease	MESH:D065626	marker/mechanism	2-(2,5-difluorophenyl)-5-(2-(methylsulfonyl)-2,6-dihydropyrrolo(3,4-c)pyrazol-5(4H)-yl)tetrahydro-2H-pyran-3-amine|Acetaminophen|Arsenic Trioxide|Benzo(a)pyrene|Bezafibrate|bisphenol A|bromodichloromethane|Cadmium|Cadmium Chloride|Caffeine|Carvedilol|Cholesterol, Dietary|Choline|Copper|cyanoginosin LR|Dextran Sulfate|Dietary Carbohydrates|Dietary Fats|Dietary Sucrose|Dietary Sugars|Diethylnitrosa…	192.86	151
9370	Non-alcoholic Fatty Liver Disease	MESH:D065626	marker/mechanism	2-methyl-2H-pyrazole-3-carboxylic acid (2-methyl-4-o-tolylazophenyl)amide|7,14-dihydroxydocosa-4,8,10,12,16,19-hexaenoic acid|Acarbose|Allopurinol|Arsenic Trioxide|Benzo(a)pyrene|Bezafibrate|bisphenol A|Cadmium|Cadmium Chloride|Carvedilol|Cholesterol|Cholesterol, Dietary|cobaltiprotoporphyrin|Copper|Dietary Carbohydrates|Dietary Fats|Dietary Sucrose|Dietary Sugars|Ethanol|Fatty Acids, Omega-3|Fen…	191.88	134
3952	Non-alcoholic Fatty Liver Disease	MESH:D065626	marker/mechanism	Acarbose|Acetaminophen|Allopurinol|Arsenic Trioxide|Benzo(a)pyrene|Bezafibrate|bisphenol A|Blood Glucose|bromodichloromethane|Cadmium|Cadmium Chloride|Caffeine|Cholesterol|Cholesterol, Dietary|Choline|Chromium|Dextran Sulfate|Dietary Carbohydrates|Dietary Fats|Dietary Sucrose|Diethylnitrosamine|Dimethylnitrosamine|Ethanol|Eucalyptol|Fatty Acids, Omega-3|Fenofibrate|Fructose|Genistein|Glucose|Iron…	185.04	136
847	Non-alcoholic Fatty Liver Disease	MESH:D065626	marker/mechanism	2-methyl-2H-pyrazole-3-carboxylic acid (2-methyl-4-o-tolylazophenyl)amide|4-hydroxy-2-nonenal|Acetaminophen|Allopurinol|alpha-naphthoflavone|aroclor 1260|Arsenic Trioxide|Benzo(a)pyrene|Bezafibrate|bisphenol A|Blood Glucose|Cadmium|Cadmium Chloride|Caffeine|Carvedilol|Cholesterol|Cholesterol, Dietary|Choline|Chromium|cobaltiprotoporphyrin|Copper|cyanoginosin LR|Dextran Sulfate|Dietary Carbohydrat…	181.16	159
1728	Non-alcoholic Fatty Liver Disease	MESH:D065626	marker/mechanism	2-methyl-2H-pyrazole-3-carboxylic acid (2-methyl-4-o-tolylazophenyl)amide|4-hydroxy-2-nonenal|Acetaminophen|Allopurinol|alpha-naphthoflavone|aroclor 1260|Arsenic Trioxide|Benzo(a)pyrene|bisphenol A|Blood Glucose|Cadmium|Cadmium Chloride|Caffeine|Cholesterol|Choline|Chromium|Coal|cobaltiprotoporphyrin|Copper|cyanoginosin LR|Dietary Carbohydrates|Dietary Fats|Dietary Sucrose|Diethylnitrosamine|Dime…	165.88	150
1571	Non-alcoholic Fatty Liver Disease	MESH:D065626	marker/mechanism	2-methyl-2H-pyrazole-3-carboxylic acid (2-methyl-4-o-tolylazophenyl)amide|Acarbose|Acetaminophen|Arsenic Trioxide|Benzo(a)pyrene|bisphenol A|Blood Glucose|bromodichloromethane|Cadmium|Cadmium Chloride|Caffeine|Cholesterol|Cholesterol, Dietary|Choline|Copper|cyanoginosin LR|Dextran Sulfate|Dietary Fats|Dietary Sucrose|Diethylnitrosamine|Dimethylnitrosamine|Ethanol|Fenofibrate|Folic Acid|Fructose|G…	159.6	149
5166	Non-alcoholic Fatty Liver Disease	MESH:D065626	marker/mechanism	2-methyl-2H-pyrazole-3-carboxylic acid (2-methyl-4-o-tolylazophenyl)amide|Acetaminophen|Benzo(a)pyrene|Bezafibrate|bisphenol A|Cadmium|Cadmium Chloride|Cholesterol, Dietary|Choline|Dietary Fats|Dietary Sucrose|Dietary Sugars|Diethylnitrosamine|Ethanol|Fenofibrate|Folic Acid|Fructose|Glucose|GW 4064|GW 501516|Iron|Linoleic Acid|Margarine|Methionine|Niacin|Niacinamide|Oleic Acid|Olive Oil|Palmitic …	154.83	143
3949	Non-alcoholic Fatty Liver Disease	MESH:D065626	marker/mechanism	Acetaminophen|Benzo(a)pyrene|Bile Acids and Salts|bisphenol A|Blood Glucose|Cadmium|Cadmium Chloride|Caffeine|Cholesterol|Cholesterol, Dietary|Choline|Copper|cyanoginosin LR|Dietary Fats|Dietary Sucrose|Ethanol|Folic Acid|Fructose|Genistein|geraniol|Glucose|Lipids|Methionine|obeticholic acid|Olanzapine|Oleic Acid|Palmitic Acid|perfluoro-n-nonanoic acid|perfluorooctanoic acid|Pioglitazone|pirinixi…	148.56	146
3630	Non-alcoholic Fatty Liver Disease	MESH:D065626	marker/mechanism	Acetaminophen|Arsenic Trioxide|Benzo(a)pyrene|Bezafibrate|bisphenol A|Blood Glucose|Cadmium|Cadmium Chloride|Caffeine|Carvedilol|Cholesterol|Chromium|Copper|cyanoginosin LR|Dietary Carbohydrates|Dietary Fats|Dietary Sucrose|Ethanol|Fenofibrate|Folic Acid|Fructose|Glucose|Lipids|Niacinamide|N-(oxo-5,6-dihydrophenanthridin-2-yl)-N,N-dimethylacetamide hydrochloride|Olanzapine|Oleic Acid|Orlistat|Oro…	143.23	132
355	Non-alcoholic Fatty Liver Disease	MESH:D065626	marker/mechanism	Acetaminophen|alpha-naphthoflavone|Arsenic Trioxide|Benzo(a)pyrene|Bezafibrate|bisphenol A|Cadmium|Cadmium Chloride|Caffeine|Carvedilol|Cholesterol|Cholesterol, Dietary|Choline|Copper|Dietary Carbohydrates|Dietary Fats|Diethylnitrosamine|Ethanol|Fenofibrate|Folic Acid|Fructose|Genistein|Glucose|GW 4064|hydroquinone|Irinotecan|Maneb|Methionine|Oleic Acid|Orlistat|Palmitic Acid|perfluorohexanesulfo…	142.85	141
196	Non-alcoholic Fatty Liver Disease	MESH:D065626	marker/mechanism	2-methyl-2H-pyrazole-3-carboxylic acid (2-methyl-4-o-tolylazophenyl)amide|Acetaminophen|alpha-naphthoflavone|aroclor 1260|Arsenic Trioxide|Benzo(a)pyrene|Bezafibrate|bisphenol A|Blood Glucose|Cadmium|Cadmium Chloride|carnosol|Cholesterol|Chromium|Copper|Dextran Sulfate|Dietary Fats|Dietary Sucrose|Diethylnitrosamine|Dimethylnitrosamine|Dust|Endotoxins|Ethanol|Fatty Acids, Omega-3|Fenofibrate|Foli…	136.52	143
1244	Non-alcoholic Fatty Liver Disease	MESH:D065626	marker/mechanism	4-hydroxy-2-nonenal|Acetaminophen|Arsenic Trioxide|Benzo(a)pyrene|Bezafibrate|Bile Acids and Salts|bisphenol A|Cadmium|Cadmium Chloride|Caffeine|Carvedilol|Cholesterol, Dietary|Choline|Copper|cyanoginosin LR|Dextran Sulfate|Dietary Fats|Diethylnitrosamine|Endotoxins|Fatty Acids, Omega-3|Fenofibrate|Fructose|Genistein|geraniol|Glucose|GW 4064|Irinotecan|Methionine|obeticholic acid|Palmitic Acid|pe…	134.95	149
57761	Non-alcoholic Fatty Liver Disease	MESH:D065626	marker/mechanism	2-methyl-2H-pyrazole-3-carboxylic acid (2-methyl-4-o-tolylazophenyl)amide|4-hydroxy-2-nonenal|Acetaminophen|Arsenic Trioxide|Benzo(a)pyrene|Bezafibrate|bisphenol A|Blood Glucose|Cadmium|Cadmium Chloride|Caffeine|Cholesterol|Choline|Copper|cyanoginosin LR|Dietary Fats|Dietary Sucrose|Diethylnitrosamine|Dimethylnitrosamine|Ethanol|Fenofibrate|Folic Acid|Fructose|Genistein|Glucose|hydroquinone|Methi…	133.93	132
3557	Non-alcoholic Fatty Liver Disease	MESH:D065626	marker/mechanism	4-hydroxy-2-nonenal|Acetaminophen|alpha-naphthoflavone|Arsenic Trioxide|Benzo(a)pyrene|bisphenol A|Blood Glucose|Cadmium|Cadmium Chloride|Carvedilol|Cholesterol|Cholesterol, Dietary|Choline|cyanoginosin LR|Dextran Sulfate|Dietary Carbohydrates|Dietary Fats|Dietary Sucrose|Diethylnitrosamine|Dust|Ethanol|Folic Acid|Fructose|Genistein|Glucose|GW 501516|hydroquinone|Methionine|perfluorooctanoic acid…	130.43	130
949	Non-alcoholic Fatty Liver Disease	MESH:D065626	marker/mechanism	4-hydroxy-2-nonenal|Acetaminophen|Benzo(a)pyrene|Bezafibrate|bisphenol A|Caffeine|Cholesterol|Cholesterol, Dietary|Choline|Copper|Dietary Carbohydrates|Dietary Fats|Diethylnitrosamine|Dust|Ethanol|Fatty Acids, Omega-3|Fenofibrate|Folic Acid|Fructose|Genistein|GW 4064|Methionine|Niacin|obeticholic acid|perfluorohexanesulfonic acid|perfluoro-n-nonanoic acid|perfluorooctanoic acid|Pioglitazone|pirin…	129.01	130
5578	Non-alcoholic Fatty Liver Disease	MESH:D065626	marker/mechanism	Acetaminophen|Arsenic Trioxide|Benzo(a)pyrene|Bile Acids and Salts|bisphenol A|Cadmium|Cadmium Chloride|Carvedilol|Copper|cyanoginosin LR|Dextran Sulfate|Dietary Fats|Diethylnitrosamine|Dust|Ethanol|Folic Acid|Fructose|Genistein|Glucose|Irinotecan|obeticholic acid|Oleic Acid|perfluorooctanoic acid|Pioglitazone|pirinixic acid|Plant Extracts|Quercetin|Reactive Oxygen Species|Resveratrol|Rosiglitazo…	128.46	136
9971	Non-alcoholic Fatty Liver Disease	MESH:D065626	marker/mechanism	acanthoic acid|Acetaminophen|ankaflavin|aroclor 1260|Benzo(a)pyrene|Bezafibrate|Bile Acids and Salts|bisphenol A|Carvedilol|Cholates|Cholesterol|Cholesterol, Dietary|Copper|Dextran Sulfate|Dietary Fats|Dietary Sucrose|Diethylnitrosamine|Ethanol|Fenofibrate|Genistein|Glucose|GW 4064|Lipids|monascin|obeticholic acid|Oleic Acid|Palmitic Acid|perfluorohexanesulfonic acid|perfluorooctanoic acid|pirini…	127.35	130
929	Non-alcoholic Fatty Liver Disease	MESH:D065626	marker/mechanism	2-methyl-2H-pyrazole-3-carboxylic acid (2-methyl-4-o-tolylazophenyl)amide|4-hydroxy-2-nonenal|Acetaminophen|Arsenic Trioxide|Benzo(a)pyrene|bisphenol A|Blood Glucose|Cadmium|Cadmium Chloride|Choline|Copper|Dextran Sulfate|Dietary Carbohydrates|Dietary Fats|Diethylnitrosamine|Dust|Ethanol|Fenofibrate|Folic Acid|Genistein|Glucose|Iron|Methionine|obeticholic acid|Palmitates|Palmitic Acid|perfluoro-n…	125.74	128
4547	Non-alcoholic Fatty Liver Disease	MESH:D065626	marker/mechanism	Acetaminophen|Allopurinol|Benzo(a)pyrene|Bezafibrate|bisphenol A|Cadmium|Cadmium Chloride|Cholesterol, Dietary|Choline|Copper|cyanoginosin LR|Dietary Fats|Dietary Sucrose|Ethanol|Fenofibrate|Folic Acid|Fructose|GW 4064|Methionine|Oleic Acid|Palmitic Acid|perfluorohexanesulfonic acid|perfluorooctanoic acid|pirinixic acid|Quercetin|Rosiglitazone|sodium arsenite|Sodium Glutamate|Taurine|Tetrachlorod…	125.34	135
80339	Non-alcoholic Fatty Liver Disease	MESH:D065626	marker/mechanism	Acetaminophen|aroclor 1260|Benzo(a)pyrene|bisphenol A|Cadmium|Cadmium Chloride|Cholesterol, Dietary|Choline|Dietary Fats|Dietary Sucrose|Diethylnitrosamine|Ethanol|Fatty Acids, Omega-3|Folic Acid|Fructose|Genistein|Glucose|GW 4064|Methionine|Oleic Acid|Palmitic Acid|perfluoro-n-nonanoic acid|perfluorooctanoic acid|pirinixic acid|Quercetin|Rosiglitazone|sodium arsenite|Sodium Glutamate|Tamoxifen|T…	122.92	140
3552	Non-alcoholic Fatty Liver Disease	MESH:D065626	marker/mechanism	2-(2,5-difluorophenyl)-5-(2-(methylsulfonyl)-2,6-dihydropyrrolo(3,4-c)pyrazol-5(4H)-yl)tetrahydro-2H-pyran-3-amine|4-hydroxy-2-nonenal|acanthoic acid|Acetaminophen|Arsenic Trioxide|Benzo(a)pyrene|bisphenol A|Blood Glucose|Cadmium|Cadmium Chloride|Choline|Copper|cyanoginosin LR|Dextran Sulfate|Dietary Fats|Diethylnitrosamine|Dimethylnitrosamine|Dust|Endotoxins|Ethanol|Fatty Acids, Omega-3|Folic Ac…	121.31	132
1544	Non-alcoholic Fatty Liver Disease	MESH:D065626	marker/mechanism	2-methyl-2H-pyrazole-3-carboxylic acid (2-methyl-4-o-tolylazophenyl)amide|4-hydroxy-2-nonenal|Acetaminophen|alpha-naphthoflavone|aroclor 1260|Arsenic Trioxide|Benzo(a)pyrene|bisphenol A|Blood Glucose|bromodichloromethane|Cadmium Chloride|Caffeine|carnosol|Cholesterol, Dietary|Choline|Copper|cyanoginosin LR|Dextran Sulfate|Dietary Fats|Dietary Sucrose|Diethylnitrosamine|Dimethylnitrosamine|Dust|Et…	120.7	149
7494	Non-alcoholic Fatty Liver Disease	MESH:D065626	marker/mechanism	4-hydroxy-2-nonenal|7,14-dihydroxydocosa-4,8,10,12,16,19-hexaenoic acid|Acetaminophen|Arsenic Trioxide|Benzo(a)pyrene|bisphenol A|Cadmium|Cadmium Chloride|Choline|Copper|cyanoginosin LR|Dietary Fats|Diethylnitrosamine|Ethanol|Fenofibrate|Folic Acid|Fructose|geraniol|Glucose|hydroquinone|Methionine|Oleic Acid|Orlistat|Palmitates|Palmitic Acid|perfluorooctanoic acid|Phenylbutyrates|pirinixic acid|Q…	118.97	146
7436	Non-alcoholic Fatty Liver Disease	MESH:D065626	marker/mechanism	2-methyl-2H-pyrazole-3-carboxylic acid (2-methyl-4-o-tolylazophenyl)amide|Acetaminophen|Arsenic Trioxide|Benzo(a)pyrene|bisphenol A|Cadmium Chloride|Choline|Copper|Dietary Fats|Dietary Sucrose|Ethanol|Folic Acid|Fructose|Genistein|geraniol|hydroquinone|Irinotecan|Methionine|Olanzapine|perfluorooctanoic acid|Pioglitazone|pirinixic acid|Prednisolone|Quercetin|Rosiglitazone|sodium arsenite|Streptozo…	114.76	134
3565	Non-alcoholic Fatty Liver Disease	MESH:D065626	marker/mechanism	Acetaminophen|Arsenic Trioxide|Benzo(a)pyrene|bisphenol A|Cadmium|Cadmium Chloride|Cholesterol, Dietary|Choline|Chromium|Coal|cobaltiprotoporphyrin|Copper|cyanoginosin LR|Dextran Sulfate|Dietary Fats|Dietary Sucrose|Diethylnitrosamine|Dust|Ethanol|Folic Acid|gastrodin|Genistein|hydroquinone|Linoleic Acid|obeticholic acid|Olive Oil|perfluoro-n-nonanoic acid|perfluorooctanoic acid|Pioglitazone|piri…	114.07	141
1636	Non-alcoholic Fatty Liver Disease	MESH:D065626	marker/mechanism	Acetaminophen|Benzo(a)pyrene|Bezafibrate|bisphenol A|Cadmium|Cadmium Chloride|Caffeine|Carvedilol|Chromium|Dextran Sulfate|Dietary Fats|Diethylnitrosamine|Ethanol|Folic Acid|Fructose|Genistein|Glucose|GW 4064|Hydralazine|Maneb|Niacin|Niacinamide|Pioglitazone|pirinixic acid|Plant Extracts|Quercetin|Raloxifene Hydrochloride|Resveratrol|sodium arsenite|Streptozocin|Testosterone|Tetrachlorodibenzodio…	111.53	121
5728	Non-alcoholic Fatty Liver Disease	MESH:D065626	marker/mechanism	Acetaminophen|Arsenic Trioxide|Benzo(a)pyrene|bisphenol A|Cadmium|Cadmium Chloride|Cholesterol, Dietary|Choline|cobaltiprotoporphyrin|Copper|cyanoginosin LR|Dextran Sulfate|Dietary Fats|Diethylnitrosamine|Ethanol|Folic Acid|Fructose|Genistein|geraniol|Glucose|Methionine|Orlistat|Palmitic Acid|perfluorooctanoic acid|Pioglitazone|pirinixic acid|Plant Extracts|Quercetin|Reactive Oxygen Species|Resve…	109.07	144
2938	Non-alcoholic Fatty Liver Disease	MESH:D065626	marker/mechanism	4-hydroxy-2-nonenal|Acetaminophen|Allopurinol|Arsenic Trioxide|Benzo(a)pyrene|bisphenol A|Cadmium|Cadmium Chloride|Copper|cyanoginosin LR|Dietary Fats|Diethylnitrosamine|Ethanol|Folic Acid|Genistein|GW 4064|Iron|Linoleic Acid|Oleic Acid|Palmitic Acid|perfluoro-n-nonanoic acid|perfluorooctanoic acid|pirinixic acid|Plant Extracts|Quercetin|Reactive Oxygen Species|Resveratrol|sodium arsenite|Strepto…	107.26	131
216	Non-alcoholic Fatty Liver Disease	MESH:D065626	marker/mechanism	4-hydroxy-2-nonenal|Acetaminophen|Allopurinol|Arsenic Trioxide|Benzo(a)pyrene|bisphenol A|Blood Glucose|Cadmium|Cadmium Chloride|Caffeine|Cholesterol, Dietary|Copper|Dextran Sulfate|Dietary Fats|Dietary Sucrose|Diethylnitrosamine|Dimethylnitrosamine|Ethanol|Folic Acid|Genistein|Irinotecan|Oleic Acid|perfluorooctanoic acid|pirinixic acid|Plant Preparations|Quercetin|Resveratrol|Rosiglitazone|Silym…	104.94	119
1437	Non-alcoholic Fatty Liver Disease	MESH:D065626	marker/mechanism	2-methyl-2H-pyrazole-3-carboxylic acid (2-methyl-4-o-tolylazophenyl)amide|4-hydroxy-2-nonenal|Acetaminophen|alpha-naphthoflavone|Arsenic Trioxide|Benzo(a)pyrene|bisphenol A|Cadmium|Cadmium Chloride|Carvedilol|Choline|cyanoginosin LR|Dextran Sulfate|Dietary Fats|Diethylnitrosamine|Dust|Ethanol|Fenofibrate|Folic Acid|Genistein|GW 4064|hydroquinone|Iron|N-(oxo-5,6-dihydrophenanthridin-2-yl)-N,N-dime…	100.22	132
3717	Non-alcoholic Fatty Liver Disease	MESH:D065626	marker/mechanism	4-hydroxy-2-nonenal|Acetaminophen|Arsenic Trioxide|Benzo(a)pyrene|bisphenol A|Blood Glucose|Cadmium|Cadmium Chloride|Copper|cyanoginosin LR|Dextran Sulfate|Dietary Fats|Diethylnitrosamine|Dimethylnitrosamine|Ethanol|Folic Acid|Fructose|Genistein|Glucose|Olanzapine|Oleic Acid|Palmitic Acid|perfluorooctanoic acid|pirinixic acid|Plant Extracts|Quercetin|Raloxifene Hydrochloride|Reactive Oxygen Speci…	99.76	122
5244	Non-alcoholic Fatty Liver Disease	MESH:D065626	marker/mechanism	Acetaminophen|Arsenic Trioxide|Benzo(a)pyrene|Bezafibrate|Bile Acids and Salts|bisphenol A|Cadmium Chloride|Caffeine|Cholesterol|Cholesterol, Dietary|Dextran Sulfate|Dietary Fats|Dietary Sucrose|Diethylnitrosamine|Ethanol|Fenofibrate|Fructose|Genistein|Glucose|GW 4064|obeticholic acid|perfluorohexanesulfonic acid|perfluoro-n-nonanoic acid|perfluorooctanoic acid|pirinixic acid|Quercetin|sodium ars…	97.23	121
10400	Non-alcoholic Fatty Liver Disease	MESH:D065626	marker/mechanism	Acetaminophen|Benzo(a)pyrene|bisphenol A|Cadmium Chloride|Choline|Dietary Fats|Diethylnitrosamine|Fatty Acids, Omega-3|Fenofibrate|Folic Acid|Fructose|GW 4064|perfluorooctanoic acid|pirinixic acid|Plant Extracts|S-Adenosylhomocysteine|S-Adenosylmethionine|Sodium Glutamate|Streptozocin|Tamoxifen|Testosterone|Tetrachlorodibenzodioxin|Triclosan|Triglycerides|Valproic Acid	96.66	125
2950	Non-alcoholic Fatty Liver Disease	MESH:D065626	marker/mechanism	4-hydroxy-2-nonenal|Acetaminophen|alpha-naphthoflavone|Arsenic Trioxide|Benzo(a)pyrene|bisphenol A|Cadmium|Cadmium Chloride|Caffeine|Copper|cyanoginosin LR|Dietary Fats|Dietary Sucrose|Diethylnitrosamine|Ethanol|Fatty Acids, Omega-3|Fenofibrate|Folic Acid|Genistein|geraniol|Hydralazine|Maneb|Niacinamide|obeticholic acid|perfluorooctanoic acid|Pioglitazone|pirinixic acid|Plant Extracts|Quercetin|R…	95.78	131
8614	Non-alcoholic Fatty Liver Disease	MESH:D065626	marker/mechanism	2-methyl-2H-pyrazole-3-carboxylic acid (2-methyl-4-o-tolylazophenyl)amide|Acetaminophen|Arsenic Trioxide|Benzo(a)pyrene|bisphenol A|Cadmium|Caffeine|Choline|Copper|cyanoginosin LR|Ethanol|Folic Acid|Genistein|GW 4064|hydroquinone|Methionine|perfluoro-n-nonanoic acid|Plant Extracts|Quercetin|Raloxifene Hydrochloride|Rosiglitazone|sodium arsenite|Tamoxifen|Testosterone|Tetrachlorodibenzodioxin|Toba…	95.39	73
217	Non-alcoholic Fatty Liver Disease	MESH:D065626	marker/mechanism	4-hydroxy-2-nonenal|Acetaminophen|Benzo(a)pyrene|bisphenol A|Cadmium|Cadmium Chloride|Choline|Copper|Dextran Sulfate|Dietary Fats|Dietary Sucrose|Dust|Ethanol|Folic Acid|Glucose|GW 4064|hydroquinone|mancozeb|Maneb|Methionine|perfluorooctanoic acid|pirinixic acid|Plant Extracts|Quercetin|Reactive Oxygen Species|Resveratrol|Rosiglitazone|sodium arsenite|Streptozocin|Tetrachlorodibenzodioxin|Tobacco…	94.95	124
2952	Non-alcoholic Fatty Liver Disease	MESH:D065626	marker/mechanism	2-methyl-2H-pyrazole-3-carboxylic acid (2-methyl-4-o-tolylazophenyl)amide|Acetaminophen|Arsenic Trioxide|Benzo(a)pyrene|bisphenol A|bromodichloromethane|Cadmium|Cadmium Chloride|Cholesterol, Dietary|Copper|cyanoginosin LR|Ethanol|Folic Acid|Genistein|Glucocorticoids|hydroquinone|obeticholic acid|perfluorooctanoic acid|Pioglitazone|pirinixic acid|Plant Extracts|Plant Preparations|Quercetin|Rosigli…	94.37	57
5580	Non-alcoholic Fatty Liver Disease	MESH:D065626	marker/mechanism	Acetaminophen|alpha-naphthoflavone|Arsenic Trioxide|Benzo(a)pyrene|bisphenol A|Cadmium|Cadmium Chloride|Caffeine|Carvedilol|Copper|cyanoginosin LR|Dietary Fats|Ethanol|Folic Acid|Genistein|Glucose|Irinotecan|Palmitic Acid|Plant Extracts|puerarin|Quercetin|Reactive Oxygen Species|Resveratrol|sodium arsenite|Streptozocin|Tamoxifen|Taurine|Testosterone|Tetrachlorodibenzodioxin|Tobacco Smoke Pollutio…	93.92	129
3976	Non-alcoholic Fatty Liver Disease	MESH:D065626	marker/mechanism	4-hydroxy-2-nonenal|Acetaminophen|Arsenic Trioxide|Benzo(a)pyrene|bisphenol A|Blood Glucose|Cadmium|Copper|cyanoginosin LR|Dietary Fats|Dust|Ethanol|Folic Acid|Genistein|geraniol|Glucose|perfluorooctanoic acid|Plant Preparations|puerarin|Quercetin|Raloxifene Hydrochloride|Reactive Oxygen Species|Resveratrol|Rosiglitazone|sodium arsenite|Tamoxifen|Tetrachlorodibenzodioxin|Tobacco Smoke Pollution|T…	91.71	131
4312	Non-alcoholic Fatty Liver Disease	MESH:D065626	marker/mechanism	2-methyl-2H-pyrazole-3-carboxylic acid (2-methyl-4-o-tolylazophenyl)amide|4-hydroxy-2-nonenal|Acetaminophen|alpha-naphthoflavone|Arsenic Trioxide|Benzo(a)pyrene|bisphenol A|Cadmium|Cadmium Chloride|Chromium|cobaltiprotoporphyrin|Copper|cyanoginosin LR|Dimethylnitrosamine|Fenofibrate|Folic Acid|Genistein|Glucose|hydroquinone|Iron|Plant Extracts|Plant Preparations|Quercetin|Reactive Oxygen Species|…	91.04	67
1586	Non-alcoholic Fatty Liver Disease	MESH:D065626	marker/mechanism	Acetaminophen|alpha-naphthoflavone|Arsenic Trioxide|Benzo(a)pyrene|Bezafibrate|bisphenol A|Cadmium|Cadmium Chloride|Caffeine|Cholesterol|Dextran Sulfate|Dietary Fats|Diethylnitrosamine|Dimethylnitrosamine|Folic Acid|Genistein|Niacinamide|Olive Oil|perfluoro-n-nonanoic acid|perfluorooctanoic acid|Pioglitazone|pirinixic acid|Plant Extracts|Plant Preparations|Quercetin|Resveratrol|Rosiglitazone|sodi…	90.29	126
5055	Non-alcoholic Fatty Liver Disease	MESH:D065626	marker/mechanism	2-methyl-2H-pyrazole-3-carboxylic acid (2-methyl-4-o-tolylazophenyl)amide|Acetaminophen|alpha-naphthoflavone|Arsenic Trioxide|Benzo(a)pyrene|bisphenol A|Cadmium|Cadmium Chloride|Copper|cyanoginosin LR|Dietary Fats|Dietary Sucrose|Diethylnitrosamine|Dust|Ethanol|Folic Acid|Genistein|perfluorooctanoic acid|pirinixic acid|Quercetin|Raloxifene Hydrochloride|Resveratrol|sodium arsenite|Tamoxifen|Tetra…	88.48	125
10221	Non-alcoholic Fatty Liver Disease	MESH:D065626	marker/mechanism	Acetaminophen|Benzo(a)pyrene|bisphenol A|Cadmium|Cadmium Chloride|Choline|Copper|Dietary Fats|Diethylnitrosamine|Dimethylnitrosamine|Ethanol|Folic Acid|hydroquinone|Irinotecan|Methionine|perfluorooctanoic acid|pirinixic acid|Raloxifene Hydrochloride|sodium arsenite|Sodium Glutamate|Tamoxifen|Tetrachlorodibenzodioxin|Tobacco Smoke Pollution|tributyltin|Triclosan|Triglycerides|Valproic Acid	88.16	129
2494	Non-alcoholic Fatty Liver Disease	MESH:D065626	marker/mechanism	2-methyl-2H-pyrazole-3-carboxylic acid (2-methyl-4-o-tolylazophenyl)amide|Acetaminophen|Benzo(a)pyrene|bisphenol A|Blood Glucose|Cadmium|Cadmium Chloride|Cholesterol|Choline|Dextran Sulfate|Dietary Fats|Diethylnitrosamine|Folic Acid|Genistein|Linoleic Acid|Methionine|obeticholic acid|pirinixic acid|sodium arsenite|Sulpiride|Testosterone|Tetrachlorodibenzodioxin|Tobacco Smoke Pollution|Triglycerid…	85.35	113
506	Non-alcoholic Fatty Liver Disease	MESH:D065626	marker/mechanism	Acetaminophen|Benzo(a)pyrene|Bile Acids and Salts|bisphenol A|Cadmium|Cadmium Chloride|Choline|Copper|Diethylnitrosamine|Ethanol|Folic Acid|Methionine|Niacin|perfluorooctanoic acid|Pioglitazone|Plant Preparations|Quercetin|Resveratrol|Rosiglitazone|sodium arsenite|Streptozocin|Tamoxifen|Testosterone|Tetrachlorodibenzodioxin|Tobacco Smoke Pollution|Valproic Acid	84.01	74
5566	Non-alcoholic Fatty Liver Disease	MESH:D065626	marker/mechanism	Acetaminophen|Benzo(a)pyrene|bisphenol A|Cadmium|Cadmium Chloride|Caffeine|Copper|Dietary Fats|Dietary Sugars|Diethylnitrosamine|Ethanol|Genistein|Maneb|perfluorooctanoic acid|pirinixic acid|Plant Extracts|Quercetin|Resveratrol|sodium arsenite|Streptozocin|Taurine|Testosterone|Tetrachlorodibenzodioxin|Tobacco Smoke Pollution|Triclosan|Valproic Acid	82.67	110
27232	Non-alcoholic Fatty Liver Disease	MESH:D065626	marker/mechanism	Acetaminophen|Benzo(a)pyrene|bisphenol A|Cadmium Chloride|Copper|Dietary Fats|Diethylnitrosamine|Dimethylnitrosamine|Ethanol|Fenofibrate|Folic Acid|Fructose|Genistein|GW 4064|perfluoro-n-nonanoic acid|pirinixic acid|Quercetin|S-Adenosylhomocysteine|S-Adenosylmethionine|sodium arsenite|Streptozocin|Testosterone|Tetrachlorodibenzodioxin|Tobacco Smoke Pollution|Triclosan	81.91	105
7133	Non-alcoholic Fatty Liver Disease	MESH:D065626	marker/mechanism	Acetaminophen|alpha-naphthoflavone|Arsenic Trioxide|Benzo(a)pyrene|bisphenol A|Cadmium|Cadmium Chloride|Dextran Sulfate|Diethylnitrosamine|Dust|Ethanol|hydroquinone|obeticholic acid|perfluoro-n-nonanoic acid|Pioglitazone|pirinixic acid|Plant Extracts|Quercetin|Resveratrol|sodium arsenite|Sodium Glutamate|Streptozocin|Testosterone|Tetrachlorodibenzodioxin|Tobacco Smoke Pollution|Valproic Acid	81.68	52
2944	Non-alcoholic Fatty Liver Disease	MESH:D065626	marker/mechanism	4-hydroxy-2-nonenal|Acetaminophen|Arsenic Trioxide|Benzo(a)pyrene|bisphenol A|Cadmium|Cadmium Chloride|Chromium|Copper|cyanoginosin LR|Dextran Sulfate|Dietary Fats|Dietary Sucrose|Diethylnitrosamine|Ethanol|Fatty Acids, Omega-3|Folic Acid|GW 4064|hydroquinone|Iron|Methionine|perfluorooctanoic acid|pirinixic acid|Plant Extracts|Resveratrol|Rosiglitazone|sodium arsenite|Tamoxifen|Testosterone|Tetra…	80.09	131
8659	Non-alcoholic Fatty Liver Disease	MESH:D065626	marker/mechanism	Acetaminophen|Arsenic Trioxide|Benzo(a)pyrene|bisphenol A|Cadmium|Caffeine|Choline|Dietary Fats|Diethylnitrosamine|Ethanol|Folic Acid|Methionine|perfluoro-n-nonanoic acid|pirinixic acid|Quercetin|Resveratrol|sodium arsenite|Testosterone|Tetrachlorodibenzodioxin|tributyltin|Triclosan|Valproic Acid	78.24	115
5581	Non-alcoholic Fatty Liver Disease	MESH:D065626	marker/mechanism	Acetaminophen|Arsenic Trioxide|Benzo(a)pyrene|bisphenol A|Blood Glucose|Cadmium|Cadmium Chloride|Carvedilol|Dietary Fats|Dietary Sucrose|Diethylnitrosamine|Dust|Ethanol|Genistein|obeticholic acid|Palmitic Acid|pirinixic acid|Quercetin|Reactive Oxygen Species|Streptozocin|Tamoxifen|Tetrachlorodibenzodioxin|Tobacco Smoke Pollution|Tunicamycin|Valproic Acid	76.09	119
191	Non-alcoholic Fatty Liver Disease	MESH:D065626	marker/mechanism	Acetaminophen|Arsenic Trioxide|Benzo(a)pyrene|bisphenol A|Cadmium|Cadmium Chloride|Caffeine|Choline|Copper|Dietary Fats|Diethylnitrosamine|Ethanol|Folic Acid|Methionine|pirinixic acid|Resveratrol|S-Adenosylhomocysteine|sodium arsenite|Streptozocin|Tetrachlorodibenzodioxin|Tobacco Smoke Pollution|Triclosan|Valproic Acid	73.81	117
219	Non-alcoholic Fatty Liver Disease	MESH:D065626	marker/mechanism	Acetaminophen|Arsenic Trioxide|Benzo(a)pyrene|bisphenol A|Butter|Cadmium Chloride|Choline|Dextran Sulfate|Dietary Fats|Diethylnitrosamine|Folic Acid|Genistein|Glucose|Methionine|perfluorooctanoic acid|pirinixic acid|Quercetin|Resveratrol|Tamoxifen|Tetrachlorodibenzodioxin|Tobacco Smoke Pollution|Valproic Acid	72.32	125
2147	Non-alcoholic Fatty Liver Disease	MESH:D065626	marker/mechanism	Acetaminophen|Benzo(a)pyrene|bisphenol A|Cadmium|Cadmium Chloride|Cholesterol, Dietary|Copper|Dabigatran|Dietary Fats|Fenofibrate|Folic Acid|Genistein|Iron|Olanzapine|perfluorooctanoic acid|pirinixic acid|Plant Preparations|Quercetin|Reactive Oxygen Species|Resveratrol|Rosiglitazone|sodium arsenite|Tamoxifen|Tetrachlorodibenzodioxin|Valproic Acid	67.86	124
53345	Non-alcoholic Fatty Liver Disease	MESH:D065626	marker/mechanism	Acetaminophen|Benzo(a)pyrene|bisphenol A|Cadmium|Cadmium Chloride|Ethanol|Folic Acid|GW 4064|pirinixic acid|Plant Extracts|Resveratrol|Rosiglitazone|sodium arsenite|Tamoxifen|Tetrachlorodibenzodioxin|Triclosan|Valproic Acid	64.55	49
22837	Non-alcoholic Fatty Liver Disease	MESH:D065626	marker/mechanism	Acetaminophen|Arsenic Trioxide|Benzo(a)pyrene|bisphenol A|Blood Glucose|Cadmium|Cadmium Chloride|Caffeine|Dietary Fats|Folic Acid|Genistein|Palmitic Acid|Quercetin|sodium arsenite|Testosterone|Tetrachlorodibenzodioxin|Triclosan|Valproic Acid	62.63	104
2350	Non-alcoholic Fatty Liver Disease	MESH:D065626	marker/mechanism	Benzo(a)pyrene|bisphenol A|Cadmium|Cadmium Chloride|Choline|Dietary Fats|Dimethylnitrosamine|Folic Acid|Genistein|Methionine|pirinixic acid|sodium arsenite|Sodium Glutamate|Testosterone|Tetrachlorodibenzodioxin|Tobacco Smoke Pollution|Valproic Acid	62.06	109
8517	Non-alcoholic Fatty Liver Disease	MESH:D065626	marker/mechanism	Acetaminophen|Arsenic Trioxide|Benzo(a)pyrene|bisphenol A|Cadmium|Cadmium Chloride|Copper|Diethylnitrosamine|Ethanol|Folic Acid|N-(oxo-5,6-dihydrophenanthridin-2-yl)-N,N-dimethylacetamide hydrochloride|Plant Extracts|Plant Preparations|Resveratrol|sodium arsenite|Tetrachlorodibenzodioxin|Tobacco Smoke Pollution|Tunicamycin|Valproic Acid	60.77	43
10437	Non-alcoholic Fatty Liver Disease	MESH:D065626	marker/mechanism	Benzo(a)pyrene|bisphenol A|Cadmium|Cadmium Chloride|Choline|Copper|Dietary Fats|Ethanol|Folic Acid|Methionine|pirinixic acid|Quercetin|Resveratrol|sodium arsenite|Tamoxifen|Tetrachlorodibenzodioxin|Tobacco Smoke Pollution|Valproic Acid	59.6	128
127	Non-alcoholic Fatty Liver Disease	MESH:D065626	marker/mechanism	2-methyl-2H-pyrazole-3-carboxylic acid (2-methyl-4-o-tolylazophenyl)amide|Acetaminophen|Benzo(a)pyrene|bisphenol A|Cadmium Chloride|cyanoginosin LR|Diethylnitrosamine|Dimethylnitrosamine|Ethanol|Fenofibrate|perfluoro-n-nonanoic acid|perfluorooctanoic acid|pirinixic acid|Quercetin|Rosiglitazone|sodium arsenite|Tetrachlorodibenzodioxin|Valproic Acid	58.03	29
714	Non-alcoholic Fatty Liver Disease	MESH:D065626	marker/mechanism	Acetaminophen|Benzo(a)pyrene|bisphenol A|Cadmium|Cadmium Chloride|Copper|Dietary Fats|Diethylnitrosamine|Dimethylnitrosamine|Ethanol|Irinotecan|pirinixic acid|Resveratrol|Streptozocin|Testosterone|Tetrachlorodibenzodioxin|Tobacco Smoke Pollution|Valproic Acid	58.03	105
5551	Non-alcoholic Fatty Liver Disease	MESH:D065626	marker/mechanism	Arsenic Trioxide|Benzo(a)pyrene|bisphenol A|bromodichloromethane|Cadmium Chloride|cyanoginosin LR|Dietary Fats|Ethanol|perfluorooctanoic acid|Resveratrol|sodium arsenite|Tamoxifen|Testosterone|Tetrachlorodibenzodioxin|Tobacco Smoke Pollution|Triclosan|Valproic Acid	57.27	112
27087	Non-alcoholic Fatty Liver Disease	MESH:D065626	marker/mechanism	Acetaminophen|Benzo(a)pyrene|bisphenol A|bromodichloromethane|Cadmium Chloride|Copper|Dietary Fats|Dietary Sucrose|Diethylnitrosamine|Ethanol|perfluoro-n-nonanoic acid|perfluorooctanoic acid|sodium arsenite|Tetrachlorodibenzodioxin|Valproic Acid	55.96	97
5265	Non-alcoholic Fatty Liver Disease	MESH:D065626	marker/mechanism	Acetaminophen|Arsenic Trioxide|Benzo(a)pyrene|bisphenol A|Cadmium|Cadmium Chloride|Caffeine|Copper|Folic Acid|Genistein|obeticholic acid|perfluorooctanoic acid|pirinixic acid|Plant Extracts|Resveratrol|sodium arsenite|Tetrachlorodibenzodioxin|Tobacco Smoke Pollution|Valproic Acid	55.14	44
152831	Non-alcoholic Fatty Liver Disease	MESH:D065626	marker/mechanism	Acetaminophen|Benzo(a)pyrene|bisphenol A|Choline|Dextran Sulfate|Dietary Fats|Folic Acid|Methionine|perfluoro-n-nonanoic acid|perfluorooctanoic acid|pirinixic acid|Rosiglitazone|sodium arsenite|Tetrachlorodibenzodioxin|Valproic Acid	55	107
350	Non-alcoholic Fatty Liver Disease	MESH:D065626	marker/mechanism	Acetaminophen|Benzo(a)pyrene|bisphenol A|Cadmium|Cadmium Chloride|Copper|Iron|Olanzapine|perfluoro-n-nonanoic acid|pirinixic acid|Plant Preparations|Quercetin|sodium arsenite|Tetrachlorodibenzodioxin|Tobacco Smoke Pollution|Valproic Acid	54.29	29
125	Non-alcoholic Fatty Liver Disease	MESH:D065626	marker/mechanism	2-methyl-2H-pyrazole-3-carboxylic acid (2-methyl-4-o-tolylazophenyl)amide|Arsenic Trioxide|Benzo(a)pyrene|bisphenol A|Cadmium|Cadmium Chloride|Ethanol|perfluoro-n-nonanoic acid|perfluorooctanoic acid|Resveratrol|sodium arsenite|Tetrachlorodibenzodioxin|Tobacco Smoke Pollution|Valproic Acid	48.53	30
3562	Non-alcoholic Fatty Liver Disease	MESH:D065626	marker/mechanism	4-hydroxy-2-nonenal|Acetaminophen|Benzo(a)pyrene|bisphenol A|Cadmium Chloride|Caffeine|cyanoginosin LR|Dust|Ethanol|Hydralazine|N-(oxo-5,6-dihydrophenanthridin-2-yl)-N,N-dimethylacetamide hydrochloride|Plant Extracts|Resveratrol|Tetrachlorodibenzodioxin|Valproic Acid	47.79	32
284217	Non-alcoholic Fatty Liver Disease	MESH:D065626	marker/mechanism	Acetaminophen|Benzo(a)pyrene|bisphenol A|Cadmium|Cadmium Chloride|Copper|Dietary Sucrose|Genistein|Quercetin|sodium arsenite|Tetrachlorodibenzodioxin|Tobacco Smoke Pollution|Triclosan|Tunicamycin|Valproic Acid	47.24	29
5962	Non-alcoholic Fatty Liver Disease	MESH:D065626	marker/mechanism	2-methyl-2H-pyrazole-3-carboxylic acid (2-methyl-4-o-tolylazophenyl)amide|Acetaminophen|Benzo(a)pyrene|bisphenol A|Cadmium Chloride|cyanoginosin LR|Dextran Sulfate|Dietary Fats|Folic Acid|pirinixic acid|Plant Extracts|Resveratrol|sodium arsenite|Tetrachlorodibenzodioxin|Tobacco Smoke Pollution	45.44	100
124	Non-alcoholic Fatty Liver Disease	MESH:D065626	marker/mechanism	2-methyl-2H-pyrazole-3-carboxylic acid (2-methyl-4-o-tolylazophenyl)amide|Acetaminophen|Arsenic Trioxide|Benzo(a)pyrene|Ethanol|GW 4064|perfluoro-n-nonanoic acid|perfluorooctanoic acid|sodium arsenite|Tetrachlorodibenzodioxin|Tobacco Smoke Pollution|Valproic Acid	44.42	20
27102	Non-alcoholic Fatty Liver Disease	MESH:D065626	marker/mechanism	Benzo(a)pyrene|bisphenol A|Cadmium|Cadmium Chloride|Caffeine|Copper|Dietary Fats|Ethanol|pirinixic acid|sodium arsenite|Tetrachlorodibenzodioxin|Valproic Acid	42.67	98
5897	Non-alcoholic Fatty Liver Disease	MESH:D065626	marker/mechanism	Acetaminophen|bisphenol A|bromodichloromethane|Copper|Dietary Fats|Dietary Sucrose|perfluorohexanesulfonic acid|perfluoro-n-nonanoic acid|perfluorooctanoic acid|Tetrachlorodibenzodioxin	38.39	91
79068	Non-alcoholic Fatty Liver Disease	MESH:D065626	marker/mechanism	Benzo(a)pyrene|bisphenol A|Dietary Fats|Ethanol|Irinotecan|sodium arsenite|Tetrachlorodibenzodioxin|Tobacco Smoke Pollution|Triclosan|Valproic Acid	30.6	93
30517	Non-alcoholic Fatty Liver Disease	MESH:D065626	marker/mechanism	Benzo(a)pyrene|bisphenol A|Dietary Fats|Ethanol|Raloxifene Hydrochloride|Tetrachlorodibenzodioxin|Tobacco Smoke Pollution|Valproic Acid	23.79	92
5467	Non-alcoholic Fatty Liver Disease	MESH:D065626	marker/mechanism|therapeutic	5-(3-methoxy-5-(4-methoxystyryl)phenoxy)-2,2-dimethylpentanoic acid|Acetaminophen|Benzo(a)pyrene|Bezafibrate|bisphenol A|Cadmium|Cadmium Chloride|Dextran Sulfate|Dietary Fats|Diethylnitrosamine|Ethanol|Fenofibrate|Fructose|Glucose|GW 501516|hydroquinone|Linoleic Acid|Oleic Acid|Olive Oil|Orlistat|osteum|Palmitates|Palmitic Acid|perfluorohexanesulfonic acid|perfluoro-n-nonanoic acid|perfluorooctan…	123.61	120
23411	Non-alcoholic Fatty Liver Disease	MESH:D065626	therapeutic	2-(2,5-difluorophenyl)-5-(2-(methylsulfonyl)-2,6-dihydropyrrolo(3,4-c)pyrazol-5(4H)-yl)tetrahydro-2H-pyran-3-amine|4-hydroxy-2-nonenal|acanthoic acid|Acetaminophen|Arsenic Trioxide|Benzo(a)pyrene|bisphenol A|Blood Glucose|Cadmium|Cadmium Chloride|Caffeine|Cholesterol|cobaltiprotoporphyrin|Copper|Dextran Sulfate|Dietary Fats|Dietary Sucrose|Diethylnitrosamine|Dust|Ethanol|Fenofibrate|Folic Acid|Fr…	171.22	128
26291	Non-alcoholic Fatty Liver Disease	MESH:D065626	therapeutic	7,14-dihydroxydocosa-4,8,10,12,16,19-hexaenoic acid|Acetaminophen|aroclor 1260|Benzo(a)pyrene|Bezafibrate|bisphenol A|Blood Glucose|Butter|Choline|cyanoginosin LR|Dietary Fats|Diethylnitrosamine|Ethanol|Fenofibrate|Folic Acid|Fructose|Glucose|GW 4064|Margarine|Methionine|Oleic Acid|Olive Oil|Palmitic Acid|perfluoro-n-nonanoic acid|perfluorooctanoic acid|Pioglitazone|pirinixic acid|Resveratrol|Ros…	133.84	137
10935	Non-alcoholic Fatty Liver Disease	MESH:D065626	therapeutic	Acetaminophen|Arsenic Trioxide|Benzo(a)pyrene|bisphenol A|Cadmium|Cadmium Chloride|carnosol|Copper|Dietary Fats|Ethanol|Folic Acid|geraniol|Maneb|Palmitic Acid|Plant Preparations|Quercetin|Rosiglitazone|sodium arsenite|Streptozocin|Tamoxifen|Tetrachlorodibenzodioxin|Thioctic Acid|Tobacco Smoke Pollution|Triclosan|Tunicamycin	79.18	120
2194	Non-alcoholic Fatty Liver Disease	MESH:D065626		4-(4-(3-adamantan-1-ylureido)cyclohexyloxy)benzoic acid|5-(3-methoxy-5-(4-methoxystyryl)phenoxy)-2,2-dimethylpentanoic acid|7,14-dihydroxydocosa-4,8,10,12,16,19-hexaenoic acid|acanthoic acid|Acarbose|Acetaminophen|Allopurinol|aroclor 1260|Arsenic Trioxide|Benzo(a)pyrene|Bezafibrate|bisphenol A|Cadmium|Cadmium Chloride|Caffeine|Carvedilol|Cholesterol, Dietary|Choline|cobaltiprotoporphyrin|Copper|c…	240.04	152
3569	Non-alcoholic Fatty Liver Disease	MESH:D065626		2-(2,5-difluorophenyl)-5-(2-(methylsulfonyl)-2,6-dihydropyrrolo(3,4-c)pyrazol-5(4H)-yl)tetrahydro-2H-pyran-3-amine|2-methyl-2H-pyrazole-3-carboxylic acid (2-methyl-4-o-tolylazophenyl)amide|4-(4-(3-adamantan-1-ylureido)cyclohexyloxy)benzoic acid|4-hydroxy-2-nonenal|5-(3-methoxy-5-(4-methoxystyryl)phenoxy)-2,2-dimethylpentanoic acid|7,14-dihydroxydocosa-4,8,10,12,16,19-hexaenoic acid|acanthoic acid…	219.71	162
31	Non-alcoholic Fatty Liver Disease	MESH:D065626		Acetaminophen|Arsenic Trioxide|Benzo(a)pyrene|Bezafibrate|bisphenol A|Cadmium|Cadmium Chloride|Caffeine|Cholesterol|Cholesterol, Dietary|Choline|cobaltiprotoporphyrin|Copper|cyanoginosin LR|Dextran Sulfate|Dietary Carbohydrates|Dietary Fats|Dietary Sucrose|Dietary Sugars|Diethylnitrosamine|Ethanol|Fatty Acids, Omega-3|Fenofibrate|Folic Acid|Fructose|gastrodin|geraniol|Glucose|GW 4064|Irinotecan|I…	210.1	140
20249	Non-alcoholic Fatty Liver Disease	MESH:D065626		5-(3-methoxy-5-(4-methoxystyryl)phenoxy)-2,2-dimethylpentanoic acid|7,14-dihydroxydocosa-4,8,10,12,16,19-hexaenoic acid|acanthoic acid|Acetaminophen|aroclor 1260|Arsenic Trioxide|Benzo(a)pyrene|Bezafibrate|bisphenol A|Butter|Cadmium|Cadmium Chloride|Caffeine|Cholesterol|Cholesterol, Dietary|Choline|Coal|Copper|Dextran Sulfate|Dietary Carbohydrates|Dietary Fats|Dietary Sucrose|Diethylnitrosamine|D…	208.74	147
5970	Non-alcoholic Fatty Liver Disease	MESH:D065626		2-(2,5-difluorophenyl)-5-(2-(methylsulfonyl)-2,6-dihydropyrrolo(3,4-c)pyrazol-5(4H)-yl)tetrahydro-2H-pyran-3-amine|2-methyl-2H-pyrazole-3-carboxylic acid (2-methyl-4-o-tolylazophenyl)amide|4-(4-(3-adamantan-1-ylureido)cyclohexyloxy)benzoic acid|4-hydroxy-2-nonenal|7,14-dihydroxydocosa-4,8,10,12,16,19-hexaenoic acid|Acetaminophen|Allopurinol|alpha-naphthoflavone|Arsenic Trioxide|Benzo(a)pyrene|Bez…	208.16	157
1277	Non-alcoholic Fatty Liver Disease	MESH:D065626		24-norursodeoxycholic acid|4-hydroxy-2-nonenal|5-(3-methoxy-5-(4-methoxystyryl)phenoxy)-2,2-dimethylpentanoic acid|acanthoic acid|Acetaminophen|Arsenic Trioxide|Benzo(a)pyrene|Bezafibrate|Bile Acids and Salts|bisphenol A|Blood Glucose|Cadmium|Cadmium Chloride|Caffeine|Carvedilol|Cholates|Cholesterol, Dietary|Choline|cobaltiprotoporphyrin|cocoa butter|Copper|cyanoginosin LR|Dextran Sulfate|Dietary…	203.08	151
51	Non-alcoholic Fatty Liver Disease	MESH:D065626		Acetaminophen|Allopurinol|Arsenic Trioxide|Benzo(a)pyrene|Bezafibrate|bisphenol A|Cadmium|Cadmium Chloride|Caffeine|Cholesterol|Choline|Chromium|Copper|Dietary Carbohydrates|Dietary Fats|Dietary Sucrose|Diethylnitrosamine|Ethanol|Fatty Acids, Omega-3|Fenofibrate|flavangenol|Folic Acid|Fructose|gastrodin|Genistein|Glucose|GW 4064|GW 501516|hugan qingzhi|Linoleic Acid|Methionine|N-(oxo-5,6-dihydrop…	195.36	134
948	Non-alcoholic Fatty Liver Disease	MESH:D065626		4-hydroxy-2-nonenal|Acetaminophen|Allopurinol|aroclor 1260|Arsenic Trioxide|Benzo(a)pyrene|Bezafibrate|Bile Acids and Salts|bisphenol A|Cadmium|Cadmium Chloride|Caffeine|Cholesterol|Cholesterol, Dietary|Choline|cobaltiprotoporphyrin|Copper|Dietary Carbohydrates|Dietary Fats|Dietary Sucrose|Dietary Sugars|Diethylnitrosamine|Dimethylnitrosamine|Ethanol|Fenofibrate|Folic Acid|Fructose|Genistein|Gluc…	194.35	148
4843	Non-alcoholic Fatty Liver Disease	MESH:D065626		2-methyl-2H-pyrazole-3-carboxylic acid (2-methyl-4-o-tolylazophenyl)amide|4-hydroxy-2-nonenal|Acetaminophen|Allopurinol|alpha-naphthoflavone|Arsenic Trioxide|Benzo(a)pyrene|bisphenol A|Blood Glucose|Cadmium|Cadmium Chloride|Caffeine|Carvedilol|Cholesterol|Cholesterol, Dietary|Choline|cobaltiprotoporphyrin|Copper|cyanoginosin LR|Dextran Sulfate|Dietary Carbohydrates|Dietary Fats|Dietary Sucrose|Di…	189.42	157
6347	Non-alcoholic Fatty Liver Disease	MESH:D065626		4-(4-(3-adamantan-1-ylureido)cyclohexyloxy)benzoic acid|4-hydroxy-2-nonenal|Acarbose|Acetaminophen|Allopurinol|alpha-naphthoflavone|Arsenic Trioxide|Benzo(a)pyrene|Bezafibrate|bisphenol A|Blood Glucose|bromodichloromethane|Cadmium|Cadmium Chloride|Cholesterol|Cholesterol, Dietary|Choline|cobaltiprotoporphyrin|cocoa butter|Copper|cyanoginosin LR|Dextran Sulfate|Dietary Fats|Dietary Sucrose|Dietary…	185.97	157
3156	Non-alcoholic Fatty Liver Disease	MESH:D065626		Acetaminophen|alpha-naphthoflavone|Benzo(a)pyrene|Bezafibrate|Bile Acids and Salts|bisphenol A|Butter|Cadmium|Cadmium Chloride|Caffeine|Cholesterol|Cholesterol, Dietary|Choline|Chromium|Copper|cyanoginosin LR|Dietary Fats|Dietary Sucrose|Diethylnitrosamine|Dimethylnitrosamine|Ethanol|Eucalyptol|Fatty Acids, Omega-3|Fenofibrate|Folic Acid|Fructose|Genistein|geraniol|GW 4064|Lipids|Margarine|Methio…	185.42	147
10891	Non-alcoholic Fatty Liver Disease	MESH:D065626		Acarbose|Acetaminophen|ankaflavin|Arsenic Trioxide|Benzo(a)pyrene|Bezafibrate|bisphenol A|Blood Glucose|Cadmium|Cadmium Chloride|Caffeine|Carvedilol|Cholates|Cholesterol, Dietary|Choline|cobaltiprotoporphyrin|cocoa butter|Copper|Dextran Sulfate|Dietary Fats|Dietary Sucrose|Ethanol|Fenofibrate|Folic Acid|Fructose|Genistein|Glucose|GW 501516|Linoleic Acid|Methionine|monascin|Niacin|Niacinamide|Olan…	184.97	145
2936	Non-alcoholic Fatty Liver Disease	MESH:D065626		2-methyl-2H-pyrazole-3-carboxylic acid (2-methyl-4-o-tolylazophenyl)amide|4-hydroxy-2-nonenal|Acetaminophen|Allopurinol|alpha-naphthoflavone|aroclor 1260|Arsenic Trioxide|Benzo(a)pyrene|Bezafibrate|bisphenol A|Blood Glucose|Cadmium|Cadmium Chloride|Caffeine|Cholesterol, Dietary|Choline|Chromium|Copper|cyanoginosin LR|Dextran Sulfate|Dietary Fats|Dietary Sucrose|Diethylnitrosamine|Dimethylnitrosam…	183.96	152
3458	Non-alcoholic Fatty Liver Disease	MESH:D065626		24-norursodeoxycholic acid|2-methyl-2H-pyrazole-3-carboxylic acid (2-methyl-4-o-tolylazophenyl)amide|4-hydroxy-2-nonenal|7,14-dihydroxydocosa-4,8,10,12,16,19-hexaenoic acid|Acetaminophen|Allopurinol|Arsenic Trioxide|Benzo(a)pyrene|Bezafibrate|bisphenol A|bromodichloromethane|Cadmium|Cadmium Chloride|carnosol|Carvedilol|Cholesterol|Cholesterol, Dietary|Choline|Chromium|Coal|cobaltiprotoporphyrin|C…	183.86	152
4846	Non-alcoholic Fatty Liver Disease	MESH:D065626		4-(4-(3-adamantan-1-ylureido)cyclohexyloxy)benzoic acid|4-hydroxy-2-nonenal|Acetaminophen|Allopurinol|Arsenic Trioxide|Benzo(a)pyrene|Bezafibrate|bisphenol A|Blood Glucose|Cadmium|Cadmium Chloride|Caffeine|Carvedilol|Cholesterol|Cholesterol, Dietary|Choline|Chromium|cobaltiprotoporphyrin|cyanoginosin LR|Dextran Sulfate|Dietary Carbohydrates|Dietary Fats|Dietary Sucrose|Diethylnitrosamine|Dimethyl…	183.71	146
5105	Non-alcoholic Fatty Liver Disease	MESH:D065626		2-methyl-2H-pyrazole-3-carboxylic acid (2-methyl-4-o-tolylazophenyl)amide|Acetaminophen|aroclor 1260|Arsenic Trioxide|Benzo(a)pyrene|Bezafibrate|bisphenol A|Cadmium|Cadmium Chloride|Cholesterol, Dietary|Choline|Chromium|Copper|Dietary Carbohydrates|Dietary Fats|Dietary Sucrose|Dietary Sugars|Diethylnitrosamine|Dimethylnitrosamine|Ethanol|Fatty Acids, Omega-3|Fenofibrate|Folic Acid|Fructose|Genist…	182.28	137
3162	Non-alcoholic Fatty Liver Disease	MESH:D065626		2-methyl-2H-pyrazole-3-carboxylic acid (2-methyl-4-o-tolylazophenyl)amide|4-(4-(3-adamantan-1-ylureido)cyclohexyloxy)benzoic acid|4-hydroxy-2-nonenal|Acetaminophen|Allopurinol|Arsenic Trioxide|Benzo(a)pyrene|bisphenol A|Blood Glucose|Cadmium|Cadmium Chloride|carnosol|Carvedilol|Cholesterol|Cholesterol, Dietary|Choline|Chromium|cobaltiprotoporphyrin|cocoa butter|Copper|cyanoginosin LR|Dextran Sulf…	179.77	154
6647	Non-alcoholic Fatty Liver Disease	MESH:D065626		2-methyl-2H-pyrazole-3-carboxylic acid (2-methyl-4-o-tolylazophenyl)amide|Acetaminophen|alpha-naphthoflavone|Arsenic Trioxide|Benzo(a)pyrene|Bezafibrate|bisphenol A|Blood Glucose|Cadmium|Cadmium Chloride|Caffeine|Carvedilol|Cholesterol, Dietary|Choline|Chromium|Coal|cobaltiprotoporphyrin|Copper|cyanoginosin LR|Dietary Fats|Dietary Sucrose|Diethylnitrosamine|Dimethylnitrosamine|Dust|Ethanol|Folic …	176.13	152
3383	Non-alcoholic Fatty Liver Disease	MESH:D065626		2-methyl-2H-pyrazole-3-carboxylic acid (2-methyl-4-o-tolylazophenyl)amide|4-hydroxy-2-nonenal|7,14-dihydroxydocosa-4,8,10,12,16,19-hexaenoic acid|Acetaminophen|alpha-naphthoflavone|aroclor 1260|Arsenic Trioxide|Benzo(a)pyrene|Bezafibrate|bisphenol A|Blood Glucose|Cadmium|Cadmium Chloride|Caffeine|carnosol|Cholesterol|Cholesterol, Dietary|Choline|Chromium|cobaltiprotoporphyrin|Copper|Dextran Sulfa…	170.57	146
3667	Non-alcoholic Fatty Liver Disease	MESH:D065626		Acetaminophen|Allopurinol|Arsenic Trioxide|Benzo(a)pyrene|bisphenol A|Cadmium|Cadmium Chloride|Caffeine|Cholesterol|Cholesterol, Dietary|Choline|Chromium|Copper|cyanoginosin LR|Dextran Sulfate|Dietary Carbohydrates|Dietary Fats|Dietary Sugars|Diethylnitrosamine|Ethanol|Folic Acid|Fructose|Genistein|Glucose|gypenoside LXXV|hydroquinone|Methionine|Olive Oil|Palmitates|Palmitic Acid|perfluoro-n-nona…	170.36	146
4790	Non-alcoholic Fatty Liver Disease	MESH:D065626		2-methyl-2H-pyrazole-3-carboxylic acid (2-methyl-4-o-tolylazophenyl)amide|4-hydroxy-2-nonenal|Acetaminophen|Arsenic Trioxide|Benzo(a)pyrene|Bezafibrate|Bile Acids and Salts|bisphenol A|Blood Glucose|Cadmium|Cadmium Chloride|Caffeine|Cholesterol|Cholesterol, Dietary|Choline|Copper|Dextran Sulfate|Dietary Fats|Diethylnitrosamine|Dust|Ethanol|Fenofibrate|Folic Acid|Genistein|geraniol|Glucose|GW 5015…	169.88	147
3586	Non-alcoholic Fatty Liver Disease	MESH:D065626		4-hydroxy-2-nonenal|5-(3-methoxy-5-(4-methoxystyryl)phenoxy)-2,2-dimethylpentanoic acid|Acetaminophen|alpha-naphthoflavone|Arsenic Trioxide|Benzo(a)pyrene|bisphenol A|Blood Glucose|Cadmium|Cadmium Chloride|Caffeine|Carvedilol|Cholesterol|Cholesterol, Dietary|Choline|Chromium|cobaltiprotoporphyrin|Copper|cyanoginosin LR|Dextran Sulfate|Dietary Carbohydrates|Dietary Fats|Dietary Sucrose|Diethylnitr…	169.8	142
16333	Non-alcoholic Fatty Liver Disease	MESH:D065626		2-(2,5-difluorophenyl)-5-(2-(methylsulfonyl)-2,6-dihydropyrrolo(3,4-c)pyrazol-5(4H)-yl)tetrahydro-2H-pyran-3-amine|Acarbose|Allopurinol|aroclor 1260|Arsenic Trioxide|Benzo(a)pyrene|Bezafibrate|bisphenol A|Blood Glucose|Cadmium|Cadmium Chloride|Caffeine|Cholesterol|Cholesterol, Dietary|Choline|Chromium|cobaltiprotoporphyrin|Copper|cyanoginosin LR|Dietary Fats|Dietary Sucrose|Diethylnitrosamine|Dim…	168.41	142
4792	Non-alcoholic Fatty Liver Disease	MESH:D065626		2-methyl-2H-pyrazole-3-carboxylic acid (2-methyl-4-o-tolylazophenyl)amide|4-hydroxy-2-nonenal|acanthoic acid|Acetaminophen|Allopurinol|Arsenic Trioxide|Benzo(a)pyrene|Bile Acids and Salts|bisphenol A|Blood Glucose|Cadmium|Cadmium Chloride|Caffeine|carnosol|Choline|cobaltiprotoporphyrin|Copper|cyanoginosin LR|Dextran Sulfate|Dietary Carbohydrates|Dietary Fats|Dietary Sucrose|Diethylnitrosamine|Dim…	167.5	149
59	Non-alcoholic Fatty Liver Disease	MESH:D065626		24-norursodeoxycholic acid|2-methyl-2H-pyrazole-3-carboxylic acid (2-methyl-4-o-tolylazophenyl)amide|acanthoic acid|Acetaminophen|Arsenic Trioxide|Benzo(a)pyrene|Bezafibrate|Bile Acids and Salts|bisphenol A|Cadmium|Cadmium Chloride|Caffeine|Carvedilol|Cholesterol|Cholesterol, Dietary|Choline|Copper|cyanoginosin LR|Dietary Fats|Dietary Sucrose|Diethylnitrosamine|Dimethylnitrosamine|Dust|Ethanol|Fe…	166.18	151
2729	Non-alcoholic Fatty Liver Disease	MESH:D065626		2-methyl-2H-pyrazole-3-carboxylic acid (2-methyl-4-o-tolylazophenyl)amide|4-hydroxy-2-nonenal|Acetaminophen|alpha-naphthoflavone|aroclor 1260|Arsenic Trioxide|Benzo(a)pyrene|bisphenol A|Cadmium|Cadmium Chloride|Caffeine|carnosol|Cholesterol|Cholesterol, Dietary|Choline|Chromium|Coal|Copper|cyanoginosin LR|Dextran Sulfate|Dietary Carbohydrates|Dietary Fats|Diethylnitrosamine|Dimethylnitrosamine|Du…	165.83	147
213	Non-alcoholic Fatty Liver Disease	MESH:D065626		4-hydroxy-2-nonenal|Acetaminophen|Allopurinol|Arsenic Trioxide|Benzo(a)pyrene|Bile Acids and Salts|bisphenol A|Cadmium|Cadmium Chloride|Caffeine|Cholesterol|Cholesterol, Dietary|Choline|Chromium|cobaltiprotoporphyrin|cocoa butter|Copper|cyanoginosin LR|Dextran Sulfate|Dietary Fats|Dietary Sugars|Diethylnitrosamine|Dimethylnitrosamine|Ethanol|Fenofibrate|Folic Acid|Fructose|Genistein|Glucose|Hydra…	163.82	148
6648	Non-alcoholic Fatty Liver Disease	MESH:D065626		2-methyl-2H-pyrazole-3-carboxylic acid (2-methyl-4-o-tolylazophenyl)amide|4-hydroxy-2-nonenal|Acetaminophen|alpha-naphthoflavone|Arsenic Trioxide|Benzo(a)pyrene|Bile Acids and Salts|bisphenol A|Blood Glucose|Cadmium|Cadmium Chloride|Caffeine|Carvedilol|Cholesterol|Cholesterol, Dietary|Choline|Chromium|cobaltiprotoporphyrin|Copper|cyanoginosin LR|Dietary Fats|Dietary Sucrose|Diethylnitrosamine|Dus…	163.74	150
2168	Non-alcoholic Fatty Liver Disease	MESH:D065626		Acetaminophen|aroclor 1260|Benzo(a)pyrene|Bezafibrate|Bile Acids and Salts|bisphenol A|Cadmium|Cadmium Chloride|Cholesterol|Cholesterol, Dietary|Choline|cocoa butter|cyanoginosin LR|Dietary Fats|Diethylnitrosamine|Dimethylnitrosamine|Ethanol|Fatty Acids, Omega-3|Fenofibrate|Folic Acid|Genistein|Glucose|GW 4064|GW 501516|Irinotecan|Linoleic Acid|Methionine|Niacin|Olanzapine|Oleic Acid|Orlistat|Pal…	162.68	139
335	Non-alcoholic Fatty Liver Disease	MESH:D065626		4-hydroxy-2-nonenal|Acetaminophen|Benzo(a)pyrene|Bezafibrate|bisphenol A|Butter|Cadmium|Cadmium Chloride|Caffeine|Cholesterol|Cholesterol, Dietary|Choline|Chromium|Copper|cyanoginosin LR|Dietary Fats|Diethylnitrosamine|Ethanol|Fatty Acids, Omega-3|Fenofibrate|Folic Acid|Fructose|Genistein|Glucose|GW 4064|GW 501516|Linoleic Acid|Lipids|Margarine|Methionine|Niacin|obeticholic acid|Olanzapine|Oleic …	159.08	142
3479	Non-alcoholic Fatty Liver Disease	MESH:D065626		4-hydroxy-2-nonenal|Acetaminophen|aroclor 1260|Arsenic Trioxide|Benzo(a)pyrene|Bezafibrate|bisphenol A|Cadmium|Cadmium Chloride|Caffeine|Cholesterol|Cholesterol, Dietary|Chromium|cobaltiprotoporphyrin|Copper|cyanoginosin LR|Dextran Sulfate|Dietary Fats|Dietary Sucrose|Diethylnitrosamine|Ethanol|Fatty Acids, Omega-3|Folic Acid|Genistein|Glucose|hydroquinone|Irinotecan|Iron|Lipids|Maneb|Methionine|…	158.36	147
7076	Non-alcoholic Fatty Liver Disease	MESH:D065626		4-hydroxy-2-nonenal|5-(3-methoxy-5-(4-methoxystyryl)phenoxy)-2,2-dimethylpentanoic acid|acanthoic acid|Acetaminophen|aroclor 1260|Arsenic Trioxide|Benzo(a)pyrene|Bezafibrate|bisphenol A|Blood Glucose|Cadmium|Cadmium Chloride|Carvedilol|Cholesterol, Dietary|Choline|Chromium|cobaltiprotoporphyrin|Copper|Dextran Sulfate|Dietary Fats|Dietary Sucrose|Diethylnitrosamine|Dimethylnitrosamine|Dust|Ethanol…	157.31	141
836	Non-alcoholic Fatty Liver Disease	MESH:D065626		24-norursodeoxycholic acid|2-methyl-2H-pyrazole-3-carboxylic acid (2-methyl-4-o-tolylazophenyl)amide|4-hydroxy-2-nonenal|Acetaminophen|Allopurinol|alpha-naphthoflavone|aroclor 1260|Arsenic Trioxide|Benzo(a)pyrene|Bezafibrate|bisphenol A|Blood Glucose|bromodichloromethane|Cadmium|Cadmium Chloride|Caffeine|carnosol|Carvedilol|Cholesterol|Cholesterol, Dietary|Choline|Chromium|Coal|cobaltiprotoporphy…	157.1	165
4313	Non-alcoholic Fatty Liver Disease	MESH:D065626		4-hydroxy-2-nonenal|Acetaminophen|alpha-naphthoflavone|Arsenic Trioxide|Benzo(a)pyrene|Bile Acids and Salts|bisphenol A|Blood Glucose|Cadmium|Cadmium Chloride|Carvedilol|Cholesterol, Dietary|Choline|Chromium|cobaltiprotoporphyrin|Copper|cyanoginosin LR|Dextran Sulfate|Dietary Fats|Diethylnitrosamine|Dimethylnitrosamine|Dust|Ethanol|Fenofibrate|Folic Acid|Fructose|Genistein|geraniol|Glucose|hydroq…	156.7	149
5743	Non-alcoholic Fatty Liver Disease	MESH:D065626		2-methyl-2H-pyrazole-3-carboxylic acid (2-methyl-4-o-tolylazophenyl)amide|4-(4-(3-adamantan-1-ylureido)cyclohexyloxy)benzoic acid|Acetaminophen|Allopurinol|alpha-naphthoflavone|Arsenic Trioxide|Benzo(a)pyrene|Bile Acids and Salts|bisphenol A|Blood Glucose|Cadmium|Cadmium Chloride|Caffeine|Cholesterol|Choline|cobaltiprotoporphyrin|Copper|cyanoginosin LR|Dextran Sulfate|Dietary Fats|Dietary Sucrose…	156.39	150
2353	Non-alcoholic Fatty Liver Disease	MESH:D065626		4-hydroxy-2-nonenal|Acetaminophen|Allopurinol|alpha-naphthoflavone|Arsenic Trioxide|Benzo(a)pyrene|Bezafibrate|Bile Acids and Salts|bisphenol A|Blood Glucose|Cadmium|Cadmium Chloride|Caffeine|Choline|Chromium|cobaltiprotoporphyrin|Copper|cyanoginosin LR|Dextran Sulfate|Dietary Fats|Dietary Sucrose|Diethylnitrosamine|Dust|Ethanol|Folic Acid|Fructose|Genistein|geraniol|Glucose|Hydralazine|hydroquin…	156.35	151
1649	Non-alcoholic Fatty Liver Disease	MESH:D065626		2-methyl-2H-pyrazole-3-carboxylic acid (2-methyl-4-o-tolylazophenyl)amide|4-hydroxy-2-nonenal|7,14-dihydroxydocosa-4,8,10,12,16,19-hexaenoic acid|Acetaminophen|Allopurinol|alpha-naphthoflavone|Arsenic Trioxide|Benzo(a)pyrene|bisphenol A|Blood Glucose|Cadmium|Cadmium Chloride|Cholesterol|Choline|Chromium|cobaltiprotoporphyrin|Copper|cyanoginosin LR|Dietary Fats|Diethylnitrosamine|Dust|Ethanol|Feno…	155.12	149
34	Non-alcoholic Fatty Liver Disease	MESH:D065626		Acetaminophen|Allopurinol|Benzo(a)pyrene|Bezafibrate|bisphenol A|Cadmium|Cadmium Chloride|Cholesterol|Choline|Copper|cyanoginosin LR|Dietary Fats|Dietary Sucrose|Dietary Sugars|Diethylnitrosamine|Ethanol|Fenofibrate|Folic Acid|Fructose|GW 4064|GW 501516|Linoleic Acid|Methionine|N-(oxo-5,6-dihydrophenanthridin-2-yl)-N,N-dimethylacetamide hydrochloride|Oleic Acid|Palmitates|Palmitic Acid|perfluoroo…	154.79	143
4023	Non-alcoholic Fatty Liver Disease	MESH:D065626		Acetaminophen|Arsenic Trioxide|Benzo(a)pyrene|Bezafibrate|bisphenol A|Cadmium|Cadmium Chloride|Caffeine|Cholesterol|Cholesterol, Dietary|Choline|Copper|Dietary Carbohydrates|Dietary Fats|Dietary Sucrose|Dietary Sugars|Diethylnitrosamine|Dimethylnitrosamine|Ethanol|Fenofibrate|Folic Acid|Fructose|Genistein|geraniol|Glucose|hydroquinone|Lipids|Maneb|Methionine|Niacinamide|N-(oxo-5,6-dihydrophenanth…	154.27	146
32	Non-alcoholic Fatty Liver Disease	MESH:D065626		Acetaminophen|Benzo(a)pyrene|Bezafibrate|bisphenol A|Cadmium|Cadmium Chloride|Caffeine|Choline|Dietary Carbohydrates|Dietary Fats|Dietary Sucrose|Diethylnitrosamine|Ethanol|Fatty Acids, Omega-3|Fenofibrate|Folic Acid|Fructose|Genistein|Glucose|GW 4064|Iron|Methionine|N-(oxo-5,6-dihydrophenanthridin-2-yl)-N,N-dimethylacetamide hydrochloride|Oleic Acid|perfluorohexanesulfonic acid|perfluoro-n-nonan…	154.23	136
2538	Non-alcoholic Fatty Liver Disease	MESH:D065626		Acetaminophen|aroclor 1260|Arsenic Trioxide|Benzo(a)pyrene|bisphenol A|Blood Glucose|Cadmium|Cadmium Chloride|Choline|Copper|cyanoginosin LR|Dextran Sulfate|Dietary Fats|Diethylnitrosamine|Dimethylnitrosamine|Ethanol|Fenofibrate|Folic Acid|Fructose|Glucose|GW 4064|Iron|Maneb|Methionine|Niacinamide|N-(oxo-5,6-dihydrophenanthridin-2-yl)-N,N-dimethylacetamide hydrochloride|Oleic Acid|Palmitates|Palm…	153.8	134
3606	Non-alcoholic Fatty Liver Disease	MESH:D065626		2-methyl-2H-pyrazole-3-carboxylic acid (2-methyl-4-o-tolylazophenyl)amide|4-hydroxy-2-nonenal|acanthoic acid|Acetaminophen|Allopurinol|Arsenic Trioxide|Benzo(a)pyrene|Bezafibrate|bisphenol A|Blood Glucose|Cadmium|Cadmium Chloride|Cholesterol, Dietary|Choline|cobaltiprotoporphyrin|cyanoginosin LR|Dextran Sulfate|Dietary Fats|Dietary Sucrose|Dimethylnitrosamine|Ethanol|Folic Acid|Fructose|Genistein…	153.67	140
596	Non-alcoholic Fatty Liver Disease	MESH:D065626		2-methyl-2H-pyrazole-3-carboxylic acid (2-methyl-4-o-tolylazophenyl)amide|Acetaminophen|Allopurinol|Arsenic Trioxide|Benzo(a)pyrene|Bezafibrate|bisphenol A|Blood Glucose|Cadmium|Cadmium Chloride|Caffeine|carnosol|Carvedilol|Cholesterol|Cholesterol, Dietary|Choline|cobaltiprotoporphyrin|Copper|cyanoginosin LR|Dextran Sulfate|Dietary Fats|Diethylnitrosamine|Dimethylnitrosamine|Ethanol|Eucalyptol|Fe…	153.04	157
653361	Non-alcoholic Fatty Liver Disease	MESH:D065626		2-methyl-2H-pyrazole-3-carboxylic acid (2-methyl-4-o-tolylazophenyl)amide|Acetaminophen|alpha-naphthoflavone|Arsenic Trioxide|Benzo(a)pyrene|Bezafibrate|bisphenol A|Cadmium|Cadmium Chloride|Cholesterol|Cholesterol, Dietary|Choline|cobaltiprotoporphyrin|Dietary Carbohydrates|Dietary Fats|Dietary Sucrose|Ethanol|Folic Acid|Fructose|Glucose|Hydralazine|Irinotecan|Linoleic Acid|Maneb|Methionine|monas…	152.59	135
348	Non-alcoholic Fatty Liver Disease	MESH:D065626		Acetaminophen|aroclor 1260|Arsenic Trioxide|Benzo(a)pyrene|Bezafibrate|bisphenol A|Cadmium|Cadmium Chloride|Caffeine|Cholesterol|Cholesterol, Dietary|cocoa butter|Copper|cyanoginosin LR|Dextran Sulfate|Dietary Fats|Dietary Sucrose|Diethylnitrosamine|Ethanol|Fatty Acids, Omega-3|Folic Acid|Fructose|Genistein|Glucose|GW 4064|hydroquinone|Iron|Lipids|N-(oxo-5,6-dihydrophenanthridin-2-yl)-N,N-dimethy…	152	139
10062	Non-alcoholic Fatty Liver Disease	MESH:D065626		acanthoic acid|Acetaminophen|Allopurinol|aroclor 1260|Arsenic Trioxide|Benzo(a)pyrene|Bezafibrate|Bile Acids and Salts|bisphenol A|Cadmium|Caffeine|Cholesterol|Cholesterol, Dietary|Dietary Fats|Dietary Sucrose|Diethylnitrosamine|Dust|Ethanol|Fatty Acids, Omega-3|Fenofibrate|Genistein|Glucose|GW 501516|Hydralazine|Lipids|Niacin|Oleic Acid|Palmitic Acid|perfluorohexanesulfonic acid|perfluoro-n-nona…	152	122
183	Non-alcoholic Fatty Liver Disease	MESH:D065626		4-hydroxy-2-nonenal|Acetaminophen|Allopurinol|Benzo(a)pyrene|Bezafibrate|bisphenol A|Blood Glucose|Cadmium|Cadmium Chloride|Caffeine|Carvedilol|Cholesterol|Choline|Chromium|cobaltiprotoporphyrin|Copper|Dextran Sulfate|Dietary Fats|Diethylnitrosamine|Dimethylnitrosamine|Dust|Ethanol|Fenofibrate|Folic Acid|Fructose|Genistein|Glucose|Hydralazine|Irinotecan|Lipids|Niacin|N-(oxo-5,6-dihydrophenanthrid…	149.99	147
581	Non-alcoholic Fatty Liver Disease	MESH:D065626		2-methyl-2H-pyrazole-3-carboxylic acid (2-methyl-4-o-tolylazophenyl)amide|4-hydroxy-2-nonenal|Acetaminophen|Allopurinol|alpha-naphthoflavone|Arsenic Trioxide|Benzo(a)pyrene|Bezafibrate|bisphenol A|Blood Glucose|Cadmium|Cadmium Chloride|Caffeine|carnosol|Carvedilol|Cholesterol|Cholesterol, Dietary|Choline|Chromium|Copper|cyanoginosin LR|Dextran Sulfate|Dietary Fats|Dietary Sucrose|Diethylnitrosami…	149.35	156
207	Non-alcoholic Fatty Liver Disease	MESH:D065626		2-methyl-2H-pyrazole-3-carboxylic acid (2-methyl-4-o-tolylazophenyl)amide|4-hydroxy-2-nonenal|Acetaminophen|alpha-naphthoflavone|Arsenic Trioxide|Benzo(a)pyrene|Bezafibrate|bisphenol A|Cadmium|Cadmium Chloride|Caffeine|Carvedilol|Cholesterol|Cholesterol, Dietary|Chromium|cobaltiprotoporphyrin|Copper|cyanoginosin LR|Dextran Sulfate|Dietary Fats|Dietary Sugars|Diethylnitrosamine|Ethanol|Folic Acid|…	149.22	153
1906	Non-alcoholic Fatty Liver Disease	MESH:D065626		4-hydroxy-2-nonenal|Acetaminophen|Arsenic Trioxide|Benzo(a)pyrene|Bezafibrate|bisphenol A|Cadmium|Cadmium Chloride|Caffeine|Carvedilol|Cholesterol, Dietary|Choline|Copper|cyanoginosin LR|Dextran Sulfate|Dietary Carbohydrates|Dietary Fats|Diethylnitrosamine|Dust|Ethanol|Fenofibrate|Folic Acid|Fructose|Genistein|Glucose|GW 4064|Hydralazine|hydroquinone|Iron|Linoleic Acid|Lipids|N-(oxo-5,6-dihydroph…	146.55	148
19	Non-alcoholic Fatty Liver Disease	MESH:D065626		4-hydroxy-2-nonenal|Acetaminophen|Arsenic Trioxide|Benzo(a)pyrene|Bezafibrate|bisphenol A|Blood Glucose|Cadmium|Cadmium Chloride|Cholesterol|Cholesterol, Dietary|Chromium|Copper|Dextran Sulfate|Dietary Fats|Ethanol|Fenofibrate|Folic Acid|Fructose|Genistein|Glucose|GW 4064|GW 501516|Linoleic Acid|Lipids|Niacin|obeticholic acid|Oleic Acid|Palmitic Acid|perfluorohexanesulfonic acid|perfluoro-n-nonan…	146.04	136
2876	Non-alcoholic Fatty Liver Disease	MESH:D065626		4-hydroxy-2-nonenal|Acetaminophen|alpha-naphthoflavone|Arsenic Trioxide|Benzo(a)pyrene|bisphenol A|Cadmium|Cadmium Chloride|Caffeine|Cholesterol, Dietary|Choline|Chromium|Copper|cyanoginosin LR|Dietary Fats|Dietary Sucrose|Diethylnitrosamine|Ethanol|Fenofibrate|Folic Acid|Fructose|Genistein|geraniol|Glucose|GW 4064|Iron|mancozeb|Maneb|Methionine|N-(oxo-5,6-dihydrophenanthridin-2-yl)-N,N-dimethyla…	145.94	148
7412	Non-alcoholic Fatty Liver Disease	MESH:D065626		5-(3-methoxy-5-(4-methoxystyryl)phenoxy)-2,2-dimethylpentanoic acid|Acetaminophen|Arsenic Trioxide|Benzo(a)pyrene|Bezafibrate|bisphenol A|Blood Glucose|Cadmium|Cadmium Chloride|Cholesterol|Cholesterol, Dietary|Choline|cobaltiprotoporphyrin|cocoa butter|Copper|Dextran Sulfate|Dietary Fats|Dietary Sucrose|Diethylnitrosamine|Ethanol|Fatty Acids, Omega-3|Fenofibrate|Folic Acid|Fructose|Genistein|gera…	145.68	146
338	Non-alcoholic Fatty Liver Disease	MESH:D065626		Acetaminophen|Allopurinol|Benzo(a)pyrene|Bezafibrate|bisphenol A|Cadmium|Cadmium Chloride|Caffeine|Cholesterol|Choline|Copper|cyanoginosin LR|Dextran Sulfate|Dietary Fats|Ethanol|Fenofibrate|Folic Acid|Fructose|Genistein|Glucose|GW 4064|Margarine|Methionine|Niacin|obeticholic acid|Olanzapine|Oleic Acid|Palmitic Acid|perfluorooctanoic acid|Pioglitazone|pirinixic acid|Plant Preparations|Quercetin|R…	144.78	142
17748	Non-alcoholic Fatty Liver Disease	MESH:D065626		4-hydroxy-2-nonenal|Acetaminophen|alpha-naphthoflavone|Benzo(a)pyrene|bisphenol A|Blood Glucose|Cadmium|Cadmium Chloride|Cholesterol|Choline|cobaltiprotoporphyrin|Copper|cyanoginosin LR|Dextran Sulfate|Dietary Fats|Diethylnitrosamine|Ethanol|Folic Acid|Genistein|Glucocorticoids|hydroquinone|Iron|Maneb|Methionine|N-(oxo-5,6-dihydrophenanthridin-2-yl)-N,N-dimethylacetamide hydrochloride|Oleic Acid|…	144.4	141
3172	Non-alcoholic Fatty Liver Disease	MESH:D065626		4-hydroxy-2-nonenal|Acetaminophen|aroclor 1260|Benzo(a)pyrene|Bile Acids and Salts|bisphenol A|Cadmium Chloride|Cholesterol|Cholesterol, Dietary|Choline|Copper|cyanoginosin LR|Dextran Sulfate|Dietary Fats|Diethylnitrosamine|Ethanol|Folic Acid|Fructose|Glucose|GW 4064|Methionine|obeticholic acid|Oleic Acid|Palmitic Acid|perfluoro-n-nonanoic acid|perfluorooctanoic acid|pirinixic acid|Plant Extracts…	142.97	142
7422	Non-alcoholic Fatty Liver Disease	MESH:D065626		4-hydroxy-2-nonenal|Acetaminophen|alpha-naphthoflavone|Arsenic Trioxide|Benzo(a)pyrene|bisphenol A|Cadmium|Cadmium Chloride|Caffeine|Cholesterol|Cholesterol, Dietary|Choline|cobaltiprotoporphyrin|Copper|cyanoginosin LR|Dextran Sulfate|Dietary Fats|Dietary Sucrose|Diethylnitrosamine|Dimethylnitrosamine|Dust|Ethanol|Fatty Acids, Omega-3|Fenofibrate|Folic Acid|Fructose|Genistein|geraniol|Glucose|hyd…	142.75	149
5599	Non-alcoholic Fatty Liver Disease	MESH:D065626		4-hydroxy-2-nonenal|Acetaminophen|Arsenic Trioxide|Benzo(a)pyrene|bisphenol A|Blood Glucose|Cadmium|Cadmium Chloride|carnosol|Cholates|Choline|Chromium|Coal|cobaltiprotoporphyrin|Copper|cyanoginosin LR|Dietary Fats|Diethylnitrosamine|Dimethylnitrosamine|Ethanol|Eucalyptol|Folic Acid|Fructose|gastrodin|geraniol|Glucose|GW 4064|hydroquinone|Iron|Maneb|Methionine|Niacinamide|N-(oxo-5,6-dihydrophenan…	142.43	149
3953	Non-alcoholic Fatty Liver Disease	MESH:D065626		Acetaminophen|Allopurinol|Benzo(a)pyrene|bisphenol A|Blood Glucose|bromodichloromethane|Cadmium|Cadmium Chloride|Caffeine|Cholesterol|Choline|Chromium|cobaltiprotoporphyrin|Dietary Fats|Diethylnitrosamine|Ethanol|Fatty Acids, Omega-3|Folic Acid|Fructose|Genistein|Glucose|gypenoside LXXV|Lipids|Margarine|Methionine|Niacin|N-(oxo-5,6-dihydrophenanthridin-2-yl)-N,N-dimethylacetamide hydrochloride|Ol…	142.17	125
1581	Non-alcoholic Fatty Liver Disease	MESH:D065626		Acetaminophen|Allopurinol|aroclor 1260|Benzo(a)pyrene|Bezafibrate|Bile Acids and Salts|bisphenol A|Cadmium|Cadmium Chloride|Carvedilol|Cholates|Cholesterol|Cholesterol, Dietary|Chromium|Copper|Dextran Sulfate|Dietary Fats|Dietary Sucrose|Diethylnitrosamine|Ethanol|Fenofibrate|Genistein|GW 4064|Maneb|obeticholic acid|Oleic Acid|Olive Oil|perfluorohexanesulfonic acid|perfluoro-n-nonanoic acid|perfl…	142.08	129
595	Non-alcoholic Fatty Liver Disease	MESH:D065626		24-norursodeoxycholic acid|2-methyl-2H-pyrazole-3-carboxylic acid (2-methyl-4-o-tolylazophenyl)amide|4-hydroxy-2-nonenal|Acetaminophen|alpha-naphthoflavone|Arsenic Trioxide|Benzo(a)pyrene|bisphenol A|bromodichloromethane|Cadmium|Cadmium Chloride|Caffeine|Cholesterol, Dietary|Choline|cobaltiprotoporphyrin|Copper|cyanoginosin LR|Dextran Sulfate|Dietary Fats|Diethylnitrosamine|Dimethylnitrosamine|Et…	141.85	148
3725	Non-alcoholic Fatty Liver Disease	MESH:D065626		4-hydroxy-2-nonenal|Acetaminophen|Allopurinol|alpha-naphthoflavone|Arsenic Trioxide|Benzo(a)pyrene|Bezafibrate|bisphenol A|bromodichloromethane|Cadmium|Cadmium Chloride|Caffeine|carnosol|Choline|Chromium|Copper|cyanoginosin LR|Dextran Sulfate|Dietary Fats|Diethylnitrosamine|Dimethylnitrosamine|Dust|Ethanol|Fenofibrate|Folic Acid|Fructose|Genistein|geraniol|Glucose|hydroquinone|Irinotecan|Iron|Man…	141.84	152
57678	Non-alcoholic Fatty Liver Disease	MESH:D065626		7,14-dihydroxydocosa-4,8,10,12,16,19-hexaenoic acid|Acetaminophen|Benzo(a)pyrene|Bezafibrate|bisphenol A|Cadmium|Cadmium Chloride|Caffeine|Cholesterol|Choline|Copper|cyanoginosin LR|Dietary Fats|Diethylnitrosamine|Ethanol|Fenofibrate|Folic Acid|Fructose|Genistein|Iron|Methionine|obeticholic acid|Oleic Acid|Palmitates|Palmitic Acid|perfluorooctanoic acid|pirinixic acid|Plant Extracts|Plant Prepara…	140.65	135
2805	Non-alcoholic Fatty Liver Disease	MESH:D065626		Acetaminophen|Arsenic Trioxide|Benzo(a)pyrene|bisphenol A|Cadmium Chloride|Carvedilol|Copper|Dextran Sulfate|Dietary Fats|Diethylnitrosamine|Dimethylnitrosamine|Ethanol|Fatty Acids, Omega-3|Fenofibrate|Folic Acid|Genistein|geraniol|Glucose|hydroquinone|Iron|mancozeb|Niacin|perfluorohexanesulfonic acid|perfluorooctanoic acid|Pioglitazone|pirinixic acid|Plant Extracts|Quercetin|Raloxifene Hydrochlo…	140.63	130
1536	Non-alcoholic Fatty Liver Disease	MESH:D065626		4-hydroxy-2-nonenal|Acetaminophen|Arsenic Trioxide|Benzo(a)pyrene|Bezafibrate|bisphenol A|Cadmium|Cadmium Chloride|Cholesterol|Choline|cocoa butter|cyanoginosin LR|Dextran Sulfate|Dietary Fats|Dimethylnitrosamine|Dust|Ethanol|Folic Acid|Fructose|Genistein|geraniol|Glucose|GW 501516|Maneb|Methionine|N-(oxo-5,6-dihydrophenanthridin-2-yl)-N,N-dimethylacetamide hydrochloride|Palmitic Acid|pirinixic a…	140.59	136
8878	Non-alcoholic Fatty Liver Disease	MESH:D065626		2-methyl-2H-pyrazole-3-carboxylic acid (2-methyl-4-o-tolylazophenyl)amide|4-hydroxy-2-nonenal|Acarbose|Acetaminophen|aroclor 1260|Arsenic Trioxide|Benzo(a)pyrene|bisphenol A|Blood Glucose|Cadmium|Cadmium Chloride|Caffeine|Cholesterol|Cholesterol, Dietary|Copper|cyanoginosin LR|Dextran Sulfate|Dietary Fats|Dietary Sucrose|Diethylnitrosamine|Ethanol|Fenofibrate|Folic Acid|Fructose|Genistein|geranio…	139.86	141
4288	Non-alcoholic Fatty Liver Disease	MESH:D065626		2-methyl-2H-pyrazole-3-carboxylic acid (2-methyl-4-o-tolylazophenyl)amide|4-hydroxy-2-nonenal|Acetaminophen|Arsenic Trioxide|Benzo(a)pyrene|bisphenol A|Blood Glucose|Cadmium|Cadmium Chloride|Caffeine|Cholesterol|Cholesterol, Dietary|Choline|Copper|cyanoginosin LR|Dextran Sulfate|Dietary Fats|Dietary Sucrose|Diethylnitrosamine|Dimethylnitrosamine|Ethanol|Fenofibrate|Folic Acid|Fructose|Genistein|g…	138.17	147
3643	Non-alcoholic Fatty Liver Disease	MESH:D065626		2-methyl-2H-pyrazole-3-carboxylic acid (2-methyl-4-o-tolylazophenyl)amide|Acetaminophen|Allopurinol|Benzo(a)pyrene|bisphenol A|Butter|Cadmium|Cadmium Chloride|Caffeine|Cholesterol, Dietary|Choline|Chromium|Copper|cyanoginosin LR|Dietary Carbohydrates|Dietary Fats|Diethylnitrosamine|Ethanol|Fructose|Glucose|Linoleic Acid|Margarine|Niacinamide|N-(oxo-5,6-dihydrophenanthridin-2-yl)-N,N-dimethylaceta…	138.06	129
6279	Non-alcoholic Fatty Liver Disease	MESH:D065626		Acetaminophen|Arsenic Trioxide|Benzo(a)pyrene|bisphenol A|Blood Glucose|Cadmium|Cadmium Chloride|Cholesterol|Choline|cocoa butter|Copper|Dextran Sulfate|Dietary Fats|Dietary Sucrose|Diethylnitrosamine|Dust|Ethanol|Folic Acid|Genistein|Glucose|Hydralazine|Maneb|Methionine|perfluoro-n-nonanoic acid|perfluorooctanoic acid|Pioglitazone|pirinixic acid|Plant Extracts|Plant Preparations|Reactive Oxygen …	138.06	140
5594	Non-alcoholic Fatty Liver Disease	MESH:D065626		2-methyl-2H-pyrazole-3-carboxylic acid (2-methyl-4-o-tolylazophenyl)amide|4-hydroxy-2-nonenal|Acetaminophen|Allopurinol|alpha-naphthoflavone|Arsenic Trioxide|Benzo(a)pyrene|Bezafibrate|bisphenol A|Blood Glucose|Cadmium|Cadmium Chloride|Caffeine|carnosol|Carvedilol|Cholesterol, Dietary|Chromium|Coal|cobaltiprotoporphyrin|Copper|cyanoginosin LR|Dextran Sulfate|Dietary Fats|Dietary Sugars|Diethylnit…	138.04	154
857	Non-alcoholic Fatty Liver Disease	MESH:D065626		Acetaminophen|Arsenic Trioxide|Benzo(a)pyrene|bisphenol A|Cadmium|Cadmium Chloride|Caffeine|Cholesterol|Chromium|cobaltiprotoporphyrin|cyanoginosin LR|Dietary Fats|Dietary Sucrose|Diethylnitrosamine|Dimethylnitrosamine|Ethanol|Fenofibrate|Folic Acid|Genistein|Glucose|Iron|Niacin|Palmitic Acid|perfluoro-n-nonanoic acid|perfluorooctanoic acid|Pioglitazone|pirinixic acid|Plant Extracts|Plant Prepara…	136.57	130
1026	Non-alcoholic Fatty Liver Disease	MESH:D065626		2-methyl-2H-pyrazole-3-carboxylic acid (2-methyl-4-o-tolylazophenyl)amide|4-hydroxy-2-nonenal|Acetaminophen|alpha-naphthoflavone|Arsenic Trioxide|Benzo(a)pyrene|bisphenol A|Cadmium|Cadmium Chloride|Caffeine|Cholesterol|Choline|Chromium|cobaltiprotoporphyrin|Copper|cyanoginosin LR|Dietary Fats|Dietary Sucrose|Diethylnitrosamine|Dimethylnitrosamine|Dust|Ethanol|Fenofibrate|Folic Acid|Genistein|gera…	136.48	149
4609	Non-alcoholic Fatty Liver Disease	MESH:D065626		4-hydroxy-2-nonenal|Acetaminophen|alpha-naphthoflavone|Arsenic Trioxide|Benzo(a)pyrene|bisphenol A|Blood Glucose|bromodichloromethane|Cadmium|Cadmium Chloride|Caffeine|Carvedilol|Choline|Copper|cyanoginosin LR|Dextran Sulfate|Dietary Fats|Diethylnitrosamine|Dimethylnitrosamine|Ethanol|Eucalyptol|Fenofibrate|Folic Acid|Fructose|Genistein|Glucose|GW 4064|hydroquinone|Iron|mancozeb|Maneb|Methionine|…	136.46	147
6772	Non-alcoholic Fatty Liver Disease	MESH:D065626		4-hydroxy-2-nonenal|Acetaminophen|Allopurinol|Arsenic Trioxide|Benzo(a)pyrene|bisphenol A|Blood Glucose|Cadmium|Cadmium Chloride|Caffeine|Carvedilol|Cholesterol|Cholesterol, Dietary|Choline|cobaltiprotoporphyrin|Copper|Dextran Sulfate|Dietary Fats|Dietary Sucrose|Diethylnitrosamine|Dimethylnitrosamine|Ethanol|Folic Acid|Fructose|Genistein|geraniol|Glucose|hydroquinone|Irinotecan|Methionine|perflu…	136.45	140
2932	Non-alcoholic Fatty Liver Disease	MESH:D065626		2-methyl-2H-pyrazole-3-carboxylic acid (2-methyl-4-o-tolylazophenyl)amide|4-hydroxy-2-nonenal|Acetaminophen|Arsenic Trioxide|Benzo(a)pyrene|bisphenol A|Blood Glucose|Cadmium|Cadmium Chloride|Caffeine|Cholesterol|Choline|Chromium|cobaltiprotoporphyrin|Copper|cyanoginosin LR|Dietary Fats|Diethylnitrosamine|Ethanol|Eucalyptol|Folic Acid|Fructose|geraniol|Glucose|hydroquinone|Iron|mancozeb|Maneb|Meth…	136.44	144
3934	Non-alcoholic Fatty Liver Disease	MESH:D065626		Acetaminophen|Arsenic Trioxide|Benzo(a)pyrene|bisphenol A|Blood Glucose|Cadmium|Cadmium Chloride|Cholesterol|Cholesterol, Dietary|Choline|Copper|cyanoginosin LR|Dextran Sulfate|Dietary Fats|Dietary Sucrose|Diethylnitrosamine|Dimethylnitrosamine|Ethanol|Folic Acid|Fructose|Genistein|Glucose|hydroquinone|Iron|Methionine|N-(oxo-5,6-dihydrophenanthridin-2-yl)-N,N-dimethylacetamide hydrochloride|Olive…	136.43	142
47	Non-alcoholic Fatty Liver Disease	MESH:D065626		acanthoic acid|Acetaminophen|Benzo(a)pyrene|bisphenol A|Cadmium Chloride|Caffeine|Cholesterol|Choline|Copper|Dietary Fats|Dietary Sucrose|Ethanol|Fatty Acids, Omega-3|Fenofibrate|Folic Acid|Fructose|Genistein|Glucose|GW 4064|Linoleic Acid|Lipids|Methionine|Oleic Acid|Palmitic Acid|perfluorooctanoic acid|pirinixic acid|Plant Extracts|puerarin|Quercetin|Resveratrol|Rosiglitazone|sodium arsenite|Sod…	136.4	138
5111	Non-alcoholic Fatty Liver Disease	MESH:D065626		2-methyl-2H-pyrazole-3-carboxylic acid (2-methyl-4-o-tolylazophenyl)amide|4-hydroxy-2-nonenal|Acetaminophen|Arsenic Trioxide|Benzo(a)pyrene|Bezafibrate|bisphenol A|bromodichloromethane|Cadmium|Cadmium Chloride|Caffeine|Copper|cyanoginosin LR|Dextran Sulfate|Dietary Fats|Diethylnitrosamine|Dimethylnitrosamine|Dust|Ethanol|Fenofibrate|Folic Acid|Genistein|geraniol|Glucose|Hydralazine|Irinotecan|Iro…	136.36	138
249	Non-alcoholic Fatty Liver Disease	MESH:D065626		2-methyl-2H-pyrazole-3-carboxylic acid (2-methyl-4-o-tolylazophenyl)amide|Acetaminophen|Allopurinol|Arsenic Trioxide|Benzo(a)pyrene|Bezafibrate|bisphenol A|Cadmium|Cadmium Chloride|Caffeine|Cholesterol, Dietary|Chromium|Copper|cyanoginosin LR|Dextran Sulfate|Dietary Fats|Diethylnitrosamine|Ethanol|Fenofibrate|Folic Acid|Genistein|Glucose|GW 4064|N-(oxo-5,6-dihydrophenanthridin-2-yl)-N,N-dimethyla…	136.15	135
467	Non-alcoholic Fatty Liver Disease	MESH:D065626		2-methyl-2H-pyrazole-3-carboxylic acid (2-methyl-4-o-tolylazophenyl)amide|4-hydroxy-2-nonenal|Acetaminophen|Arsenic Trioxide|Benzo(a)pyrene|bisphenol A|Cadmium|Cadmium Chloride|Cholesterol, Dietary|Choline|Copper|Dietary Fats|Dietary Sucrose|Diethylnitrosamine|Dimethylnitrosamine|Dust|Ethanol|Fenofibrate|Folic Acid|Fructose|Genistein|geraniol|Glucose|Hydralazine|hydroquinone|Irinotecan|Maneb|Meth…	136.02	146
2167	Non-alcoholic Fatty Liver Disease	MESH:D065626		Acetaminophen|Benzo(a)pyrene|Bezafibrate|bisphenol A|Cadmium|Cadmium Chloride|Caffeine|Choline|cobaltiprotoporphyrin|cyanoginosin LR|Dextran Sulfate|Dietary Carbohydrates|Dietary Fats|Dietary Sucrose|Dietary Sugars|Diethylnitrosamine|Ethanol|Fenofibrate|Folic Acid|Fructose|Genistein|geraniol|Glucose|hydroquinone|Linoleic Acid|Methionine|Niacin|Oleic Acid|perfluorohexanesulfonic acid|perfluoroocta…	136.02	140
6517	Non-alcoholic Fatty Liver Disease	MESH:D065626		Acarbose|Acetaminophen|Benzo(a)pyrene|Bezafibrate|bisphenol A|Cadmium|Cadmium Chloride|Chromium|Copper|Dietary Fats|Dietary Sucrose|Dietary Sugars|Ethanol|Fatty Acids, Omega-3|Fructose|Genistein|Glucose|gypenoside LXXV|Methionine|Niacin|Niacinamide|Olanzapine|Palmitates|Palmitic Acid|perfluorooctanoic acid|Pioglitazone|pirinixic acid|Plant Extracts|Quercetin|Raloxifene Hydrochloride|Resveratrol|R…	136	141
5595	Non-alcoholic Fatty Liver Disease	MESH:D065626		2-methyl-2H-pyrazole-3-carboxylic acid (2-methyl-4-o-tolylazophenyl)amide|4-hydroxy-2-nonenal|Acetaminophen|Allopurinol|alpha-naphthoflavone|Arsenic Trioxide|Benzo(a)pyrene|Bezafibrate|bisphenol A|Blood Glucose|Cadmium|Cadmium Chloride|Caffeine|carnosol|Carvedilol|Cholesterol, Dietary|Chromium|cobaltiprotoporphyrin|Copper|cyanoginosin LR|Dextran Sulfate|Dietary Fats|Dietary Sugars|Diethylnitrosam…	135.82	154
7351	Non-alcoholic Fatty Liver Disease	MESH:D065626		Acetaminophen|Arsenic Trioxide|Benzo(a)pyrene|Bezafibrate|bisphenol A|Blood Glucose|Cadmium|Cadmium Chloride|Choline|Copper|cyanoginosin LR|Dietary Fats|Dietary Sucrose|Ethanol|Fenofibrate|Folic Acid|geraniol|Glucose|GW 501516|Linoleic Acid|Methionine|Niacinamide|Oleic Acid|Palmitates|Palmitic Acid|perfluorooctanoic acid|pirinixic acid|Plant Extracts|puerarin|Quercetin|Reactive Oxygen Species|Res…	135.44	143
2475	Non-alcoholic Fatty Liver Disease	MESH:D065626		4-hydroxy-2-nonenal|Acetaminophen|alpha-naphthoflavone|Arsenic Trioxide|Benzo(a)pyrene|Bile Acids and Salts|bisphenol A|Blood Glucose|Cadmium|Cadmium Chloride|Caffeine|Cholesterol|Copper|cyanoginosin LR|Dextran Sulfate|Dietary Fats|Diethylnitrosamine|Ethanol|Folic Acid|Fructose|geraniol|Glucose|hydroquinone|Maneb|Niacin|Niacinamide|N-(oxo-5,6-dihydrophenanthridin-2-yl)-N,N-dimethylacetamide hydro…	134.44	138
84649	Non-alcoholic Fatty Liver Disease	MESH:D065626		Acetaminophen|Benzo(a)pyrene|bisphenol A|Cadmium|Cadmium Chloride|Cholesterol|Choline|Copper|Dietary Fats|Dietary Sucrose|Ethanol|Fructose|Genistein|GW 4064|Methionine|Niacin|N-(oxo-5,6-dihydrophenanthridin-2-yl)-N,N-dimethylacetamide hydrochloride|obeticholic acid|Oleic Acid|perfluorohexanesulfonic acid|perfluoro-n-nonanoic acid|perfluorooctanoic acid|Pioglitazone|pirinixic acid|Quercetin|Rosigl…	134	135
2335	Non-alcoholic Fatty Liver Disease	MESH:D065626		4-(4-(3-adamantan-1-ylureido)cyclohexyloxy)benzoic acid|Acetaminophen|Allopurinol|Arsenic Trioxide|Benzo(a)pyrene|Bezafibrate|Bile Acids and Salts|bisphenol A|Blood Glucose|Cadmium|Cadmium Chloride|Carvedilol|Copper|cyanoginosin LR|Dextran Sulfate|Dietary Fats|Dietary Sugars|Diethylnitrosamine|Dimethylnitrosamine|Dust|Ethanol|Fenofibrate|Folic Acid|Genistein|Glucose|hydroquinone|Irinotecan|N-(oxo…	133.4	133
3486	Non-alcoholic Fatty Liver Disease	MESH:D065626		Acetaminophen|Arsenic Trioxide|Benzo(a)pyrene|bisphenol A|Blood Glucose|Cadmium|Cadmium Chloride|Cholesterol|cobaltiprotoporphyrin|Copper|Dietary Fats|Diethylnitrosamine|Dimethylnitrosamine|Dust|Ethanol|Folic Acid|Fructose|Genistein|hydroquinone|Iron|perfluoro-n-nonanoic acid|perfluorooctanoic acid|pirinixic acid|Plant Extracts|Plant Preparations|Quercetin|Raloxifene Hydrochloride|Resveratrol|Ros…	133.28	133
8431	Non-alcoholic Fatty Liver Disease	MESH:D065626		Acetaminophen|Allopurinol|aroclor 1260|Benzo(a)pyrene|Bezafibrate|Bile Acids and Salts|bisphenol A|Cadmium|Carvedilol|Cholesterol, Dietary|Choline|Chromium|Dietary Fats|Diethylnitrosamine|Dimethylnitrosamine|Ethanol|Fenofibrate|Fructose|Genistein|Glucose|GW 4064|Methionine|obeticholic acid|Oleic Acid|perfluoro-n-nonanoic acid|perfluorooctanoic acid|pirinixic acid|Plant Extracts|Quercetin|Resverat…	133.12	138
54541	Non-alcoholic Fatty Liver Disease	MESH:D065626		2-methyl-2H-pyrazole-3-carboxylic acid (2-methyl-4-o-tolylazophenyl)amide|4-hydroxy-2-nonenal|Acetaminophen|Arsenic Trioxide|Benzo(a)pyrene|bisphenol A|Cadmium Chloride|Carvedilol|Choline|Copper|cyanoginosin LR|Dietary Carbohydrates|Dietary Fats|Diethylnitrosamine|Ethanol|Fenofibrate|Folic Acid|Genistein|GW 501516|hydroquinone|Irinotecan|mancozeb|Maneb|Methionine|Olive Oil|Orlistat|perfluoro-n-no…	133	139
572	Non-alcoholic Fatty Liver Disease	MESH:D065626		2-methyl-2H-pyrazole-3-carboxylic acid (2-methyl-4-o-tolylazophenyl)amide|4-hydroxy-2-nonenal|Acetaminophen|Arsenic Trioxide|Benzo(a)pyrene|bisphenol A|Cadmium Chloride|Copper|cyanoginosin LR|Dietary Fats|Diethylnitrosamine|Dimethylnitrosamine|Ethanol|Eucalyptol|Folic Acid|Genistein|Glucose|Hydralazine|hydroquinone|Iron|Lipids|Maneb|N-(oxo-5,6-dihydrophenanthridin-2-yl)-N,N-dimethylacetamide hydr…	132.02	133
1543	Non-alcoholic Fatty Liver Disease	MESH:D065626		2-methyl-2H-pyrazole-3-carboxylic acid (2-methyl-4-o-tolylazophenyl)amide|Acetaminophen|alpha-naphthoflavone|aroclor 1260|Arsenic Trioxide|Benzo(a)pyrene|Bezafibrate|bisphenol A|Blood Glucose|Cadmium|Cadmium Chloride|Caffeine|Carvedilol|Cholesterol|Choline|Chromium|Coal|cobaltiprotoporphyrin|Copper|Dextran Sulfate|Dietary Fats|Dietary Sucrose|Diethylnitrosamine|Dust|Ethanol|Fatty Acids, Omega-3|F…	130.55	152
3309	Non-alcoholic Fatty Liver Disease	MESH:D065626		2-methyl-2H-pyrazole-3-carboxylic acid (2-methyl-4-o-tolylazophenyl)amide|4-hydroxy-2-nonenal|Acetaminophen|Allopurinol|Arsenic Trioxide|Benzo(a)pyrene|bisphenol A|Cadmium|Cadmium Chloride|Choline|Copper|cyanoginosin LR|Dietary Fats|Diethylnitrosamine|Dust|Ethanol|Fenofibrate|Folic Acid|Fructose|Glucose|GW 4064|Hydralazine|hydroquinone|Linoleic Acid|Maneb|Methionine|obeticholic acid|Oleic Acid|Or…	130.51	147
3576	Non-alcoholic Fatty Liver Disease	MESH:D065626		2-methyl-2H-pyrazole-3-carboxylic acid (2-methyl-4-o-tolylazophenyl)amide|Acetaminophen|Allopurinol|alpha-naphthoflavone|Arsenic Trioxide|Benzo(a)pyrene|Bezafibrate|bisphenol A|Cadmium|Cadmium Chloride|Caffeine|Cholesterol|Chromium|Coal|cobaltiprotoporphyrin|Copper|cyanoginosin LR|Dextran Sulfate|Dietary Carbohydrates|Dietary Fats|Diethylnitrosamine|Dust|Ethanol|Eucalyptol|Folic Acid|Genistein|ge…	130.46	142
2947	Non-alcoholic Fatty Liver Disease	MESH:D065626		4-hydroxy-2-nonenal|Acetaminophen|Allopurinol|Arsenic Trioxide|Benzo(a)pyrene|bisphenol A|Cadmium|Cadmium Chloride|Choline|Copper|cyanoginosin LR|Dextran Sulfate|Dietary Carbohydrates|Dietary Fats|Dietary Sucrose|Diethylnitrosamine|Dust|Ethanol|Fenofibrate|Folic Acid|GW 4064|Iron|Methionine|Niacinamide|Olive Oil|perfluorohexanesulfonic acid|perfluoro-n-nonanoic acid|perfluorooctanoic acid|pirinix…	130.31	136
7099	Non-alcoholic Fatty Liver Disease	MESH:D065626		4-hydroxy-2-nonenal|Acetaminophen|Arsenic Trioxide|Benzo(a)pyrene|bisphenol A|Blood Glucose|Cadmium|Cadmium Chloride|Cholesterol|Choline|Chromium|cobaltiprotoporphyrin|cocoa butter|Copper|Dextran Sulfate|Dietary Fats|Dimethylnitrosamine|Dust|Endotoxins|Ethanol|Folic Acid|Fructose|gastrodin|Genistein|geraniol|Glucose|hydroquinone|Irinotecan|Methionine|obeticholic acid|Palmitic Acid|perfluoro-n-non…	130.3	133
7157	Non-alcoholic Fatty Liver Disease	MESH:D065626		2-methyl-2H-pyrazole-3-carboxylic acid (2-methyl-4-o-tolylazophenyl)amide|4-hydroxy-2-nonenal|Acetaminophen|alpha-naphthoflavone|Arsenic Trioxide|Benzo(a)pyrene|Bile Acids and Salts|bisphenol A|Cadmium|Cadmium Chloride|Caffeine|Carvedilol|Cholesterol|Cholesterol, Dietary|Choline|Chromium|cobaltiprotoporphyrin|Copper|cyanoginosin LR|Dietary Fats|Diethylnitrosamine|Dust|Ethanol|Fatty Acids, Omega-3…	130.12	150
2919	Non-alcoholic Fatty Liver Disease	MESH:D065626		2-(2,5-difluorophenyl)-5-(2-(methylsulfonyl)-2,6-dihydropyrrolo(3,4-c)pyrazol-5(4H)-yl)tetrahydro-2H-pyran-3-amine|4-hydroxy-2-nonenal|Acetaminophen|Benzo(a)pyrene|bisphenol A|Blood Glucose|Cadmium|Cadmium Chloride|Cholesterol, Dietary|Choline|cobaltiprotoporphyrin|Copper|cyanoginosin LR|Dextran Sulfate|Dietary Fats|Dietary Sucrose|Diethylnitrosamine|Dimethylnitrosamine|Dust|Endotoxins|Ethanol|Fo…	130.09	144
2920	Non-alcoholic Fatty Liver Disease	MESH:D065626		Acetaminophen|Arsenic Trioxide|Benzo(a)pyrene|bisphenol A|Blood Glucose|Cadmium|Cadmium Chloride|Cholesterol|Cholesterol, Dietary|Choline|cobaltiprotoporphyrin|Copper|cyanoginosin LR|Dextran Sulfate|Dietary Fats|Dust|Endotoxins|Ethanol|Fatty Acids, Omega-3|Glucose|Iron|Lipids|Methionine|N-(oxo-5,6-dihydrophenanthridin-2-yl)-N,N-dimethylacetamide hydrochloride|obeticholic acid|Oleic Acid|Palmitic …	130.05	145
13119	Non-alcoholic Fatty Liver Disease	MESH:D065626		Acetaminophen|Allopurinol|Benzo(a)pyrene|Bezafibrate|bisphenol A|Cadmium|Cholesterol, Dietary|Choline|Dextran Sulfate|Dietary Carbohydrates|Dietary Fats|Dietary Sucrose|Diethylnitrosamine|Ethanol|Fatty Acids, Omega-3|Fenofibrate|Folic Acid|Fructose|Genistein|Glucose|Iron|Methionine|obeticholic acid|Palmitic Acid|perfluorohexanesulfonic acid|perfluoro-n-nonanoic acid|perfluorooctanoic acid|pirinix…	129.94	126
8694	Non-alcoholic Fatty Liver Disease	MESH:D065626		7,14-dihydroxydocosa-4,8,10,12,16,19-hexaenoic acid|Acetaminophen|Benzo(a)pyrene|bisphenol A|Cadmium|Cadmium Chloride|Caffeine|Cholesterol|Choline|cyanoginosin LR|Dietary Fats|Ethanol|Folic Acid|Fructose|GW 4064|Methionine|N-(oxo-5,6-dihydrophenanthridin-2-yl)-N,N-dimethylacetamide hydrochloride|Oleic Acid|Palmitates|Palmitic Acid|perfluorohexanesulfonic acid|perfluorooctanoic acid|Pioglitazone|p…	129.94	125
351	Non-alcoholic Fatty Liver Disease	MESH:D065626		4-hydroxy-2-nonenal|Acetaminophen|Arsenic Trioxide|Benzo(a)pyrene|bisphenol A|Cadmium|Cadmium Chloride|Carvedilol|Cholesterol|Cholesterol, Dietary|Choline|Copper|Dextran Sulfate|Dietary Fats|Diethylnitrosamine|Dimethylnitrosamine|Ethanol|Fenofibrate|Folic Acid|Genistein|Glucose|GW 501516|hydroquinone|Iron|Lipids|Methionine|N-(oxo-5,6-dihydrophenanthridin-2-yl)-N,N-dimethylacetamide hydrochloride|…	129.75	144
114548	Non-alcoholic Fatty Liver Disease	MESH:D065626		2-methyl-2H-pyrazole-3-carboxylic acid (2-methyl-4-o-tolylazophenyl)amide|4-hydroxy-2-nonenal|acanthoic acid|Acetaminophen|Allopurinol|Arsenic Trioxide|Benzo(a)pyrene|bisphenol A|Blood Glucose|Cadmium|Cadmium Chloride|Cholesterol|Choline|cyanoginosin LR|Dextran Sulfate|Dietary Fats|Diethylnitrosamine|Dust|Ethanol|Fructose|Glucose|GW 4064|hydroquinone|Maneb|Methionine|Palmitic Acid|perfluorooctano…	128.87	138
6319	Non-alcoholic Fatty Liver Disease	MESH:D065626		Acetaminophen|Benzo(a)pyrene|Bezafibrate|bisphenol A|Cadmium|Cadmium Chloride|Caffeine|Cholesterol|Copper|Dietary Fats|Dimethylnitrosamine|Ethanol|Fenofibrate|Folic Acid|Fructose|Genistein|Glucose|GW 4064|Linoleic Acid|Lipids|Oleic Acid|osteum|Palmitic Acid|perfluorohexanesulfonic acid|perfluoro-n-nonanoic acid|perfluorooctanoic acid|Pioglitazone|pirinixic acid|Plant Extracts|Quercetin|Resveratro…	128.74	125
54205	Non-alcoholic Fatty Liver Disease	MESH:D065626		2-methyl-2H-pyrazole-3-carboxylic acid (2-methyl-4-o-tolylazophenyl)amide|4-hydroxy-2-nonenal|Acetaminophen|Arsenic Trioxide|Benzo(a)pyrene|Bezafibrate|bisphenol A|Cadmium|Cadmium Chloride|Caffeine|Carvedilol|cobaltiprotoporphyrin|Copper|Dietary Fats|Dietary Sugars|Diethylnitrosamine|Ethanol|Eucalyptol|Fenofibrate|Folic Acid|Fructose|Genistein|Glucose|hydroquinone|Linoleic Acid|mancozeb|Oleic Aci…	128.58	137
13112	Non-alcoholic Fatty Liver Disease	MESH:D065626		24-norursodeoxycholic acid|Acetaminophen|Allopurinol|aroclor 1260|Benzo(a)pyrene|Bile Acids and Salts|bisphenol A|Cadmium Chloride|Cholesterol, Dietary|Choline|cobaltiprotoporphyrin|Dextran Sulfate|Dietary Fats|Dietary Sucrose|Diethylnitrosamine|Dimethylnitrosamine|Endotoxins|Ethanol|Fructose|Methionine|obeticholic acid|Palmitates|perfluorohexanesulfonic acid|perfluoro-n-nonanoic acid|perfluorooc…	127.99	134
968	Non-alcoholic Fatty Liver Disease	MESH:D065626		4-(4-(3-adamantan-1-ylureido)cyclohexyloxy)benzoic acid|Acetaminophen|Benzo(a)pyrene|bisphenol A|Blood Glucose|bromodichloromethane|Cadmium|Cadmium Chloride|Choline|Chromium|Copper|cyanoginosin LR|Dietary Fats|Dietary Sugars|Diethylnitrosamine|Dimethylnitrosamine|Ethanol|Folic Acid|Fructose|Genistein|GW 4064|Maneb|Methionine|Palmitates|Palmitic Acid|pirinixic acid|Plant Extracts|Quercetin|Raloxif…	127.92	138
2308	Non-alcoholic Fatty Liver Disease	MESH:D065626		Acetaminophen|Arsenic Trioxide|Benzo(a)pyrene|bisphenol A|Cadmium|Cadmium Chloride|cobaltiprotoporphyrin|Copper|cyanoginosin LR|Dextran Sulfate|Dietary Fats|Ethanol|Fenofibrate|Fructose|Genistein|Glucose|Linoleic Acid|Niacin|Niacinamide|N-(oxo-5,6-dihydrophenanthridin-2-yl)-N,N-dimethylacetamide hydrochloride|Oleic Acid|Palmitates|Palmitic Acid|pirinixic acid|Plant Extracts|Quercetin|Raloxifene H…	127.59	134
50507	Non-alcoholic Fatty Liver Disease	MESH:D065626		4-(4-(3-adamantan-1-ylureido)cyclohexyloxy)benzoic acid|Acetaminophen|Arsenic Trioxide|Benzo(a)pyrene|Bezafibrate|bisphenol A|Cadmium|Cadmium Chloride|Choline|Chromium|cyanoginosin LR|Dextran Sulfate|Dietary Fats|Dietary Sucrose|Diethylnitrosamine|Dimethylnitrosamine|Dust|Ethanol|Folic Acid|Fructose|Glucose|hydroquinone|mancozeb|Methionine|Niacin|Niacinamide|Pioglitazone|pirinixic acid|Plant Extr…	127.59	131
5295	Non-alcoholic Fatty Liver Disease	MESH:D065626		Acetaminophen|Arsenic Trioxide|Benzo(a)pyrene|bisphenol A|Blood Glucose|Cadmium|Cadmium Chloride|Chromium|Copper|cyanoginosin LR|Dietary Fats|Dietary Sucrose|Diethylnitrosamine|Ethanol|Folic Acid|Fructose|Genistein|geraniol|Glucose|hydroquinone|Iron|obeticholic acid|Olanzapine|Palmitic Acid|perfluorohexanesulfonic acid|perfluorooctanoic acid|pirinixic acid|Plant Extracts|Quercetin|Reactive Oxygen…	127.51	132
22059	Non-alcoholic Fatty Liver Disease	MESH:D065626		4-hydroxy-2-nonenal|Acetaminophen|alpha-naphthoflavone|Arsenic Trioxide|Benzo(a)pyrene|bisphenol A|Cadmium|Cadmium Chloride|Caffeine|Cholesterol, Dietary|Choline|cyanoginosin LR|Dextran Sulfate|Dietary Fats|Dietary Sucrose|Diethylnitrosamine|Ethanol|Folic Acid|Fructose|Genistein|Glucose|hydroquinone|Lipids|mancozeb|Maneb|Niacinamide|N-(oxo-5,6-dihydrophenanthridin-2-yl)-N,N-dimethylacetamide hydr…	127.32	144
7082	Non-alcoholic Fatty Liver Disease	MESH:D065626		2-methyl-2H-pyrazole-3-carboxylic acid (2-methyl-4-o-tolylazophenyl)amide|4-hydroxy-2-nonenal|Acetaminophen|Arsenic Trioxide|Benzo(a)pyrene|bisphenol A|Blood Glucose|Cadmium|Cadmium Chloride|Caffeine|Choline|Copper|cyanoginosin LR|Dextran Sulfate|Dietary Fats|Dust|Ethanol|Fatty Acids, Omega-3|Folic Acid|Genistein|Glucose|hydroquinone|Methionine|N-(oxo-5,6-dihydrophenanthridin-2-yl)-N,N-dimethylac…	127.11	138
79071	Non-alcoholic Fatty Liver Disease	MESH:D065626		Acetaminophen|Benzo(a)pyrene|Bezafibrate|bisphenol A|Cadmium Chloride|Choline|Copper|Dietary Fats|Ethanol|Fatty Acids, Omega-3|Fenofibrate|Folic Acid|Fructose|Glucose|GW 4064|Hydralazine|Maneb|Methionine|obeticholic acid|Oleic Acid|osteum|Palmitic Acid|perfluoro-n-nonanoic acid|perfluorooctanoic acid|pirinixic acid|Plant Extracts|Quercetin|Resveratrol|Rosiglitazone|sodium arsenite|Sodium Glutamat…	127.03	139
598	Non-alcoholic Fatty Liver Disease	MESH:D065626		4-hydroxy-2-nonenal|Acetaminophen|Arsenic Trioxide|Benzo(a)pyrene|bisphenol A|Cadmium|Cadmium Chloride|Caffeine|Carvedilol|Cholesterol|Choline|cobaltiprotoporphyrin|Copper|Dietary Fats|Diethylnitrosamine|Dimethylnitrosamine|Ethanol|Fenofibrate|Folic Acid|Fructose|gastrodin|Genistein|geraniol|Glucose|hydroquinone|Irinotecan|Iron|Maneb|Methionine|N-(oxo-5,6-dihydrophenanthridin-2-yl)-N,N-dimethylac…	126.72	145
142	Non-alcoholic Fatty Liver Disease	MESH:D065626		4-hydroxy-2-nonenal|Acetaminophen|alpha-naphthoflavone|Arsenic Trioxide|Benzo(a)pyrene|bisphenol A|Blood Glucose|Cadmium|Cadmium Chloride|Caffeine|carnosol|Cholesterol|Cholesterol, Dietary|Chromium|cobaltiprotoporphyrin|Copper|cyanoginosin LR|Dextran Sulfate|Dietary Fats|Dietary Sucrose|Diethylnitrosamine|Ethanol|Folic Acid|Fructose|Genistein|Glucose|GW 4064|GW 501516|Hydralazine|hydroquinone|Iri…	126.14	142
842	Non-alcoholic Fatty Liver Disease	MESH:D065626		2-methyl-2H-pyrazole-3-carboxylic acid (2-methyl-4-o-tolylazophenyl)amide|4-hydroxy-2-nonenal|Acetaminophen|alpha-naphthoflavone|Arsenic Trioxide|Benzo(a)pyrene|bisphenol A|Blood Glucose|Cadmium|Cadmium Chloride|Caffeine|Cholesterol|Cholesterol, Dietary|Choline|Chromium|cobaltiprotoporphyrin|Copper|cyanoginosin LR|Dietary Fats|Diethylnitrosamine|Ethanol|Eucalyptol|Folic Acid|Fructose|gastrodin|Ge…	125.93	152
1401	Non-alcoholic Fatty Liver Disease	MESH:D065626		Acetaminophen|Arsenic Trioxide|Benzo(a)pyrene|Bezafibrate|bisphenol A|Cadmium|Cadmium Chloride|Carvedilol|Cholesterol, Dietary|cobaltiprotoporphyrin|Copper|Dietary Fats|Diethylnitrosamine|Dimethylnitrosamine|Dust|Ethanol|Fatty Acids, Omega-3|Fenofibrate|Folic Acid|Fructose|Genistein|geraniol|Niacin|obeticholic acid|Oleic Acid|perfluoro-n-nonanoic acid|perfluorooctanoic acid|Pioglitazone|pirinixic…	125.93	126
5054	Non-alcoholic Fatty Liver Disease	MESH:D065626		Acetaminophen|aroclor 1260|Arsenic Trioxide|Benzo(a)pyrene|Bezafibrate|bisphenol A|Blood Glucose|Cadmium|Cadmium Chloride|Cholesterol, Dietary|Choline|Copper|Dextran Sulfate|Dietary Fats|Diethylnitrosamine|Fenofibrate|Folic Acid|Fructose|Genistein|Glucose|GW 501516|Hydralazine|Linoleic Acid|Maneb|Methionine|Niacin|N-(oxo-5,6-dihydrophenanthridin-2-yl)-N,N-dimethylacetamide hydrochloride|obetichol…	125.62	146
1490	Non-alcoholic Fatty Liver Disease	MESH:D065626		2-methyl-2H-pyrazole-3-carboxylic acid (2-methyl-4-o-tolylazophenyl)amide|Acetaminophen|Arsenic Trioxide|Benzo(a)pyrene|Bezafibrate|bisphenol A|Blood Glucose|Cadmium|Cadmium Chloride|Choline|Copper|Dietary Fats|Dietary Sucrose|Diethylnitrosamine|Dimethylnitrosamine|Dust|Ethanol|Folic Acid|Fructose|Genistein|Glucose|hydroquinone|Irinotecan|Methionine|N-(oxo-5,6-dihydrophenanthridin-2-yl)-N,N-dimet…	125.22	141
5562	Non-alcoholic Fatty Liver Disease	MESH:D065626		acanthoic acid|Acetaminophen|Arsenic Trioxide|Benzo(a)pyrene|bisphenol A|Cadmium|Cadmium Chloride|Caffeine|Copper|Dietary Fats|Ethanol|Fenofibrate|Genistein|geraniol|Glucose|Irinotecan|Iron|Niacinamide|Oleic Acid|Orlistat|Orotic Acid|Palmitic Acid|perfluorooctanoic acid|Pioglitazone|pirinixic acid|Plant Extracts|puerarin|Quercetin|Reactive Oxygen Species|Resveratrol|Rosiglitazone|sodium arsenite|…	124.14	115
1050	Non-alcoholic Fatty Liver Disease	MESH:D065626		4-hydroxy-2-nonenal|Acetaminophen|Arsenic Trioxide|Benzo(a)pyrene|bisphenol A|Cadmium|Cadmium Chloride|Caffeine|Cholesterol|Choline|cobaltiprotoporphyrin|Dietary Fats|Diethylnitrosamine|Dust|Ethanol|Folic Acid|Genistein|Glucose|GW 501516|Lipids|Methionine|Niacin|Orlistat|Palmitic Acid|perfluorooctanoic acid|Pioglitazone|pirinixic acid|Plant Extracts|Quercetin|Raloxifene Hydrochloride|Reactive Oxy…	123.92	137
3551	Non-alcoholic Fatty Liver Disease	MESH:D065626		Acetaminophen|Allopurinol|Arsenic Trioxide|Benzo(a)pyrene|Bile Acids and Salts|bisphenol A|Cadmium|Cadmium Chloride|Caffeine|carnosol|Carvedilol|Chromium|Copper|Dextran Sulfate|Dietary Fats|Diethylnitrosamine|Ethanol|Folic Acid|Fructose|Genistein|Glucose|hydroquinone|Iron|Palmitates|perfluoro-n-nonanoic acid|perfluorooctanoic acid|Pioglitazone|Plant Extracts|Quercetin|Reactive Oxygen Species|Resv…	123.71	120
100506658	Non-alcoholic Fatty Liver Disease	MESH:D065626		2-methyl-2H-pyrazole-3-carboxylic acid (2-methyl-4-o-tolylazophenyl)amide|Acetaminophen|Arsenic Trioxide|Benzo(a)pyrene|bisphenol A|Blood Glucose|Cadmium|Cadmium Chloride|Caffeine|Choline|Copper|cyanoginosin LR|Dextran Sulfate|Dietary Fats|Ethanol|Fatty Acids, Omega-3|Folic Acid|Genistein|Glucose|hydroquinone|Iron|Methionine|N-(oxo-5,6-dihydrophenanthridin-2-yl)-N,N-dimethylacetamide hydrochlorid…	123.71	134
3665	Non-alcoholic Fatty Liver Disease	MESH:D065626		4-hydroxy-2-nonenal|Acetaminophen|Arsenic Trioxide|Benzo(a)pyrene|bisphenol A|Blood Glucose|Cadmium Chloride|Cholesterol|Cholesterol, Dietary|Copper|Dietary Fats|Dietary Sucrose|Diethylnitrosamine|Dust|Ethanol|Fenofibrate|Folic Acid|Fructose|Genistein|geraniol|Glucose|Hydralazine|perfluoro-n-nonanoic acid|perfluorooctanoic acid|pirinixic acid|Prednisolone|Raloxifene Hydrochloride|sodium arsenite|…	123.23	128
4088	Non-alcoholic Fatty Liver Disease	MESH:D065626		Acetaminophen|alpha-naphthoflavone|Arsenic Trioxide|Benzo(a)pyrene|Bile Acids and Salts|bisphenol A|Cadmium|Cadmium Chloride|Caffeine|Cholesterol|Choline|Copper|Dietary Fats|Diethylnitrosamine|Ethanol|Fenofibrate|Folic Acid|Genistein|geraniol|Glucose|Irinotecan|Linoleic Acid|Methionine|perfluorohexanesulfonic acid|perfluoro-n-nonanoic acid|perfluorooctanoic acid|pirinixic acid|Quercetin|Reactive …	122.92	136
2081	Non-alcoholic Fatty Liver Disease	MESH:D065626		2-methyl-2H-pyrazole-3-carboxylic acid (2-methyl-4-o-tolylazophenyl)amide|4-hydroxy-2-nonenal|7,14-dihydroxydocosa-4,8,10,12,16,19-hexaenoic acid|Acetaminophen|Allopurinol|Arsenic Trioxide|Benzo(a)pyrene|bisphenol A|Cadmium|Cadmium Chloride|Caffeine|Choline|Copper|cyanoginosin LR|Dietary Fats|Ethanol|Folic Acid|Fructose|geraniol|Glucose|hydroquinone|Methionine|Oleic Acid|Orlistat|Palmitates|Palmi…	122.54	131
123	Non-alcoholic Fatty Liver Disease	MESH:D065626		Acetaminophen|Arsenic Trioxide|Benzo(a)pyrene|Bezafibrate|bisphenol A|Cadmium|Cadmium Chloride|Caffeine|Copper|Dietary Fats|Dietary Sugars|Diethylnitrosamine|Dimethylnitrosamine|Ethanol|Fenofibrate|Folic Acid|Fructose|GW 4064|GW 501516|Oleic Acid|Palmitic Acid|perfluorohexanesulfonic acid|perfluoro-n-nonanoic acid|perfluorooctanoic acid|Pioglitazone|pirinixic acid|Resveratrol|Rosiglitazone|sodium…	122.39	123
2879	Non-alcoholic Fatty Liver Disease	MESH:D065626		Acetaminophen|Arsenic Trioxide|Benzo(a)pyrene|bisphenol A|Cadmium|Cadmium Chloride|Caffeine|Choline|Copper|cyanoginosin LR|Dietary Fats|Dietary Sucrose|Diethylnitrosamine|Ethanol|Fenofibrate|Folic Acid|Fructose|gastrodin|Glucose|Iron|Maneb|Methionine|N-(oxo-5,6-dihydrophenanthridin-2-yl)-N,N-dimethylacetamide hydrochloride|Oleic Acid|Palmitic Acid|perfluorooctanoic acid|pirinixic acid|Plant Extra…	122.33	127
29108	Non-alcoholic Fatty Liver Disease	MESH:D065626		2-methyl-2H-pyrazole-3-carboxylic acid (2-methyl-4-o-tolylazophenyl)amide|Acetaminophen|Allopurinol|Arsenic Trioxide|Benzo(a)pyrene|bisphenol A|Blood Glucose|Cadmium|Cadmium Chloride|Cholesterol|Choline|Copper|cyanoginosin LR|Dextran Sulfate|Dietary Fats|Dimethylnitrosamine|Ethanol|Folic Acid|Fructose|Glucose|Hydralazine|hydroquinone|Methionine|Palmitic Acid|pirinixic acid|puerarin|Quercetin|Resv…	122.09	129
345	Non-alcoholic Fatty Liver Disease	MESH:D065626		Acetaminophen|Allopurinol|Benzo(a)pyrene|Bezafibrate|bisphenol A|Caffeine|Cholesterol, Dietary|Choline|Copper|cyanoginosin LR|Dietary Fats|Dietary Sucrose|Diethylnitrosamine|Ethanol|Fenofibrate|Fructose|Methionine|obeticholic acid|Olanzapine|Oleic Acid|perfluoro-n-nonanoic acid|perfluorooctanoic acid|Pioglitazone|pirinixic acid|Quercetin|Rosiglitazone|sodium arsenite|Testosterone|Tetrachlorodiben…	121.99	127
8660	Non-alcoholic Fatty Liver Disease	MESH:D065626		Acetaminophen|Benzo(a)pyrene|bisphenol A|Cadmium|Cadmium Chloride|Cholesterol, Dietary|Choline|Copper|cyanoginosin LR|Dietary Fats|Dietary Sucrose|Diethylnitrosamine|Ethanol|Folic Acid|Fructose|Genistein|Glucose|Maneb|Methionine|Niacinamide|Oleic Acid|Palmitic Acid|perfluoro-n-nonanoic acid|pirinixic acid|Plant Extracts|Quercetin|Resveratrol|Rosiglitazone|sodium arsenite|Sodium Glutamate|Streptoz…	121.95	131
4318	Non-alcoholic Fatty Liver Disease	MESH:D065626		4-hydroxy-2-nonenal|Acetaminophen|Allopurinol|alpha-naphthoflavone|Arsenic Trioxide|Benzo(a)pyrene|bisphenol A|Blood Glucose|Cadmium|Cadmium Chloride|Carvedilol|Cholesterol, Dietary|Choline|cyanoginosin LR|Dextran Sulfate|Dietary Fats|Dietary Sugars|Diethylnitrosamine|Dimethylnitrosamine|Dust|Ethanol|Fenofibrate|Folic Acid|Fructose|Genistein|geraniol|Glucose|GW 501516|hydroquinone|Irinotecan|Lino…	121.95	147
57104	Non-alcoholic Fatty Liver Disease	MESH:D065626		Acetaminophen|aroclor 1260|Benzo(a)pyrene|bisphenol A|Cadmium Chloride|Cholesterol, Dietary|Choline|Dietary Carbohydrates|Dietary Fats|Dietary Sucrose|Dietary Sugars|Diethylnitrosamine|Ethanol|Folic Acid|Fructose|Glucose|Methionine|Olanzapine|perfluorooctanoic acid|pirinixic acid|Plant Extracts|Plant Preparations|Quercetin|Resveratrol|Rosiglitazone|Silymarin|sodium arsenite|Sodium Glutamate|Tamox…	121.26	136
999	Non-alcoholic Fatty Liver Disease	MESH:D065626		2-methyl-2H-pyrazole-3-carboxylic acid (2-methyl-4-o-tolylazophenyl)amide|4-hydroxy-2-nonenal|Acetaminophen|Allopurinol|alpha-naphthoflavone|Arsenic Trioxide|Benzo(a)pyrene|bisphenol A|bromodichloromethane|Cadmium|Cadmium Chloride|Caffeine|Carvedilol|Choline|Copper|cyanoginosin LR|Dextran Sulfate|Dietary Fats|Diethylnitrosamine|Ethanol|Folic Acid|Fructose|Genistein|geraniol|Glucose|Methionine|N-(…	121.08	144
3931	Non-alcoholic Fatty Liver Disease	MESH:D065626		4-hydroxy-2-nonenal|Acetaminophen|Benzo(a)pyrene|bisphenol A|Cadmium|Cadmium Chloride|Cholesterol|Cholesterol, Dietary|Choline|Copper|Dietary Fats|Diethylnitrosamine|Ethanol|Fructose|geraniol|Linoleic Acid|Lipids|Methionine|Niacinamide|obeticholic acid|Orlistat|perfluorohexanesulfonic acid|perfluoro-n-nonanoic acid|perfluorooctanoic acid|pirinixic acid|Quercetin|Resveratrol|sodium arsenite|Strept…	120.54	128
3315	Non-alcoholic Fatty Liver Disease	MESH:D065626		Acetaminophen|Arsenic Trioxide|Benzo(a)pyrene|bisphenol A|Blood Glucose|Cadmium|Cadmium Chloride|Caffeine|Chromium|Copper|cyanoginosin LR|Dextran Sulfate|Dietary Fats|Diethylnitrosamine|Dimethylnitrosamine|Dust|Ethanol|Fenofibrate|Genistein|Glucose|Iron|Niacin|Olive Oil|perfluoro-n-nonanoic acid|perfluorooctanoic acid|pirinixic acid|Plant Extracts|puerarin|Quercetin|Reactive Oxygen Species|Resver…	120.4	126
1385	Non-alcoholic Fatty Liver Disease	MESH:D065626		4-hydroxy-2-nonenal|Acetaminophen|Arsenic Trioxide|Benzo(a)pyrene|bisphenol A|Blood Glucose|Cadmium|Cadmium Chloride|Caffeine|Cholesterol|Choline|Copper|Dietary Fats|Diethylnitrosamine|Ethanol|Folic Acid|Fructose|Genistein|Glucose|hydroquinone|mancozeb|Maneb|Methionine|N-(oxo-5,6-dihydrophenanthridin-2-yl)-N,N-dimethylacetamide hydrochloride|Olanzapine|Palmitic Acid|Pioglitazone|pirinixic acid|Pl…	120.25	133
6280	Non-alcoholic Fatty Liver Disease	MESH:D065626		Acetaminophen|Arsenic Trioxide|Benzo(a)pyrene|bisphenol A|Blood Glucose|Cadmium|Cadmium Chloride|Choline|Dextran Sulfate|Dietary Fats|Dietary Sucrose|Diethylnitrosamine|Dimethylnitrosamine|Ethanol|Folic Acid|Genistein|Glucose|hydroquinone|Iron|mancozeb|Maneb|Methionine|Olanzapine|perfluoro-n-nonanoic acid|Pioglitazone|pirinixic acid|Plant Extracts|Plant Preparations|Resveratrol|sodium arsenite|St…	120.2	133
6662	Non-alcoholic Fatty Liver Disease	MESH:D065626		2-methyl-2H-pyrazole-3-carboxylic acid (2-methyl-4-o-tolylazophenyl)amide|Acetaminophen|Benzo(a)pyrene|bisphenol A|Cadmium|Cadmium Chloride|Caffeine|Cholesterol, Dietary|Choline|cobaltiprotoporphyrin|Copper|Dextran Sulfate|Dietary Fats|Dietary Sucrose|Ethanol|Folic Acid|Fructose|Genistein|geraniol|Glucose|Hydralazine|Iron|Methionine|Niacinamide|perfluoro-n-nonanoic acid|pirinixic acid|Plant Extra…	120.04	138
8835	Non-alcoholic Fatty Liver Disease	MESH:D065626		2-methyl-2H-pyrazole-3-carboxylic acid (2-methyl-4-o-tolylazophenyl)amide|Acetaminophen|Benzo(a)pyrene|bisphenol A|Cadmium|Cadmium Chloride|Cholesterol, Dietary|Choline|Copper|Dietary Fats|Dietary Sucrose|Diethylnitrosamine|Dimethylnitrosamine|Ethanol|Folic Acid|Fructose|Genistein|Glucose|Maneb|Methionine|obeticholic acid|Oleic Acid|Palmitic Acid|perfluorooctanoic acid|pirinixic acid|Resveratrol|…	119.81	139
6348	Non-alcoholic Fatty Liver Disease	MESH:D065626		4-hydroxy-2-nonenal|Acetaminophen|aroclor 1260|Arsenic Trioxide|Benzo(a)pyrene|Bezafibrate|bisphenol A|Blood Glucose|Cadmium Chloride|Caffeine|Cholesterol, Dietary|Choline|cyanoginosin LR|Dextran Sulfate|Dietary Fats|Dietary Sucrose|Diethylnitrosamine|Dust|Endotoxins|Ethanol|Folic Acid|Fructose|Genistein|hydroquinone|Iron|Methionine|N-(oxo-5,6-dihydrophenanthridin-2-yl)-N,N-dimethylacetamide hydr…	119.57	142
6514	Non-alcoholic Fatty Liver Disease	MESH:D065626		Acetaminophen|Arsenic Trioxide|Benzo(a)pyrene|Bezafibrate|bisphenol A|Cadmium|Cadmium Chloride|Cholesterol|Choline|cyanoginosin LR|Dietary Fats|Dietary Sucrose|Diethylnitrosamine|Ethanol|Folic Acid|Fructose|Genistein|Glucose|Methionine|Oleic Acid|Palmitic Acid|perfluoro-n-nonanoic acid|perfluorooctanoic acid|pirinixic acid|Plant Extracts|Plant Preparations|Quercetin|Resveratrol|Rosiglitazone|sodi…	119.19	131
2182	Non-alcoholic Fatty Liver Disease	MESH:D065626		Acetaminophen|Benzo(a)pyrene|Bezafibrate|bisphenol A|Cadmium|Cadmium Chloride|Caffeine|Choline|Copper|Dietary Fats|Dietary Sucrose|Diethylnitrosamine|Ethanol|Fenofibrate|Folic Acid|gastrodin|GW 4064|Maneb|Methionine|obeticholic acid|Oleic Acid|Palmitic Acid|perfluorohexanesulfonic acid|perfluoro-n-nonanoic acid|perfluorooctanoic acid|pirinixic acid|Plant Extracts|Resveratrol|Rosiglitazone|sodium …	119.08	126
1978	Non-alcoholic Fatty Liver Disease	MESH:D065626		4-hydroxy-2-nonenal|Acetaminophen|Arsenic Trioxide|Benzo(a)pyrene|bisphenol A|Cadmium|Cadmium Chloride|Caffeine|Cholesterol|Copper|cyanoginosin LR|Dietary Fats|Dimethylnitrosamine|Ethanol|Folic Acid|Glucose|hydroquinone|Methionine|Niacin|Niacinamide|N-(oxo-5,6-dihydrophenanthridin-2-yl)-N,N-dimethylacetamide hydrochloride|Palmitic Acid|perfluoro-n-nonanoic acid|perfluorooctanoic acid|Pioglitazone…	118.9	126
7043	Non-alcoholic Fatty Liver Disease	MESH:D065626		Acetaminophen|Benzo(a)pyrene|bisphenol A|Cadmium|Cadmium Chloride|Cholesterol, Dietary|Choline|cobaltiprotoporphyrin|Copper|cyanoginosin LR|Dextran Sulfate|Dietary Fats|Diethylnitrosamine|Dimethylnitrosamine|Ethanol|Folic Acid|Genistein|GW 4064|Maneb|Methionine|obeticholic acid|Olive Oil|perfluoro-n-nonanoic acid|perfluorooctanoic acid|Plant Extracts|Quercetin|Raloxifene Hydrochloride|Resveratrol…	118.89	135
834	Non-alcoholic Fatty Liver Disease	MESH:D065626		2-methyl-2H-pyrazole-3-carboxylic acid (2-methyl-4-o-tolylazophenyl)amide|4-hydroxy-2-nonenal|acanthoic acid|Acetaminophen|Allopurinol|Arsenic Trioxide|Benzo(a)pyrene|bisphenol A|Blood Glucose|Cadmium|Cadmium Chloride|Cholesterol|cyanoginosin LR|Dextran Sulfate|Dietary Fats|Diethylnitrosamine|Dimethylnitrosamine|Dust|Ethanol|Folic Acid|Fructose|Genistein|Glucose|GW 4064|hydroquinone|Irinotecan|Ma…	118.8	120
1432	Non-alcoholic Fatty Liver Disease	MESH:D065626		4-hydroxy-2-nonenal|Acetaminophen|Allopurinol|Arsenic Trioxide|Benzo(a)pyrene|bisphenol A|Cadmium|Cadmium Chloride|Carvedilol|Cholesterol|cyanoginosin LR|Dietary Fats|Dietary Sugars|Diethylnitrosamine|Dust|Ethanol|Folic Acid|Genistein|Glucose|hydroquinone|Methionine|Palmitic Acid|perfluoro-n-nonanoic acid|perfluorooctanoic acid|Plant Extracts|Plant Preparations|Prednisolone|Quercetin|Raloxifene H…	118.76	140
891	Non-alcoholic Fatty Liver Disease	MESH:D065626		4-hydroxy-2-nonenal|Acetaminophen|alpha-naphthoflavone|Arsenic Trioxide|Benzo(a)pyrene|Bezafibrate|bisphenol A|Blood Glucose|Cadmium|Cadmium Chloride|Caffeine|Cholesterol, Dietary|Choline|Copper|Dietary Sucrose|Diethylnitrosamine|Dimethylnitrosamine|Dust|Folic Acid|Fructose|Genistein|geraniol|Glucose|GW 4064|Irinotecan|Methionine|N-(oxo-5,6-dihydrophenanthridin-2-yl)-N,N-dimethylacetamide hydroch…	118.72	98
9021	Non-alcoholic Fatty Liver Disease	MESH:D065626		2-methyl-2H-pyrazole-3-carboxylic acid (2-methyl-4-o-tolylazophenyl)amide|4-hydroxy-2-nonenal|Acetaminophen|Benzo(a)pyrene|bisphenol A|Blood Glucose|Cadmium|Choline|Dietary Carbohydrates|Dietary Fats|Diethylnitrosamine|Dust|Ethanol|Fenofibrate|Folic Acid|Fructose|Genistein|Glucose|Methionine|Oleic Acid|Palmitic Acid|pirinixic acid|Plant Extracts|Quercetin|Resveratrol|Rosiglitazone|S-Adenosylmethi…	118.66	140
9429	Non-alcoholic Fatty Liver Disease	MESH:D065626		2-methyl-2H-pyrazole-3-carboxylic acid (2-methyl-4-o-tolylazophenyl)amide|Acetaminophen|Allopurinol|alpha-naphthoflavone|Arsenic Trioxide|Benzo(a)pyrene|bisphenol A|Cadmium|Cadmium Chloride|Cholesterol|Cholesterol, Dietary|Choline|Chromium|Dextran Sulfate|Dietary Fats|Dimethylnitrosamine|Ethanol|Folic Acid|Genistein|GW 4064|Irinotecan|Iron|Methionine|Olanzapine|Oleic Acid|perfluoro-n-nonanoic aci…	118.59	136
3627	Non-alcoholic Fatty Liver Disease	MESH:D065626		2-methyl-2H-pyrazole-3-carboxylic acid (2-methyl-4-o-tolylazophenyl)amide|4-hydroxy-2-nonenal|Acetaminophen|Allopurinol|Arsenic Trioxide|Benzo(a)pyrene|bisphenol A|Blood Glucose|Cadmium Chloride|Cholesterol, Dietary|cobaltiprotoporphyrin|cyanoginosin LR|Dextran Sulfate|Dietary Fats|Dietary Sucrose|Diethylnitrosamine|Dimethylnitrosamine|Dust|Ethanol|Folic Acid|Fructose|Genistein|Glucose|Maneb|Olei…	118.56	133
2015	Non-alcoholic Fatty Liver Disease	MESH:D065626		4-(4-(3-adamantan-1-ylureido)cyclohexyloxy)benzoic acid|acanthoic acid|Acetaminophen|Arsenic Trioxide|Benzo(a)pyrene|bisphenol A|Blood Glucose|Cadmium|Cadmium Chloride|Choline|Copper|Dietary Fats|Dietary Sugars|Dimethylnitrosamine|Ethanol|Folic Acid|Fructose|GW 4064|Methionine|N-(oxo-5,6-dihydrophenanthridin-2-yl)-N,N-dimethylacetamide hydrochloride|Palmitic Acid|pirinixic acid|Quercetin|Rosiglit…	118.39	123
51129	Non-alcoholic Fatty Liver Disease	MESH:D065626		2-methyl-2H-pyrazole-3-carboxylic acid (2-methyl-4-o-tolylazophenyl)amide|Acetaminophen|Benzo(a)pyrene|Bezafibrate|bisphenol A|Blood Glucose|Cadmium|Cadmium Chloride|Caffeine|Copper|Dextran Sulfate|Dietary Fats|Dietary Sucrose|Diethylnitrosamine|Ethanol|Fenofibrate|Genistein|Glucose|GW 501516|Oleic Acid|Palmitic Acid|perfluorohexanesulfonic acid|perfluoro-n-nonanoic acid|perfluorooctanoic acid|Pi…	118.38	118
2877	Non-alcoholic Fatty Liver Disease	MESH:D065626		4-hydroxy-2-nonenal|Acetaminophen|Allopurinol|Benzo(a)pyrene|bisphenol A|Cadmium|Cadmium Chloride|Cholesterol|Choline|cocoa butter|Copper|cyanoginosin LR|Dietary Fats|Diethylnitrosamine|Ethanol|Fenofibrate|Folic Acid|Genistein|Glucose|hydroquinone|Iron|Methionine|obeticholic acid|Palmitic Acid|perfluorooctanoic acid|pirinixic acid|Plant Extracts|Quercetin|Resveratrol|sodium arsenite|Sodium Glutam…	118.23	124
3991	Non-alcoholic Fatty Liver Disease	MESH:D065626		Acetaminophen|Benzo(a)pyrene|bisphenol A|Cadmium Chloride|Choline|Copper|Dietary Carbohydrates|Dietary Fats|Dietary Sucrose|Diethylnitrosamine|Ethanol|Fructose|Genistein|Methionine|Niacin|Olive Oil|perfluorooctanoic acid|pirinixic acid|Plant Extracts|Quercetin|Resveratrol|Rosiglitazone|Silymarin|sodium arsenite|Sodium Glutamate|Streptozocin|Tamoxifen|Tetrachlorodibenzodioxin|Thioctic Acid|tributy…	118.15	134
440	Non-alcoholic Fatty Liver Disease	MESH:D065626		Acetaminophen|Arsenic Trioxide|Benzo(a)pyrene|bisphenol A|Blood Glucose|Cadmium Chloride|Caffeine|Choline|Chromium|Copper|cyanoginosin LR|Dietary Fats|Dietary Sucrose|Diethylnitrosamine|Dimethylnitrosamine|Ethanol|Fenofibrate|Folic Acid|Genistein|Glucose|hydroquinone|Methionine|perfluoro-n-nonanoic acid|perfluorooctanoic acid|pirinixic acid|Prednisolone|Raloxifene Hydrochloride|Resveratrol|Rosigl…	117.9	135
1281	Non-alcoholic Fatty Liver Disease	MESH:D065626		Acetaminophen|Benzo(a)pyrene|bisphenol A|Cadmium|Cadmium Chloride|Carvedilol|Choline|Copper|Dextran Sulfate|Dietary Fats|Diethylnitrosamine|Dimethylnitrosamine|Dust|Ethanol|Fenofibrate|Folic Acid|Genistein|Glucocorticoids|Glucose|Linoleic Acid|Methionine|perfluorohexanesulfonic acid|perfluorooctanoic acid|pirinixic acid|Plant Extracts|puerarin|Quercetin|Resveratrol|Rosiglitazone|sodium arsenite|S…	117.9	136
7077	Non-alcoholic Fatty Liver Disease	MESH:D065626		Acetaminophen|Arsenic Trioxide|Benzo(a)pyrene|Bezafibrate|bisphenol A|Cadmium|Cadmium Chloride|Choline|Copper|Dextran Sulfate|Dietary Fats|Diethylnitrosamine|Dimethylnitrosamine|Dust|Ethanol|Fenofibrate|Folic Acid|Genistein|Glucose|Hydralazine|hydroquinone|Methionine|obeticholic acid|Olive Oil|perfluorooctanoic acid|Plant Extracts|Plant Preparations|Quercetin|Raloxifene Hydrochloride|Resveratrol|…	117.71	128
1958	Non-alcoholic Fatty Liver Disease	MESH:D065626		Acetaminophen|Arsenic Trioxide|Benzo(a)pyrene|Bile Acids and Salts|bisphenol A|Cadmium|Cadmium Chloride|Caffeine|Cholesterol, Dietary|Choline|cobaltiprotoporphyrin|Copper|cyanoginosin LR|Dietary Fats|Dietary Sucrose|Diethylnitrosamine|Dust|Ethanol|Folic Acid|Fructose|Genistein|Glucose|Irinotecan|Iron|Maneb|Methionine|Palmitic Acid|perfluorooctanoic acid|pirinixic acid|Quercetin|Raloxifene Hydroch…	117.38	146
3939	Non-alcoholic Fatty Liver Disease	MESH:D065626		2-methyl-2H-pyrazole-3-carboxylic acid (2-methyl-4-o-tolylazophenyl)amide|Acetaminophen|alpha-naphthoflavone|Arsenic Trioxide|Benzo(a)pyrene|Bezafibrate|bisphenol A|Cadmium|Cadmium Chloride|Caffeine|Choline|Copper|Dextran Sulfate|Dietary Carbohydrates|Dietary Fats|Diethylnitrosamine|Dust|Ethanol|Folic Acid|Genistein|Glucose|GW 4064|Maneb|perfluoro-n-nonanoic acid|perfluorooctanoic acid|pirinixic …	117.29	138
2645	Non-alcoholic Fatty Liver Disease	MESH:D065626		Acetaminophen|Arsenic Trioxide|Benzo(a)pyrene|bisphenol A|Cholesterol, Dietary|Choline|Copper|cyanoginosin LR|Dietary Fats|Dietary Sucrose|Diethylnitrosamine|Dimethylnitrosamine|Ethanol|Folic Acid|Fructose|Glucose|Margarine|Methionine|N-(oxo-5,6-dihydrophenanthridin-2-yl)-N,N-dimethylacetamide hydrochloride|Olive Oil|perfluoro-n-nonanoic acid|perfluorooctanoic acid|pirinixic acid|Plant Extracts|P…	117.16	134
51085	Non-alcoholic Fatty Liver Disease	MESH:D065626		2-methyl-2H-pyrazole-3-carboxylic acid (2-methyl-4-o-tolylazophenyl)amide|Acetaminophen|Benzo(a)pyrene|bisphenol A|Cadmium|Cadmium Chloride|Caffeine|Cholesterol|Choline|Dietary Fats|Ethanol|Fatty Acids, Omega-3|Folic Acid|Fructose|Glucose|GW 4064|Irinotecan|Methionine|Niacin|Oleic Acid|perfluoro-n-nonanoic acid|pirinixic acid|sodium arsenite|Sodium Glutamate|Sucrose|Tamoxifen|Taurine|Tetrachlorod…	117.13	133
6513	Non-alcoholic Fatty Liver Disease	MESH:D065626		2-methyl-2H-pyrazole-3-carboxylic acid (2-methyl-4-o-tolylazophenyl)amide|Acarbose|Acetaminophen|alpha-naphthoflavone|Arsenic Trioxide|Benzo(a)pyrene|bisphenol A|Blood Glucose|Cadmium|Cadmium Chloride|Caffeine|Chromium|Copper|Dextran Sulfate|Dietary Fats|Diethylnitrosamine|Dust|Ethanol|Folic Acid|Genistein|Glucose|hydroquinone|Oleic Acid|Palmitic Acid|perfluorooctanoic acid|pirinixic acid|Plant E…	117.07	130
55872	Non-alcoholic Fatty Liver Disease	MESH:D065626		4-hydroxy-2-nonenal|Acetaminophen|Benzo(a)pyrene|bisphenol A|Blood Glucose|Cadmium|Cadmium Chloride|Caffeine|Cholesterol, Dietary|Choline|Copper|Dietary Fats|Dietary Sucrose|Diethylnitrosamine|Ethanol|Fenofibrate|Folic Acid|Fructose|Genistein|Glucose|Methionine|perfluoro-n-nonanoic acid|perfluorooctanoic acid|pirinixic acid|Plant Extracts|Quercetin|Resveratrol|sodium arsenite|Tamoxifen|Testostero…	116.78	136
8647	Non-alcoholic Fatty Liver Disease	MESH:D065626		Acetaminophen|Allopurinol|Benzo(a)pyrene|Bezafibrate|Bile Acids and Salts|bisphenol A|Cadmium Chloride|Carvedilol|Cholates|Cholesterol|Cholesterol, Dietary|Choline|Dextran Sulfate|Dietary Fats|Diethylnitrosamine|Endotoxins|Ethanol|Fenofibrate|Folic Acid|GW 4064|Methionine|obeticholic acid|Olanzapine|Oleic Acid|perfluorohexanesulfonic acid|perfluoro-n-nonanoic acid|perfluorooctanoic acid|Pioglitaz…	116.71	134
9451	Non-alcoholic Fatty Liver Disease	MESH:D065626		2-methyl-2H-pyrazole-3-carboxylic acid (2-methyl-4-o-tolylazophenyl)amide|4-hydroxy-2-nonenal|Acetaminophen|Arsenic Trioxide|Benzo(a)pyrene|bisphenol A|Blood Glucose|Cadmium|Cadmium Chloride|Caffeine|Choline|Copper|cyanoginosin LR|Dietary Fats|Ethanol|Folic Acid|Fructose|geraniol|Glucose|hydroquinone|Methionine|Oleic Acid|Orlistat|Palmitates|Palmitic Acid|Phenylbutyrates|pirinixic acid|Plant Extr…	116.45	132
8061	Non-alcoholic Fatty Liver Disease	MESH:D065626		2-methyl-2H-pyrazole-3-carboxylic acid (2-methyl-4-o-tolylazophenyl)amide|4-hydroxy-2-nonenal|Acetaminophen|Arsenic Trioxide|Benzo(a)pyrene|bisphenol A|Blood Glucose|Cadmium|Cadmium Chloride|Caffeine|Choline|Chromium|Copper|Dextran Sulfate|Dietary Fats|Diethylnitrosamine|Dimethylnitrosamine|Dust|Ethanol|Folic Acid|Genistein|geraniol|Glucose|hydroquinone|Methionine|Olanzapine|Pioglitazone|pirinixi…	116.41	134
1499	Non-alcoholic Fatty Liver Disease	MESH:D065626		2-methyl-2H-pyrazole-3-carboxylic acid (2-methyl-4-o-tolylazophenyl)amide|4-hydroxy-2-nonenal|Acetaminophen|Arsenic Trioxide|Benzo(a)pyrene|bisphenol A|Cadmium|Cadmium Chloride|Caffeine|Carvedilol|cobaltiprotoporphyrin|cyanoginosin LR|Dextran Sulfate|Dietary Fats|Diethylnitrosamine|Dimethylnitrosamine|Ethanol|Fatty Acids, Omega-3|Folic Acid|Fructose|Genistein|geraniol|Glucose|hydroquinone|N-(oxo-…	116.4	133
79602	Non-alcoholic Fatty Liver Disease	MESH:D065626		Acetaminophen|Allopurinol|Benzo(a)pyrene|Bezafibrate|bisphenol A|Cadmium Chloride|Caffeine|Choline|Copper|Dietary Fats|Ethanol|Fenofibrate|Folic Acid|Fructose|Genistein|Glucose|Methionine|N-(oxo-5,6-dihydrophenanthridin-2-yl)-N,N-dimethylacetamide hydrochloride|osteum|Palmitic Acid|perfluorooctanoic acid|pirinixic acid|Resveratrol|Rosiglitazone|Silymarin|Streptozocin|Testosterone|Tetrachlorodiben…	116.34	126
7037	Non-alcoholic Fatty Liver Disease	MESH:D065626		Acetaminophen|Arsenic Trioxide|Benzo(a)pyrene|bisphenol A|Cadmium|Cadmium Chloride|Caffeine|Choline|Copper|Dextran Sulfate|Dietary Fats|Diethylnitrosamine|Ethanol|Folic Acid|Genistein|hydroquinone|Irinotecan|Iron|Methionine|Niacin|Oleic Acid|Palmitic Acid|perfluorooctanoic acid|pirinixic acid|Plant Extracts|Quercetin|Raloxifene Hydrochloride|Resveratrol|Rosiglitazone|S-Adenosylmethionine|sodium a…	116.28	140
1786	Non-alcoholic Fatty Liver Disease	MESH:D065626		Acetaminophen|Arsenic Trioxide|Benzo(a)pyrene|bisphenol A|Cadmium|Cadmium Chloride|Caffeine|Choline|Chromium|Copper|Dietary Fats|Diethylnitrosamine|Dust|Ethanol|Folic Acid|Genistein|Glucose|hydroquinone|Iron|mancozeb|Methionine|Niacinamide|Palmitic Acid|perfluorooctanoic acid|pirinixic acid|Plant Extracts|Quercetin|Resveratrol|S-Adenosylhomocysteine|S-Adenosylmethionine|sodium arsenite|Streptozoc…	116.15	134
4316	Non-alcoholic Fatty Liver Disease	MESH:D065626		Acetaminophen|Arsenic Trioxide|Benzo(a)pyrene|bisphenol A|Cadmium Chloride|Caffeine|Cholesterol, Dietary|Choline|Copper|Dextran Sulfate|Dietary Fats|Dietary Sucrose|Ethanol|Fenofibrate|Folic Acid|Fructose|Genistein|Glucose|GW 4064|Methionine|perfluorooctanoic acid|Pioglitazone|pirinixic acid|Plant Extracts|Plant Preparations|Quercetin|Resveratrol|sodium arsenite|Streptozocin|Testosterone|Tetrachl…	115.93	122
38	Non-alcoholic Fatty Liver Disease	MESH:D065626		Acetaminophen|Arsenic Trioxide|Benzo(a)pyrene|bisphenol A|Cadmium Chloride|Cholesterol, Dietary|Copper|Dietary Fats|Diethylnitrosamine|Dimethylnitrosamine|Dust|Ethanol|Fenofibrate|Folic Acid|GW 4064|Irinotecan|Oleic Acid|perfluorohexanesulfonic acid|perfluorooctanoic acid|Pioglitazone|pirinixic acid|Quercetin|Resveratrol|Rosiglitazone|sodium arsenite|Streptozocin|Tamoxifen|Tetrachlorodibenzodioxi…	115.72	128
7498	Non-alcoholic Fatty Liver Disease	MESH:D065626		4-hydroxy-2-nonenal|Acetaminophen|Allopurinol|Benzo(a)pyrene|Bezafibrate|bisphenol A|Cadmium|Cadmium Chloride|Caffeine|Copper|Dietary Fats|Diethylnitrosamine|Dimethylnitrosamine|Ethanol|Folic Acid|Fructose|Genistein|Glucose|Methionine|obeticholic acid|Olive Oil|perfluoro-n-nonanoic acid|perfluorooctanoic acid|pirinixic acid|Plant Extracts|Quercetin|Raloxifene Hydrochloride|Reactive Oxygen Species…	115.64	130
5106	Non-alcoholic Fatty Liver Disease	MESH:D065626		2-methyl-2H-pyrazole-3-carboxylic acid (2-methyl-4-o-tolylazophenyl)amide|Acetaminophen|Arsenic Trioxide|Benzo(a)pyrene|bisphenol A|Cadmium Chloride|Caffeine|Choline|Copper|Dietary Fats|Diethylnitrosamine|Ethanol|Fenofibrate|Folic Acid|Genistein|Glucose|hydroquinone|Methionine|Palmitates|perfluorohexanesulfonic acid|perfluoro-n-nonanoic acid|perfluorooctanoic acid|Plant Extracts|Resveratrol|Rosig…	115.61	134
1962	Non-alcoholic Fatty Liver Disease	MESH:D065626		Acetaminophen|Benzo(a)pyrene|Bezafibrate|bisphenol A|Cadmium Chloride|Caffeine|Cholesterol, Dietary|Copper|Dextran Sulfate|Dietary Carbohydrates|Dietary Fats|Dietary Sucrose|Diethylnitrosamine|Ethanol|Fenofibrate|Fructose|Genistein|Glucose|GW 4064|Oleic Acid|perfluorohexanesulfonic acid|perfluoro-n-nonanoic acid|perfluorooctanoic acid|pirinixic acid|Plant Preparations|Quercetin|Rosiglitazone|sodi…	115.44	124
10628	Non-alcoholic Fatty Liver Disease	MESH:D065626		Acetaminophen|Allopurinol|Arsenic Trioxide|Benzo(a)pyrene|bisphenol A|Cadmium|Cadmium Chloride|Copper|Dietary Fats|Ethanol|Fenofibrate|Folic Acid|Fructose|Glucose|Irinotecan|Iron|N-(oxo-5,6-dihydrophenanthridin-2-yl)-N,N-dimethylacetamide hydrochloride|Palmitic Acid|perfluorohexanesulfonic acid|perfluoro-n-nonanoic acid|perfluorooctanoic acid|pirinixic acid|Plant Extracts|Prednisolone|Quercetin|R…	115.39	134
8714	Non-alcoholic Fatty Liver Disease	MESH:D065626		24-norursodeoxycholic acid|Acetaminophen|Arsenic Trioxide|Benzo(a)pyrene|Bile Acids and Salts|bisphenol A|Cadmium Chloride|Caffeine|Cholates|Cholesterol, Dietary|Choline|Copper|Dextran Sulfate|Dietary Fats|Diethylnitrosamine|Dimethylnitrosamine|Ethanol|Fenofibrate|Folic Acid|Genistein|GW 4064|hydroquinone|Methionine|obeticholic acid|perfluoro-n-nonanoic acid|perfluorooctanoic acid|pirinixic acid|…	115.36	134
81631	Non-alcoholic Fatty Liver Disease	MESH:D065626		2-methyl-2H-pyrazole-3-carboxylic acid (2-methyl-4-o-tolylazophenyl)amide|4-hydroxy-2-nonenal|Acetaminophen|Arsenic Trioxide|Benzo(a)pyrene|bisphenol A|Blood Glucose|Cadmium|Cadmium Chloride|Caffeine|Cholesterol|Copper|Dextran Sulfate|Dietary Fats|Dietary Sucrose|Ethanol|Folic Acid|Fructose|Glucose|hydroquinone|Iron|Niacinamide|obeticholic acid|Oleic Acid|Palmitic Acid|perfluorooctanoic acid|piri…	115.13	134
7057	Non-alcoholic Fatty Liver Disease	MESH:D065626		Acetaminophen|Benzo(a)pyrene|bisphenol A|Blood Glucose|Cadmium|Cadmium Chloride|Choline|Copper|cyanoginosin LR|Dextran Sulfate|Dietary Fats|Diethylnitrosamine|Dust|Ethanol|Folic Acid|Genistein|Glucose|Irinotecan|Methionine|perfluoro-n-nonanoic acid|Pioglitazone|pirinixic acid|Plant Extracts|Prednisolone|Quercetin|Raloxifene Hydrochloride|Resveratrol|Rosiglitazone|sodium arsenite|Sodium Glutamate|…	114.97	137
5313	Non-alcoholic Fatty Liver Disease	MESH:D065626		Acetaminophen|aroclor 1260|Arsenic Trioxide|Benzo(a)pyrene|bisphenol A|Cadmium Chloride|Cholesterol|Choline|Copper|Dextran Sulfate|Dietary Fats|Diethylnitrosamine|Dimethylnitrosamine|Ethanol|Fenofibrate|Fructose|Glucose|Methionine|Oleic Acid|Palmitic Acid|perfluoro-n-nonanoic acid|perfluorooctanoic acid|pirinixic acid|Plant Extracts|Resveratrol|Rosiglitazone|sodium arsenite|Sodium Glutamate|Strep…	114.76	139
841	Non-alcoholic Fatty Liver Disease	MESH:D065626		4-hydroxy-2-nonenal|Acetaminophen|alpha-naphthoflavone|Arsenic Trioxide|Benzo(a)pyrene|bisphenol A|Blood Glucose|Cadmium|Cadmium Chloride|Caffeine|Cholesterol|Choline|Chromium|cobaltiprotoporphyrin|Copper|cyanoginosin LR|Dextran Sulfate|Dietary Fats|Diethylnitrosamine|Ethanol|Folic Acid|Fructose|Genistein|geraniol|Glucose|hydroquinone|Irinotecan|mancozeb|Maneb|Methionine|N-(oxo-5,6-dihydrophenant…	114.75	145
5601	Non-alcoholic Fatty Liver Disease	MESH:D065626		4-hydroxy-2-nonenal|Acetaminophen|Arsenic Trioxide|Benzo(a)pyrene|bisphenol A|Blood Glucose|Cadmium|Cadmium Chloride|Caffeine|carnosol|Choline|Chromium|Copper|cyanoginosin LR|Dietary Fats|Diethylnitrosamine|Dimethylnitrosamine|Ethanol|Eucalyptol|Folic Acid|Glucose|GW 4064|Methionine|N-(oxo-5,6-dihydrophenanthridin-2-yl)-N,N-dimethylacetamide hydrochloride|Palmitic Acid|Plant Extracts|Plant Prepar…	114.59	139
3157	Non-alcoholic Fatty Liver Disease	MESH:D065626		Acetaminophen|Arsenic Trioxide|Benzo(a)pyrene|bisphenol A|Caffeine|Cholesterol, Dietary|Choline|Copper|Dietary Fats|Dietary Sucrose|Diethylnitrosamine|Dimethylnitrosamine|Dust|Ethanol|Fenofibrate|Folic Acid|Glucose|Methionine|obeticholic acid|Olanzapine|Oleic Acid|Olive Oil|perfluorohexanesulfonic acid|perfluoro-n-nonanoic acid|perfluorooctanoic acid|Pioglitazone|pirinixic acid|Plant Extracts|Pre…	114.49	135
1847	Non-alcoholic Fatty Liver Disease	MESH:D065626		Acetaminophen|alpha-naphthoflavone|Arsenic Trioxide|Benzo(a)pyrene|bisphenol A|Blood Glucose|Cadmium|Cadmium Chloride|Cholesterol, Dietary|Copper|Dietary Fats|Dietary Sucrose|Diethylnitrosamine|Dust|Fenofibrate|Fructose|Genistein|Glucose|hydroquinone|Niacin|perfluoro-n-nonanoic acid|perfluorooctanoic acid|pirinixic acid|Quercetin|Raloxifene Hydrochloride|Rosiglitazone|sodium arsenite|Tamoxifen|Te…	114.47	127
860	Non-alcoholic Fatty Liver Disease	MESH:D065626		2-methyl-2H-pyrazole-3-carboxylic acid (2-methyl-4-o-tolylazophenyl)amide|Acetaminophen|Arsenic Trioxide|Benzo(a)pyrene|Bezafibrate|bisphenol A|Cadmium|Cadmium Chloride|Caffeine|Choline|cobaltiprotoporphyrin|Copper|cyanoginosin LR|Dietary Sucrose|Diethylnitrosamine|Ethanol|Folic Acid|Genistein|Glucose|hydroquinone|Methionine|Niacinamide|N-(oxo-5,6-dihydrophenanthridin-2-yl)-N,N-dimethylacetamide …	114.05	78
3990	Non-alcoholic Fatty Liver Disease	MESH:D065626		Acetaminophen|Benzo(a)pyrene|Bezafibrate|bisphenol A|Cadmium Chloride|Coal|Dietary Carbohydrates|Dietary Fats|Diethylnitrosamine|Ethanol|Folic Acid|Fructose|Genistein|GW 4064|GW 501516|Linoleic Acid|obeticholic acid|Oleic Acid|Palmitic Acid|perfluorohexanesulfonic acid|perfluoro-n-nonanoic acid|perfluorooctanoic acid|Pioglitazone|pirinixic acid|Quercetin|Rosiglitazone|sodium arsenite|Streptozocin…	113.94	123
3091	Non-alcoholic Fatty Liver Disease	MESH:D065626		7,14-dihydroxydocosa-4,8,10,12,16,19-hexaenoic acid|Acetaminophen|Arsenic Trioxide|Benzo(a)pyrene|bisphenol A|Cadmium|Cadmium Chloride|Caffeine|Cholesterol|Choline|Chromium|cobaltiprotoporphyrin|cocoa butter|Copper|cyanoginosin LR|Dextran Sulfate|Dietary Fats|Dietary Sucrose|Diethylnitrosamine|Ethanol|Fenofibrate|Folic Acid|Genistein|Glucose|GW 4064|Iron|Methionine|Niacin|Oleic Acid|Palmitic Acid…	113.79	139
2305	Non-alcoholic Fatty Liver Disease	MESH:D065626		4-hydroxy-2-nonenal|Acetaminophen|Arsenic Trioxide|Benzo(a)pyrene|bisphenol A|Blood Glucose|Cadmium|Cadmium Chloride|Caffeine|Choline|Copper|cyanoginosin LR|Diethylnitrosamine|Dust|Folic Acid|geraniol|Glucose|Methionine|N-(oxo-5,6-dihydrophenanthridin-2-yl)-N,N-dimethylacetamide hydrochloride|obeticholic acid|perfluoro-n-nonanoic acid|perfluorooctanoic acid|pirinixic acid|Quercetin|Reactive Oxyge…	113.75	75
33	Non-alcoholic Fatty Liver Disease	MESH:D065626		Acetaminophen|Benzo(a)pyrene|Bezafibrate|bisphenol A|Cadmium|Choline|Copper|cyanoginosin LR|Dietary Fats|Diethylnitrosamine|Ethanol|Fenofibrate|Folic Acid|Fructose|GW 4064|Methionine|Oleic Acid|perfluorohexanesulfonic acid|perfluoro-n-nonanoic acid|perfluorooctanoic acid|pirinixic acid|Resveratrol|Rosiglitazone|Sodium Glutamate|Testosterone|Tetrachlorodibenzodioxin|Thioctic Acid|Tobacco Smoke Pol…	113.58	127
7054	Non-alcoholic Fatty Liver Disease	MESH:D065626		Acetaminophen|aroclor 1260|Arsenic Trioxide|Benzo(a)pyrene|bisphenol A|Cadmium|Cadmium Chloride|Caffeine|carnosol|Carvedilol|Copper|Dabigatran|Dietary Fats|Diethylnitrosamine|Ethanol|Fructose|Genistein|geraniol|Glucose|Maneb|Olanzapine|perfluoro-n-nonanoic acid|perfluorooctanoic acid|pirinixic acid|Plant Extracts|Plant Preparations|Quercetin|Resveratrol|Rosiglitazone|Silymarin|sodium arsenite|Sod…	113.55	134
5156	Non-alcoholic Fatty Liver Disease	MESH:D065626		Acetaminophen|Benzo(a)pyrene|bisphenol A|Cadmium|Cadmium Chloride|Choline|Copper|cyanoginosin LR|Dextran Sulfate|Dietary Fats|Dietary Sucrose|Diethylnitrosamine|Dimethylnitrosamine|Ethanol|Folic Acid|Genistein|Glucose|Maneb|Methionine|perfluorooctanoic acid|Pioglitazone|pirinixic acid|Quercetin|Raloxifene Hydrochloride|Resveratrol|sodium arsenite|Sodium Glutamate|Streptozocin|Tamoxifen|Testostero…	113.2	134
7042	Non-alcoholic Fatty Liver Disease	MESH:D065626		Acetaminophen|Benzo(a)pyrene|bisphenol A|Blood Glucose|Cadmium|Cadmium Chloride|Choline|cobaltiprotoporphyrin|Copper|cyanoginosin LR|Dietary Fats|Dietary Sucrose|Diethylnitrosamine|Ethanol|Folic Acid|Fructose|Genistein|Methionine|Niacinamide|obeticholic acid|Oleic Acid|Palmitic Acid|perfluoro-n-nonanoic acid|perfluorooctanoic acid|pirinixic acid|Quercetin|Raloxifene Hydrochloride|Resveratrol|Rosi…	113.16	139
3593	Non-alcoholic Fatty Liver Disease	MESH:D065626		Acetaminophen|Arsenic Trioxide|Benzo(a)pyrene|bisphenol A|Cadmium Chloride|Caffeine|Carvedilol|Cholesterol, Dietary|Choline|cobaltiprotoporphyrin|Copper|Dextran Sulfate|Dietary Fats|Dietary Sucrose|Diethylnitrosamine|Dimethylnitrosamine|Dust|Ethanol|Fatty Acids, Omega-3|Fenofibrate|Folic Acid|Fructose|Genistein|Glucose|hydroquinone|Iron|Methionine|perfluorooctanoic acid|pirinixic acid|Plant Extra…	113.05	127
6354	Non-alcoholic Fatty Liver Disease	MESH:D065626		4-hydroxy-2-nonenal|Acetaminophen|Arsenic Trioxide|Benzo(a)pyrene|bisphenol A|Cholesterol|Cholesterol, Dietary|Choline|Copper|cyanoginosin LR|Dextran Sulfate|Dietary Fats|Dietary Sucrose|Dimethylnitrosamine|Dust|Ethanol|Fatty Acids, Omega-3|Folic Acid|Fructose|Glucose|GW 4064|Methionine|perfluorooctanoic acid|Pioglitazone|Plant Extracts|Resveratrol|Rosiglitazone|sodium arsenite|Tamoxifen|Testoste…	113.03	138
6256	Non-alcoholic Fatty Liver Disease	MESH:D065626		4-hydroxy-2-nonenal|Acetaminophen|Arsenic Trioxide|Benzo(a)pyrene|Bezafibrate|Bile Acids and Salts|bisphenol A|Cadmium Chloride|Caffeine|Cholesterol|Choline|Copper|Dextran Sulfate|Dietary Fats|Ethanol|Fatty Acids, Omega-3|Fenofibrate|Folic Acid|Fructose|Genistein|Glucose|Linoleic Acid|Methionine|obeticholic acid|Oleic Acid|Orotic Acid|perfluorooctanoic acid|Pioglitazone|pirinixic acid|Resveratrol…	113.03	129
2023	Non-alcoholic Fatty Liver Disease	MESH:D065626		2-methyl-2H-pyrazole-3-carboxylic acid (2-methyl-4-o-tolylazophenyl)amide|4-hydroxy-2-nonenal|Acetaminophen|alpha-naphthoflavone|Benzo(a)pyrene|bisphenol A|Cadmium|Cadmium Chloride|Caffeine|Choline|Copper|Dextran Sulfate|Dietary Carbohydrates|Dietary Fats|Diethylnitrosamine|Ethanol|Fenofibrate|Folic Acid|Genistein|Glucose|GW 4064|Irinotecan|Maneb|Methionine|obeticholic acid|perfluorooctanoic acid…	112.83	121
1535	Non-alcoholic Fatty Liver Disease	MESH:D065626		Acetaminophen|Arsenic Trioxide|Benzo(a)pyrene|Bezafibrate|bisphenol A|Cadmium Chloride|Caffeine|Choline|Dextran Sulfate|Dietary Fats|Diethylnitrosamine|Ethanol|Folic Acid|Genistein|Glucose|Methionine|Niacin|Niacinamide|Palmitic Acid|Pioglitazone|pirinixic acid|Plant Extracts|Plant Preparations|Quercetin|Reactive Oxygen Species|Resveratrol|Rosiglitazone|sodium arsenite|Streptozocin|Tamoxifen|Testo…	112.61	133
3625	Non-alcoholic Fatty Liver Disease	MESH:D065626		Acetaminophen|Arsenic Trioxide|Benzo(a)pyrene|bisphenol A|Blood Glucose|Cadmium|Choline|Copper|cyanoginosin LR|Dextran Sulfate|Dietary Fats|Dietary Sucrose|Diethylnitrosamine|Ethanol|Folic Acid|Genistein|Methionine|obeticholic acid|perfluoro-n-nonanoic acid|pirinixic acid|Plant Extracts|Quercetin|Resveratrol|sodium arsenite|Streptozocin|Tamoxifen|Testosterone|Tetrachlorodibenzodioxin|Tobacco Smok…	112.41	132
6721	Non-alcoholic Fatty Liver Disease	MESH:D065626		Acetaminophen|Allopurinol|Benzo(a)pyrene|Bezafibrate|bisphenol A|Cadmium|Cadmium Chloride|Caffeine|Cholesterol|Cholesterol, Dietary|Choline|cyanoginosin LR|Dietary Fats|Dietary Sucrose|Ethanol|Fructose|geraniol|Glucose|Methionine|obeticholic acid|Olanzapine|perfluorooctanoic acid|pirinixic acid|Plant Preparations|Quercetin|Resveratrol|sodium arsenite|Sodium Glutamate|Streptozocin|Tamoxifen|Testos…	112.2	137
983	Non-alcoholic Fatty Liver Disease	MESH:D065626		Acetaminophen|alpha-naphthoflavone|Arsenic Trioxide|Benzo(a)pyrene|bisphenol A|Blood Glucose|Cadmium|Cadmium Chloride|Caffeine|Cholesterol, Dietary|Choline|Chromium|Copper|cyanoginosin LR|Dietary Fats|Dietary Sucrose|Diethylnitrosamine|Dimethylnitrosamine|Ethanol|Folic Acid|Fructose|Genistein|geraniol|Glucose|GW 4064|Irinotecan|Methionine|Orlistat|perfluoro-n-nonanoic acid|perfluorooctanoic acid|…	112.16	140
875	Non-alcoholic Fatty Liver Disease	MESH:D065626		Acetaminophen|Benzo(a)pyrene|bisphenol A|Blood Glucose|Cadmium|Cadmium Chloride|Caffeine|Choline|Copper|Dietary Fats|Diethylnitrosamine|Ethanol|Fatty Acids, Omega-3|Folic Acid|Genistein|Glucose|hydroquinone|Methionine|perfluorooctanoic acid|pirinixic acid|Plant Extracts|Quercetin|Reactive Oxygen Species|Resveratrol|Rosiglitazone|S-Adenosylmethionine|sodium arsenite|Streptozocin|Testosterone|Tetra…	111.89	123
3558	Non-alcoholic Fatty Liver Disease	MESH:D065626		4-hydroxy-2-nonenal|Acetaminophen|Arsenic Trioxide|Benzo(a)pyrene|bisphenol A|bromodichloromethane|Cadmium|Cadmium Chloride|Cholesterol, Dietary|Choline|Coal|cobaltiprotoporphyrin|Copper|cyanoginosin LR|Dextran Sulfate|Dietary Fats|Diethylnitrosamine|Dust|Ethanol|Folic Acid|Fructose|gastrodin|Genistein|Glucocorticoids|hydroquinone|Irinotecan|Linoleic Acid|mancozeb|Niacinamide|perfluoro-n-nonanoic…	111.84	143
6696	Non-alcoholic Fatty Liver Disease	MESH:D065626		Acetaminophen|Arsenic Trioxide|Benzo(a)pyrene|Bezafibrate|bisphenol A|Blood Glucose|Cadmium|Cadmium Chloride|Caffeine|Cholesterol, Dietary|Choline|Copper|cyanoginosin LR|Dextran Sulfate|Dietary Fats|Dietary Sucrose|Diethylnitrosamine|Dimethylnitrosamine|Ethanol|Folic Acid|Fructose|Genistein|Glucose|Maneb|Methionine|N-(oxo-5,6-dihydrophenanthridin-2-yl)-N,N-dimethylacetamide hydrochloride|perfluor…	111.8	142
1051	Non-alcoholic Fatty Liver Disease	MESH:D065626		Acetaminophen|Arsenic Trioxide|Benzo(a)pyrene|bisphenol A|Cadmium Chloride|Caffeine|Choline|Copper|Dietary Fats|Endotoxins|Ethanol|Folic Acid|Genistein|geraniol|Glucose|GW 4064|Lipids|Methionine|Niacin|Palmitic Acid|perfluoro-n-nonanoic acid|perfluorooctanoic acid|pirinixic acid|Plant Extracts|Plant Preparations|Quercetin|Raloxifene Hydrochloride|Reactive Oxygen Species|Resveratrol|Rosiglitazone|…	111.77	138
9388	Non-alcoholic Fatty Liver Disease	MESH:D065626		4-hydroxy-2-nonenal|Acetaminophen|Benzo(a)pyrene|Bezafibrate|bisphenol A|Cadmium Chloride|Choline|Dietary Fats|Ethanol|Glucose|hydroquinone|Linoleic Acid|Oleic Acid|Palmitic Acid|perfluorohexanesulfonic acid|perfluoro-n-nonanoic acid|perfluorooctanoic acid|Pioglitazone|pirinixic acid|Plant Extracts|Quercetin|Resveratrol|Rosiglitazone|sodium arsenite|Sodium Glutamate|Tamoxifen|Tetrachlorodibenzodi…	111.72	132
2697	Non-alcoholic Fatty Liver Disease	MESH:D065626		Acetaminophen|Arsenic Trioxide|Benzo(a)pyrene|bisphenol A|Cadmium|Cadmium Chloride|Caffeine|Carvedilol|Choline|Chromium|cobaltiprotoporphyrin|Copper|Dietary Fats|Diethylnitrosamine|Dimethylnitrosamine|Ethanol|Fatty Acids, Omega-3|Folic Acid|Fructose|gastrodin|Genistein|Glucose|Irinotecan|Methionine|perfluorooctanoic acid|pirinixic acid|Plant Extracts|Quercetin|Reactive Oxygen Species|Resveratrol|…	111.58	138
2941	Non-alcoholic Fatty Liver Disease	MESH:D065626		4-hydroxy-2-nonenal|Acetaminophen|Benzo(a)pyrene|bisphenol A|Cadmium|Cadmium Chloride|Choline|Copper|cyanoginosin LR|Dietary Fats|Diethylnitrosamine|Ethanol|Folic Acid|GW 4064|Irinotecan|Iron|Linoleic Acid|Maneb|Methionine|Olive Oil|perfluoro-n-nonanoic acid|perfluorooctanoic acid|pirinixic acid|Plant Extracts|Quercetin|Reactive Oxygen Species|Resveratrol|Rosiglitazone|Silymarin|sodium arsenite|S…	110.95	137
9420	Non-alcoholic Fatty Liver Disease	MESH:D065626		Acetaminophen|Arsenic Trioxide|Benzo(a)pyrene|Bile Acids and Salts|bisphenol A|Cadmium Chloride|Caffeine|Cholesterol|Cholesterol, Dietary|Choline|Copper|Dextran Sulfate|Dietary Fats|Dietary Sucrose|Diethylnitrosamine|Ethanol|Fenofibrate|Folic Acid|Fructose|Glucose|Methionine|perfluoro-n-nonanoic acid|perfluorooctanoic acid|pirinixic acid|Plant Extracts|Resveratrol|sodium arsenite|Streptozocin|Tam…	110.83	135
7431	Non-alcoholic Fatty Liver Disease	MESH:D065626		2-methyl-2H-pyrazole-3-carboxylic acid (2-methyl-4-o-tolylazophenyl)amide|4-hydroxy-2-nonenal|Acetaminophen|alpha-naphthoflavone|Arsenic Trioxide|Benzo(a)pyrene|Bile Acids and Salts|bisphenol A|Cadmium|Cadmium Chloride|Carvedilol|Cholesterol|Choline|Copper|cyanoginosin LR|Dextran Sulfate|Dietary Fats|Diethylnitrosamine|Dimethylnitrosamine|Ethanol|Folic Acid|Fructose|Genistein|Glucose|Methionine|N…	110.76	130
4502	Non-alcoholic Fatty Liver Disease	MESH:D065626		Acetaminophen|Arsenic Trioxide|Benzo(a)pyrene|bisphenol A|Blood Glucose|Cadmium|Cadmium Chloride|Chromium|Copper|Dietary Sucrose|Diethylnitrosamine|Dimethylnitrosamine|Dust|Ethanol|Fructose|Genistein|Glucocorticoids|Glucose|hydroquinone|Iron|Oleic Acid|Palmitic Acid|perfluorooctanoic acid|pirinixic acid|Plant Extracts|Plant Preparations|Quercetin|Raloxifene Hydrochloride|Reactive Oxygen Species|s…	110.57	61
3484	Non-alcoholic Fatty Liver Disease	MESH:D065626		2-methyl-2H-pyrazole-3-carboxylic acid (2-methyl-4-o-tolylazophenyl)amide|Acetaminophen|Arsenic Trioxide|Benzo(a)pyrene|bisphenol A|Cadmium|Cadmium Chloride|Caffeine|Cholesterol|Choline|cyanoginosin LR|Dietary Fats|Dietary Sucrose|Diethylnitrosamine|Dimethylnitrosamine|Ethanol|Folic Acid|Genistein|GW 4064|Methionine|Niacinamide|perfluoro-n-nonanoic acid|perfluorooctanoic acid|pirinixic acid|Plant…	110.42	132
3791	Non-alcoholic Fatty Liver Disease	MESH:D065626		Acetaminophen|Arsenic Trioxide|Benzo(a)pyrene|bisphenol A|Cadmium|Caffeine|Choline|Copper|cyanoginosin LR|Dietary Fats|Diethylnitrosamine|Ethanol|Folic Acid|Fructose|Genistein|geraniol|Glucose|mancozeb|Maneb|Methionine|Niacin|Orlistat|perfluoro-n-nonanoic acid|perfluorooctanoic acid|Phenylbutyrates|pirinixic acid|Quercetin|Resveratrol|sodium arsenite|Sodium Glutamate|Streptozocin|Testosterone|Tet…	110.22	128
1666	Non-alcoholic Fatty Liver Disease	MESH:D065626		Acetaminophen|Arsenic Trioxide|Benzo(a)pyrene|bisphenol A|Cadmium|Cadmium Chloride|Choline|Copper|Dietary Fats|Dietary Sucrose|Ethanol|Fenofibrate|Folic Acid|GW 4064|Methionine|Oleic Acid|perfluorohexanesulfonic acid|perfluoro-n-nonanoic acid|perfluorooctanoic acid|pirinixic acid|Plant Extracts|Quercetin|Resveratrol|Rosiglitazone|sodium arsenite|Streptozocin|Tetrachlorodibenzodioxin|Tobacco Smoke…	110.19	121
3688	Non-alcoholic Fatty Liver Disease	MESH:D065626		2-methyl-2H-pyrazole-3-carboxylic acid (2-methyl-4-o-tolylazophenyl)amide|Acetaminophen|Arsenic Trioxide|Benzo(a)pyrene|bisphenol A|Cadmium|Cadmium Chloride|Caffeine|Copper|cyanoginosin LR|Dextran Sulfate|Dietary Fats|Diethylnitrosamine|Dimethylnitrosamine|Ethanol|Fenofibrate|Folic Acid|Fructose|Genistein|Glucose|hydroquinone|perfluorohexanesulfonic acid|pirinixic acid|Plant Preparations|Querceti…	109.86	130
4193	Non-alcoholic Fatty Liver Disease	MESH:D065626		Acetaminophen|alpha-naphthoflavone|Arsenic Trioxide|Benzo(a)pyrene|bisphenol A|Cadmium|Cadmium Chloride|Caffeine|Choline|Copper|cyanoginosin LR|Diethylnitrosamine|Dimethylnitrosamine|Ethanol|Fenofibrate|Folic Acid|Genistein|GW 501516|hydroquinone|Irinotecan|mancozeb|Methionine|Niacinamide|N-(oxo-5,6-dihydrophenanthridin-2-yl)-N,N-dimethylacetamide hydrochloride|perfluorooctanoic acid|pirinixic ac…	109.75	86
10912	Non-alcoholic Fatty Liver Disease	MESH:D065626		Acetaminophen|Benzo(a)pyrene|bisphenol A|Blood Glucose|Cadmium|Cadmium Chloride|Cholesterol|Choline|Copper|cyanoginosin LR|Dietary Fats|Diethylnitrosamine|Ethanol|Folic Acid|Genistein|Glucose|Irinotecan|Methionine|Olive Oil|perfluoro-n-nonanoic acid|perfluorooctanoic acid|pirinixic acid|Reactive Oxygen Species|Resveratrol|Rosiglitazone|sodium arsenite|Tamoxifen|Testosterone|Tetrachlorodibenzodiox…	109.67	135
13088	Non-alcoholic Fatty Liver Disease	MESH:D065626		24-norursodeoxycholic acid|aroclor 1260|Benzo(a)pyrene|bisphenol A|Cholesterol|Cholesterol, Dietary|Choline|cobaltiprotoporphyrin|Dextran Sulfate|Dietary Fats|Dietary Sucrose|Diethylnitrosamine|Ethanol|Fenofibrate|Folic Acid|Fructose|Glucose|Methionine|Olive Oil|perfluorohexanesulfonic acid|perfluoro-n-nonanoic acid|perfluorooctanoic acid|Pioglitazone|pirinixic acid|Plant Extracts|Quercetin|Resve…	109.58	134
488	Non-alcoholic Fatty Liver Disease	MESH:D065626		7,14-dihydroxydocosa-4,8,10,12,16,19-hexaenoic acid|Acetaminophen|Arsenic Trioxide|Benzo(a)pyrene|bisphenol A|Cadmium Chloride|Caffeine|Carvedilol|Choline|Dietary Fats|Ethanol|Fenofibrate|Folic Acid|Fructose|Genistein|Methionine|Palmitic Acid|perfluorooctanoic acid|pirinixic acid|Plant Extracts|Quercetin|Resveratrol|Rosiglitazone|sodium arsenite|Streptozocin|Tamoxifen|Taurine|Tetrachlorodibenzodi…	109.52	134
3945	Non-alcoholic Fatty Liver Disease	MESH:D065626		Acetaminophen|Arsenic Trioxide|Benzo(a)pyrene|bisphenol A|Cadmium Chloride|Choline|Copper|Dextran Sulfate|Dietary Carbohydrates|Dietary Fats|Diethylnitrosamine|Dimethylnitrosamine|Ethanol|Fenofibrate|Folic Acid|Fructose|Genistein|Glucose|Methionine|pirinixic acid|Plant Extracts|Quercetin|Resveratrol|Rosiglitazone|sodium arsenite|Streptozocin|Tamoxifen|Tetrachlorodibenzodioxin|Tobacco Smoke Pollut…	109.35	133
9970	Non-alcoholic Fatty Liver Disease	MESH:D065626		2-methyl-2H-pyrazole-3-carboxylic acid (2-methyl-4-o-tolylazophenyl)amide|4-hydroxy-2-nonenal|Acetaminophen|alpha-naphthoflavone|aroclor 1260|Benzo(a)pyrene|Bezafibrate|Bile Acids and Salts|bisphenol A|Cadmium|Cholesterol|Cholesterol, Dietary|cyanoginosin LR|Dietary Fats|Dietary Sucrose|Diethylnitrosamine|Ethanol|Fenofibrate|Glucocorticoids|Glucose|GW 4064|Irinotecan|Lipids|Oleic Acid|Orlistat|pe…	109.33	133
3638	Non-alcoholic Fatty Liver Disease	MESH:D065626		2-methyl-2H-pyrazole-3-carboxylic acid (2-methyl-4-o-tolylazophenyl)amide|Acetaminophen|Arsenic Trioxide|Benzo(a)pyrene|Bezafibrate|bisphenol A|Cadmium Chloride|Caffeine|Cholesterol|Copper|cyanoginosin LR|Dietary Fats|Dietary Sucrose|Dietary Sugars|Diethylnitrosamine|Ethanol|Fenofibrate|Folic Acid|Fructose|Genistein|Irinotecan|Maneb|perfluoro-n-nonanoic acid|perfluorooctanoic acid|Phenylbutyrates…	109.29	120
641371	Non-alcoholic Fatty Liver Disease	MESH:D065626		Acetaminophen|Benzo(a)pyrene|bisphenol A|Cadmium|Cadmium Chloride|Caffeine|Cholesterol, Dietary|Choline|Dietary Fats|Dietary Sucrose|Diethylnitrosamine|Ethanol|Fenofibrate|Folic Acid|Fructose|Genistein|Glucose|GW 4064|Methionine|Oleic Acid|perfluorohexanesulfonic acid|perfluoro-n-nonanoic acid|perfluorooctanoic acid|pirinixic acid|Rosiglitazone|sodium arsenite|Sodium Glutamate|Streptozocin|Tamoxi…	109.22	133
1509	Non-alcoholic Fatty Liver Disease	MESH:D065626		4-hydroxy-2-nonenal|Acetaminophen|alpha-naphthoflavone|Arsenic Trioxide|Benzo(a)pyrene|bisphenol A|Cadmium|Cadmium Chloride|Caffeine|Choline|Copper|Dextran Sulfate|Dietary Fats|Dimethylnitrosamine|Dust|Ethanol|Eucalyptol|Folic Acid|Genistein|geraniol|Methionine|perfluoro-n-nonanoic acid|perfluorooctanoic acid|pirinixic acid|Plant Extracts|Quercetin|Resveratrol|sodium arsenite|Streptozocin|Tamoxif…	109.17	135
4353	Non-alcoholic Fatty Liver Disease	MESH:D065626		2-methyl-2H-pyrazole-3-carboxylic acid (2-methyl-4-o-tolylazophenyl)amide|7,14-dihydroxydocosa-4,8,10,12,16,19-hexaenoic acid|Acetaminophen|Allopurinol|Arsenic Trioxide|Benzo(a)pyrene|Bile Acids and Salts|bisphenol A|Blood Glucose|Cadmium|Cadmium Chloride|Carvedilol|Cholesterol, Dietary|cobaltiprotoporphyrin|Copper|Dextran Sulfate|Dietary Fats|Diethylnitrosamine|Ethanol|Fatty Acids, Omega-3|Folic…	109.06	121
56729	Non-alcoholic Fatty Liver Disease	MESH:D065626		aroclor 1260|Arsenic Trioxide|Benzo(a)pyrene|bisphenol A|Cadmium Chloride|Cholesterol, Dietary|Choline|Dietary Fats|Dietary Sucrose|Fenofibrate|Folic Acid|Fructose|Genistein|Glucose|Iron|Methionine|Niacin|Olive Oil|perfluoro-n-nonanoic acid|perfluorooctanoic acid|Pioglitazone|Plant Extracts|Resveratrol|Rosiglitazone|Sodium Glutamate|Streptozocin|Testosterone|Tetrachlorodibenzodioxin|Tobacco Smoke…	109.05	121
1965	Non-alcoholic Fatty Liver Disease	MESH:D065626		4-hydroxy-2-nonenal|7,14-dihydroxydocosa-4,8,10,12,16,19-hexaenoic acid|Acetaminophen|alpha-naphthoflavone|Arsenic Trioxide|Benzo(a)pyrene|bisphenol A|Cadmium|Cadmium Chloride|Cholesterol|Copper|Dietary Fats|Ethanol|Folic Acid|Fructose|geraniol|Glucose|hydroquinone|Palmitates|Palmitic Acid|perfluorooctanoic acid|Phenylbutyrates|pirinixic acid|Plant Extracts|Quercetin|Raloxifene Hydrochloride|Resv…	109.04	134
63924	Non-alcoholic Fatty Liver Disease	MESH:D065626		Acetaminophen|Benzo(a)pyrene|bisphenol A|Cadmium|Cadmium Chloride|Choline|Dietary Fats|Dietary Sucrose|Dietary Sugars|Diethylnitrosamine|Dimethylnitrosamine|Ethanol|Folic Acid|Genistein|Oleic Acid|Palmitic Acid|perfluorohexanesulfonic acid|perfluoro-n-nonanoic acid|perfluorooctanoic acid|Pioglitazone|pirinixic acid|Plant Preparations|Quercetin|Rosiglitazone|sodium arsenite|Sodium Glutamate|Tetrac…	108.94	120
1839	Non-alcoholic Fatty Liver Disease	MESH:D065626		2-methyl-2H-pyrazole-3-carboxylic acid (2-methyl-4-o-tolylazophenyl)amide|4-hydroxy-2-nonenal|Acetaminophen|Arsenic Trioxide|Benzo(a)pyrene|bisphenol A|Blood Glucose|Cadmium|Cadmium Chloride|Carvedilol|Cholesterol|Choline|Copper|Dietary Fats|Ethanol|Folic Acid|Glucose|hydroquinone|Irinotecan|Methionine|perfluorooctanoic acid|pirinixic acid|Plant Extracts|Quercetin|Raloxifene Hydrochloride|Reactiv…	108.9	136
4128	Non-alcoholic Fatty Liver Disease	MESH:D065626		Acetaminophen|Arsenic Trioxide|Benzo(a)pyrene|bisphenol A|Cadmium|Cadmium Chloride|Caffeine|Choline|Copper|Dextran Sulfate|Diethylnitrosamine|Ethanol|Eucalyptol|Folic Acid|Fructose|Genistein|geraniol|Hydralazine|Iron|Methionine|Olanzapine|perfluorooctanoic acid|pirinixic acid|Plant Extracts|Quercetin|Reactive Oxygen Species|Resveratrol|Rosiglitazone|sodium arsenite|Sodium Glutamate|Tamoxifen|Test…	108.79	87
664	Non-alcoholic Fatty Liver Disease	MESH:D065626		4-hydroxy-2-nonenal|Acetaminophen|Arsenic Trioxide|Benzo(a)pyrene|Bezafibrate|bisphenol A|Cadmium|Cadmium Chloride|Caffeine|Copper|cyanoginosin LR|Dietary Carbohydrates|Dietary Fats|Dust|Ethanol|Fenofibrate|Folic Acid|Genistein|geraniol|Glucose|hydroquinone|Iron|Maneb|perfluorooctanoic acid|pirinixic acid|Quercetin|Rosiglitazone|sodium arsenite|Tamoxifen|Testosterone|Tetrachlorodibenzodioxin|Toba…	108.5	129
2149	Non-alcoholic Fatty Liver Disease	MESH:D065626		4-hydroxy-2-nonenal|Acetaminophen|Arsenic Trioxide|Benzo(a)pyrene|bisphenol A|Cadmium Chloride|Choline|Copper|Dextran Sulfate|Dietary Fats|Dimethylnitrosamine|Dust|Ethanol|Folic Acid|Genistein|Glucose|hydroquinone|Methionine|Niacin|perfluoro-n-nonanoic acid|pirinixic acid|Plant Extracts|Quercetin|Raloxifene Hydrochloride|Resveratrol|Rosiglitazone|sodium arsenite|Tamoxifen|Testosterone|Tetrachloro…	108.47	134
91319	Non-alcoholic Fatty Liver Disease	MESH:D065626		Acetaminophen|Benzo(a)pyrene|bisphenol A|Blood Glucose|Cadmium Chloride|Cholesterol, Dietary|Copper|Dextran Sulfate|Dietary Fats|Dietary Sucrose|Diethylnitrosamine|Ethanol|Folic Acid|Fructose|Genistein|Glucose|Pioglitazone|pirinixic acid|Quercetin|Resveratrol|Streptozocin|Testosterone|Tetrachlorodibenzodioxin|Tobacco Smoke Pollution|Triclosan|Tunicamycin|Valproic Acid	108.43	113
8856	Non-alcoholic Fatty Liver Disease	MESH:D065626		Acetaminophen|aroclor 1260|Benzo(a)pyrene|Bezafibrate|Bile Acids and Salts|bisphenol A|Cholesterol|Cholesterol, Dietary|Choline|Dextran Sulfate|Dietary Fats|Dietary Sucrose|Diethylnitrosamine|Endotoxins|Ethanol|Fatty Acids, Omega-3|Fenofibrate|Folic Acid|Genistein|Glucocorticoids|Glucose|GW 4064|Irinotecan|Lipids|Methionine|Orlistat|Palmitates|perfluorohexanesulfonic acid|perfluoro-n-nonanoic aci…	108.37	139
7019	Non-alcoholic Fatty Liver Disease	MESH:D065626		Acetaminophen|Arsenic Trioxide|Benzo(a)pyrene|bisphenol A|Blood Glucose|Cadmium|Cadmium Chloride|Caffeine|cobaltiprotoporphyrin|Copper|Dietary Fats|Dietary Sugars|Ethanol|Folic Acid|Fructose|Glucose|Oleic Acid|Palmitic Acid|perfluorooctanoic acid|Pioglitazone|pirinixic acid|Plant Extracts|Quercetin|Raloxifene Hydrochloride|Resveratrol|Rosiglitazone|sodium arsenite|Sodium Glutamate|Testosterone|Te…	108.31	120
960	Non-alcoholic Fatty Liver Disease	MESH:D065626		4-hydroxy-2-nonenal|Acetaminophen|Arsenic Trioxide|Benzo(a)pyrene|bisphenol A|Blood Glucose|Cadmium|Cadmium Chloride|Cholesterol, Dietary|Choline|Copper|cyanoginosin LR|Dextran Sulfate|Dietary Fats|Dietary Sucrose|Diethylnitrosamine|Dimethylnitrosamine|Dust|Ethanol|Folic Acid|Fructose|Genistein|Glucose|Methionine|N-(oxo-5,6-dihydrophenanthridin-2-yl)-N,N-dimethylacetamide hydrochloride|pirinixic …	108.27	142
7153	Non-alcoholic Fatty Liver Disease	MESH:D065626		4-hydroxy-2-nonenal|Acetaminophen|Arsenic Trioxide|Benzo(a)pyrene|bisphenol A|Blood Glucose|Cadmium|Cadmium Chloride|Caffeine|Cholesterol, Dietary|Copper|Dietary Fats|Dietary Sucrose|Diethylnitrosamine|Dimethylnitrosamine|Fenofibrate|Folic Acid|Fructose|Genistein|Glucose|hydroquinone|Irinotecan|N-(oxo-5,6-dihydrophenanthridin-2-yl)-N,N-dimethylacetamide hydrochloride|Palmitic Acid|perfluorooctano…	108.27	132
4982	Non-alcoholic Fatty Liver Disease	MESH:D065626		Acetaminophen|Arsenic Trioxide|Benzo(a)pyrene|bisphenol A|Cadmium|Cadmium Chloride|Choline|cobaltiprotoporphyrin|cyanoginosin LR|Diethylnitrosamine|Ethanol|Fenofibrate|Folic Acid|Genistein|Glucose|Methionine|Niacinamide|perfluoro-n-nonanoic acid|Pioglitazone|pirinixic acid|Plant Extracts|puerarin|Quercetin|Raloxifene Hydrochloride|Resveratrol|Rosiglitazone|sodium arsenite|Streptozocin|Tamoxifen|T…	108.18	79
3880	Non-alcoholic Fatty Liver Disease	MESH:D065626		24-norursodeoxycholic acid|Acetaminophen|Arsenic Trioxide|Benzo(a)pyrene|Bile Acids and Salts|bisphenol A|Cadmium|Cadmium Chloride|Cholesterol|Choline|Copper|Diethylnitrosamine|Dimethylnitrosamine|Ethanol|Folic Acid|Genistein|hydroquinone|Methionine|perfluorooctanoic acid|pirinixic acid|Plant Extracts|Quercetin|Resveratrol|sodium arsenite|Sodium Glutamate|Streptozocin|Tamoxifen|Testosterone|Tetra…	108.15	82
302	Non-alcoholic Fatty Liver Disease	MESH:D065626		Acetaminophen|Arsenic Trioxide|Benzo(a)pyrene|bisphenol A|Cadmium|Cadmium Chloride|Caffeine|Cholesterol|Choline|Chromium|Copper|cyanoginosin LR|Dietary Fats|Diethylnitrosamine|Dimethylnitrosamine|Folic Acid|Genistein|Hydralazine|Irinotecan|Iron|mancozeb|Methionine|Oleic Acid|Palmitic Acid|pirinixic acid|Quercetin|Resveratrol|Rosiglitazone|sodium arsenite|Tamoxifen|Testosterone|Tetrachlorodibenzod…	108.04	138
3082	Non-alcoholic Fatty Liver Disease	MESH:D065626		4-hydroxy-2-nonenal|Acetaminophen|Arsenic Trioxide|Benzo(a)pyrene|bisphenol A|Cadmium|Cadmium Chloride|Choline|Copper|Dietary Fats|Diethylnitrosamine|Dimethylnitrosamine|Ethanol|Folic Acid|Genistein|Lipids|Methionine|perfluorohexanesulfonic acid|perfluoro-n-nonanoic acid|perfluorooctanoic acid|pirinixic acid|Plant Extracts|Quercetin|Raloxifene Hydrochloride|Reactive Oxygen Species|Resveratrol|Ros…	107.97	136
23764	Non-alcoholic Fatty Liver Disease	MESH:D065626		Acetaminophen|Arsenic Trioxide|Benzo(a)pyrene|bisphenol A|Blood Glucose|Cadmium|Cadmium Chloride|Caffeine|Choline|Chromium|Copper|Dextran Sulfate|Dietary Sucrose|Diethylnitrosamine|Dimethylnitrosamine|Ethanol|Folic Acid|Genistein|geraniol|Glucose|hydroquinone|Methionine|obeticholic acid|perfluorooctanoic acid|pirinixic acid|Quercetin|Raloxifene Hydrochloride|Resveratrol|sodium arsenite|Tamoxifen|…	107.97	78
1052	Non-alcoholic Fatty Liver Disease	MESH:D065626		Acetaminophen|alpha-naphthoflavone|Arsenic Trioxide|Benzo(a)pyrene|bisphenol A|Blood Glucose|Cadmium Chloride|cyanoginosin LR|Dextran Sulfate|Dietary Fats|Dietary Sucrose|Dimethylnitrosamine|Ethanol|Folic Acid|Genistein|Glucose|Irinotecan|Maneb|Niacin|perfluoro-n-nonanoic acid|perfluorooctanoic acid|pirinixic acid|Quercetin|Reactive Oxygen Species|Resveratrol|Rosiglitazone|sodium arsenite|Strepto…	107.89	123
1999	Non-alcoholic Fatty Liver Disease	MESH:D065626		Acetaminophen|Arsenic Trioxide|Benzo(a)pyrene|bisphenol A|Cadmium|Choline|Copper|Dietary Fats|Ethanol|Folic Acid|Genistein|hydroquinone|Methionine|perfluoro-n-nonanoic acid|perfluorooctanoic acid|pirinixic acid|Plant Extracts|Quercetin|Raloxifene Hydrochloride|Resveratrol|sodium arsenite|Tamoxifen|Testosterone|Tetrachlorodibenzodioxin|Tobacco Smoke Pollution|tributyltin|Triclosan|Tunicamycin|Valp…	107.89	133
9619	Non-alcoholic Fatty Liver Disease	MESH:D065626		Acetaminophen|Benzo(a)pyrene|bisphenol A|Cadmium|Cadmium Chloride|Cholesterol|Copper|Dextran Sulfate|Dietary Fats|Diethylnitrosamine|Dimethylnitrosamine|Ethanol|Fenofibrate|Glucose|Linoleic Acid|Niacin|obeticholic acid|Oleic Acid|Palmitic Acid|perfluoro-n-nonanoic acid|perfluorooctanoic acid|pirinixic acid|Raloxifene Hydrochloride|Resveratrol|Rosiglitazone|sodium arsenite|Tamoxifen|Tetrachlorodib…	107.77	123
6714	Non-alcoholic Fatty Liver Disease	MESH:D065626		2-methyl-2H-pyrazole-3-carboxylic acid (2-methyl-4-o-tolylazophenyl)amide|4-hydroxy-2-nonenal|Acetaminophen|alpha-naphthoflavone|Arsenic Trioxide|Benzo(a)pyrene|bisphenol A|Cadmium|Cadmium Chloride|Caffeine|Cholesterol|Choline|cobaltiprotoporphyrin|Copper|Dietary Fats|Diethylnitrosamine|Ethanol|Eucalyptol|Folic Acid|Genistein|Glucose|hydroquinone|Iron|Methionine|perfluorooctanoic acid|Plant Extra…	107.76	138
3158	Non-alcoholic Fatty Liver Disease	MESH:D065626		Acetaminophen|Benzo(a)pyrene|Bezafibrate|bisphenol A|Cadmium|Cadmium Chloride|Copper|Dietary Fats|Diethylnitrosamine|Ethanol|Fatty Acids, Omega-3|Fenofibrate|Folic Acid|Fructose|Genistein|GW 4064|GW 501516|Iron|perfluorohexanesulfonic acid|perfluoro-n-nonanoic acid|perfluorooctanoic acid|pirinixic acid|Quercetin|Resveratrol|Rosiglitazone|sodium arsenite|Streptozocin|Tamoxifen|Tetrachlorodibenzodi…	107.67	127
6667	Non-alcoholic Fatty Liver Disease	MESH:D065626		Acetaminophen|alpha-naphthoflavone|Arsenic Trioxide|Benzo(a)pyrene|bisphenol A|Cadmium|Cadmium Chloride|Caffeine|Choline|Copper|cyanoginosin LR|Ethanol|Folic Acid|Genistein|Glucose|hydroquinone|Irinotecan|Iron|Methionine|N-(oxo-5,6-dihydrophenanthridin-2-yl)-N,N-dimethylacetamide hydrochloride|Plant Extracts|Quercetin|Reactive Oxygen Species|Resveratrol|Rosiglitazone|S-Adenosylhomocysteine|S-Aden…	107.45	82
1843	Non-alcoholic Fatty Liver Disease	MESH:D065626		Acetaminophen|Benzo(a)pyrene|bisphenol A|Cadmium|Cadmium Chloride|Choline|Copper|cyanoginosin LR|Dextran Sulfate|Dietary Fats|Diethylnitrosamine|Dimethylnitrosamine|Dust|Ethanol|Fatty Acids, Omega-3|Folic Acid|Genistein|Glucose|hydroquinone|Irinotecan|mancozeb|Maneb|Methionine|perfluorooctanoic acid|pirinixic acid|Plant Extracts|Quercetin|Resveratrol|Rosiglitazone|Silymarin|sodium arsenite|Tamoxi…	107.36	138
39	Non-alcoholic Fatty Liver Disease	MESH:D065626		2-methyl-2H-pyrazole-3-carboxylic acid (2-methyl-4-o-tolylazophenyl)amide|Acetaminophen|Arsenic Trioxide|Benzo(a)pyrene|bisphenol A|Cadmium|Cadmium Chloride|Caffeine|Copper|cyanoginosin LR|Dietary Fats|Dietary Sugars|Diethylnitrosamine|Ethanol|Folic Acid|GW 4064|Hydralazine|Oleic Acid|perfluorohexanesulfonic acid|perfluoro-n-nonanoic acid|perfluorooctanoic acid|Pioglitazone|pirinixic acid|Quercet…	107.25	123
3959	Non-alcoholic Fatty Liver Disease	MESH:D065626		Acetaminophen|Arsenic Trioxide|Benzo(a)pyrene|bisphenol A|Blood Glucose|Cadmium Chloride|Cholesterol, Dietary|Choline|cyanoginosin LR|Dietary Fats|Dietary Sucrose|Diethylnitrosamine|Ethanol|Folic Acid|Fructose|Genistein|Glucose|perfluorooctanoic acid|pirinixic acid|Plant Preparations|Quercetin|sodium arsenite|Tamoxifen|Testosterone|Tetrachlorodibenzodioxin|Tobacco Smoke Pollution|tributyltin|Tric…	107.25	132
6352	Non-alcoholic Fatty Liver Disease	MESH:D065626		24-norursodeoxycholic acid|4-hydroxy-2-nonenal|Acetaminophen|Arsenic Trioxide|Benzo(a)pyrene|Bezafibrate|bisphenol A|Cadmium|Cadmium Chloride|Cholesterol, Dietary|Choline|Copper|cyanoginosin LR|Dietary Fats|Diethylnitrosamine|Dimethylnitrosamine|Dust|Ethanol|Fenofibrate|Folic Acid|Glucose|hydroquinone|Iron|osteum|Palmitic Acid|perfluorooctanoic acid|Pioglitazone|pirinixic acid|Plant Extracts|Quer…	107.21	132
11001	Non-alcoholic Fatty Liver Disease	MESH:D065626		Acetaminophen|Arsenic Trioxide|Benzo(a)pyrene|Bezafibrate|bisphenol A|Cadmium Chloride|Copper|Dietary Fats|Diethylnitrosamine|Ethanol|Fenofibrate|Folic Acid|Fructose|Genistein|GW 4064|Niacin|Olanzapine|Oleic Acid|perfluorohexanesulfonic acid|perfluoro-n-nonanoic acid|perfluorooctanoic acid|pirinixic acid|Quercetin|Resveratrol|Rosiglitazone|sodium arsenite|Testosterone|Tetrachlorodibenzodioxin|Tob…	107.14	119
5600	Non-alcoholic Fatty Liver Disease	MESH:D065626		Acetaminophen|Arsenic Trioxide|Benzo(a)pyrene|bisphenol A|Cadmium|Cadmium Chloride|Copper|cyanoginosin LR|Dietary Fats|Dietary Sucrose|Folic Acid|Genistein|obeticholic acid|Palmitic Acid|perfluoro-n-nonanoic acid|perfluorooctanoic acid|Plant Extracts|Quercetin|Reactive Oxygen Species|Resveratrol|sodium arsenite|Streptozocin|Tamoxifen|Testosterone|Tetrachlorodibenzodioxin|Tobacco Smoke Pollution|T…	106.99	126
2	Non-alcoholic Fatty Liver Disease	MESH:D065626		Acetaminophen|Arsenic Trioxide|Benzo(a)pyrene|bisphenol A|Blood Glucose|Cadmium|Cadmium Chloride|Cholates|Cholesterol, Dietary|cocoa butter|Copper|Dietary Fats|Dietary Sucrose|Diethylnitrosamine|Dimethylnitrosamine|Fructose|Genistein|Glucose|Irinotecan|obeticholic acid|Olanzapine|perfluoro-n-nonanoic acid|perfluorooctanoic acid|pirinixic acid|Plant Preparations|Silymarin|sodium arsenite|Streptozo…	106.89	110
837	Non-alcoholic Fatty Liver Disease	MESH:D065626		4-hydroxy-2-nonenal|Acetaminophen|Arsenic Trioxide|Benzo(a)pyrene|bisphenol A|Cadmium Chloride|Cholesterol|Choline|Copper|Dietary Fats|Diethylnitrosamine|Dimethylnitrosamine|Fenofibrate|Folic Acid|GW 4064|hydroquinone|Irinotecan|Methionine|obeticholic acid|perfluorooctanoic acid|pirinixic acid|Plant Preparations|Quercetin|Raloxifene Hydrochloride|Resveratrol|Rosiglitazone|Streptozocin|Testosteron…	106.89	122
6194	Non-alcoholic Fatty Liver Disease	MESH:D065626		2-methyl-2H-pyrazole-3-carboxylic acid (2-methyl-4-o-tolylazophenyl)amide|Acetaminophen|Arsenic Trioxide|Benzo(a)pyrene|bisphenol A|Cadmium|Cadmium Chloride|Caffeine|Cholesterol|Choline|cyanoginosin LR|Dextran Sulfate|Dietary Fats|Diethylnitrosamine|Ethanol|Folic Acid|Genistein|Glucose|Methionine|Niacinamide|Orlistat|Palmitic Acid|perfluorooctanoic acid|Pioglitazone|pirinixic acid|Plant Extracts|…	106.68	120
376497	Non-alcoholic Fatty Liver Disease	MESH:D065626		Acetaminophen|Benzo(a)pyrene|Bezafibrate|bisphenol A|Cadmium|Cadmium Chloride|Dextran Sulfate|Dietary Carbohydrates|Dietary Fats|Ethanol|Fenofibrate|Folic Acid|Genistein|GW 4064|Oleic Acid|perfluorohexanesulfonic acid|perfluoro-n-nonanoic acid|perfluorooctanoic acid|Pioglitazone|pirinixic acid|Rosiglitazone|Sodium Glutamate|Streptozocin|Tamoxifen|Testosterone|Tetrachlorodibenzodioxin|Tobacco Smok…	106.65	117
8743	Non-alcoholic Fatty Liver Disease	MESH:D065626		24-norursodeoxycholic acid|Acetaminophen|Arsenic Trioxide|Benzo(a)pyrene|bisphenol A|Blood Glucose|Cadmium|Cadmium Chloride|Cholesterol|Chromium|Copper|Dietary Fats|Diethylnitrosamine|Dimethylnitrosamine|Dust|Ethanol|Genistein|Glucose|Irinotecan|Iron|N-(oxo-5,6-dihydrophenanthridin-2-yl)-N,N-dimethylacetamide hydrochloride|Orlistat|perfluoro-n-nonanoic acid|perfluorooctanoic acid|Plant Extracts|Q…	106.57	129
3605	Non-alcoholic Fatty Liver Disease	MESH:D065626		2-methyl-2H-pyrazole-3-carboxylic acid (2-methyl-4-o-tolylazophenyl)amide|4-(4-(3-adamantan-1-ylureido)cyclohexyloxy)benzoic acid|4-hydroxy-2-nonenal|Acetaminophen|Arsenic Trioxide|Benzo(a)pyrene|bisphenol A|Cadmium|Cadmium Chloride|Cholesterol, Dietary|Choline|Coal|Copper|cyanoginosin LR|Dextran Sulfate|Dietary Fats|Diethylnitrosamine|Dust|Ethanol|Folic Acid|Fructose|Genistein|geraniol|Glucose|h…	106.55	128
9474	Non-alcoholic Fatty Liver Disease	MESH:D065626		2-methyl-2H-pyrazole-3-carboxylic acid (2-methyl-4-o-tolylazophenyl)amide|4-hydroxy-2-nonenal|Acetaminophen|Arsenic Trioxide|Benzo(a)pyrene|bisphenol A|Cadmium|Cadmium Chloride|Copper|cyanoginosin LR|Dextran Sulfate|Dietary Fats|Dietary Sucrose|Ethanol|Folic Acid|Genistein|geraniol|Glucose|hydroquinone|obeticholic acid|Palmitic Acid|perfluorooctanoic acid|pirinixic acid|Quercetin|Raloxifene Hydro…	106.48	117
2908	Non-alcoholic Fatty Liver Disease	MESH:D065626		4-hydroxy-2-nonenal|Acetaminophen|Arsenic Trioxide|Benzo(a)pyrene|bisphenol A|Blood Glucose|Cadmium|Cadmium Chloride|Caffeine|Choline|CORT118335|Dietary Fats|Diethylnitrosamine|Dust|Ethanol|Folic Acid|Genistein|geraniol|Glucocorticoids|Glucose|Hydralazine|Irinotecan|Methionine|Palmitic Acid|perfluorooctanoic acid|pirinixic acid|Plant Extracts|Prednisolone|Quercetin|Raloxifene Hydrochloride|Reacti…	106.17	141
199	Non-alcoholic Fatty Liver Disease	MESH:D065626		Arsenic Trioxide|Benzo(a)pyrene|bisphenol A|Cadmium|Cadmium Chloride|Cholesterol, Dietary|Copper|cyanoginosin LR|Dabigatran|Dietary Fats|Dietary Sucrose|Dimethylnitrosamine|Dust|Ethanol|Folic Acid|Fructose|Glucose|Maneb|N-(oxo-5,6-dihydrophenanthridin-2-yl)-N,N-dimethylacetamide hydrochloride|perfluoro-n-nonanoic acid|pirinixic acid|Quercetin|Resveratrol|Rosiglitazone|sodium arsenite|Sulpiride|Te…	105.89	121
468	Non-alcoholic Fatty Liver Disease	MESH:D065626		2-methyl-2H-pyrazole-3-carboxylic acid (2-methyl-4-o-tolylazophenyl)amide|4-hydroxy-2-nonenal|Acetaminophen|Arsenic Trioxide|Benzo(a)pyrene|bisphenol A|Cadmium|Cadmium Chloride|Copper|cyanoginosin LR|Dietary Fats|Dietary Sucrose|Diethylnitrosamine|Ethanol|Fenofibrate|Fructose|geraniol|Glucose|Hydralazine|hydroquinone|Methionine|Orlistat|Palmitic Acid|perfluoro-n-nonanoic acid|perfluorooctanoic ac…	105.89	140
2180	Non-alcoholic Fatty Liver Disease	MESH:D065626		Acetaminophen|Arsenic Trioxide|Benzo(a)pyrene|Bezafibrate|bisphenol A|Cadmium|Cadmium Chloride|Choline|Chromium|Copper|Dietary Fats|Diethylnitrosamine|Dimethylnitrosamine|Ethanol|Fenofibrate|Iron|obeticholic acid|Oleic Acid|Palmitic Acid|perfluorohexanesulfonic acid|perfluoro-n-nonanoic acid|perfluorooctanoic acid|pirinixic acid|Prednisolone|Raloxifene Hydrochloride|Rosiglitazone|Silymarin|sodium…	105.66	137
2878	Non-alcoholic Fatty Liver Disease	MESH:D065626		Acetaminophen|Arsenic Trioxide|Benzo(a)pyrene|bisphenol A|Cadmium|Cadmium Chloride|Caffeine|Choline|cyanoginosin LR|Dextran Sulfate|Dietary Fats|Diethylnitrosamine|Ethanol|Fenofibrate|Folic Acid|Genistein|Irinotecan|Methionine|obeticholic acid|perfluorooctanoic acid|Pioglitazone|Plant Extracts|Plant Preparations|Quercetin|Resveratrol|sodium arsenite|Streptozocin|Testosterone|Tetrachlorodibenzodio…	105.53	119
17750	Non-alcoholic Fatty Liver Disease	MESH:D065626		4-hydroxy-2-nonenal|Acetaminophen|Benzo(a)pyrene|bisphenol A|Cadmium|Cadmium Chloride|Caffeine|Cholesterol|Choline|cobaltiprotoporphyrin|Copper|cyanoginosin LR|Dextran Sulfate|Dietary Fats|Diethylnitrosamine|Dimethylnitrosamine|Ethanol|Folic Acid|Iron|Methionine|Olive Oil|perfluorooctanoic acid|pirinixic acid|Quercetin|Reactive Oxygen Species|Rosiglitazone|sodium arsenite|Tamoxifen|Tetrachlorodib…	105.53	132
890	Non-alcoholic Fatty Liver Disease	MESH:D065626		2-methyl-2H-pyrazole-3-carboxylic acid (2-methyl-4-o-tolylazophenyl)amide|4-hydroxy-2-nonenal|Acetaminophen|Arsenic Trioxide|Benzo(a)pyrene|bisphenol A|Blood Glucose|Cadmium|Cadmium Chloride|Choline|Copper|Diethylnitrosamine|Dimethylnitrosamine|Dust|Folic Acid|Genistein|geraniol|GW 4064|Irinotecan|Iron|Methionine|N-(oxo-5,6-dihydrophenanthridin-2-yl)-N,N-dimethylacetamide hydrochloride|Orlistat|p…	105.46	84
6770	Non-alcoholic Fatty Liver Disease	MESH:D065626		Acetaminophen|alpha-naphthoflavone|Arsenic Trioxide|Benzo(a)pyrene|Bezafibrate|Bile Acids and Salts|bisphenol A|Cadmium|Cadmium Chloride|Caffeine|Cholesterol|Chromium|Copper|Dextran Sulfate|Dietary Fats|Diethylnitrosamine|Ethanol|Fatty Acids, Omega-3|Genistein|Glucocorticoids|Niacin|perfluoro-n-nonanoic acid|perfluorooctanoic acid|pirinixic acid|Plant Extracts|Quercetin|Resveratrol|Rosiglitazone|…	105.46	127
6374	Non-alcoholic Fatty Liver Disease	MESH:D065626		2-methyl-2H-pyrazole-3-carboxylic acid (2-methyl-4-o-tolylazophenyl)amide|4-hydroxy-2-nonenal|Acetaminophen|Arsenic Trioxide|Benzo(a)pyrene|Bezafibrate|bisphenol A|Cadmium|Cholesterol, Dietary|Choline|cyanoginosin LR|Dextran Sulfate|Dietary Fats|Dust|Folic Acid|Genistein|Glucose|GW 4064|Methionine|osteum|Palmitic Acid|Pioglitazone|pirinixic acid|Plant Extracts|Raloxifene Hydrochloride|Resveratrol…	105.4	128
2274	Non-alcoholic Fatty Liver Disease	MESH:D065626		Acetaminophen|Arsenic Trioxide|Benzo(a)pyrene|bisphenol A|Cadmium|Cadmium Chloride|Choline|Copper|Dextran Sulfate|Dietary Fats|Diethylnitrosamine|Dimethylnitrosamine|Ethanol|Folic Acid|Fructose|Genistein|Maneb|Methionine|perfluoro-n-nonanoic acid|perfluorooctanoic acid|pirinixic acid|Raloxifene Hydrochloride|Resveratrol|sodium arsenite|Tamoxifen|Testosterone|Tetrachlorodibenzodioxin|Tobacco Smoke…	105.09	134
4852	Non-alcoholic Fatty Liver Disease	MESH:D065626		Acarbose|Acetaminophen|Arsenic Trioxide|Benzo(a)pyrene|Bezafibrate|bisphenol A|Butter|Cadmium|Cholesterol, Dietary|Choline|Dextran Sulfate|Dietary Fats|Dietary Sucrose|Ethanol|Folic Acid|Fructose|Glucose|Margarine|Methionine|Olanzapine|Orlistat|Pioglitazone|pirinixic acid|Plant Extracts|Resveratrol|Rosiglitazone|Sodium Glutamate|Streptozocin|Tetrachlorodibenzodioxin|Tobacco Smoke Pollution|tribut…	105.09	129
1376	Non-alcoholic Fatty Liver Disease	MESH:D065626		Acetaminophen|Allopurinol|Benzo(a)pyrene|Bezafibrate|bisphenol A|Cadmium|Cadmium Chloride|Dietary Fats|Ethanol|Fatty Acids, Omega-3|Fenofibrate|Folic Acid|Glucose|GW 4064|Niacin|obeticholic acid|Olanzapine|Oleic Acid|Orlistat|perfluorohexanesulfonic acid|perfluoro-n-nonanoic acid|perfluorooctanoic acid|pirinixic acid|Quercetin|Rosiglitazone|sodium arsenite|Sodium Glutamate|Streptozocin|Tetrachlor…	105.07	113
3956	Non-alcoholic Fatty Liver Disease	MESH:D065626		Acetaminophen|Arsenic Trioxide|Benzo(a)pyrene|bisphenol A|Cadmium|Cadmium Chloride|Choline|Copper|cyanoginosin LR|Dietary Carbohydrates|Dietary Fats|Diethylnitrosamine|Dimethylnitrosamine|Fenofibrate|Folic Acid|Fructose|Genistein|Glucose|Hydralazine|Methionine|perfluorooctanoic acid|pirinixic acid|Quercetin|Reactive Oxygen Species|Resveratrol|Rosiglitazone|sodium arsenite|Tamoxifen|Tetrachlorodib…	105.07	137
7078	Non-alcoholic Fatty Liver Disease	MESH:D065626		Acetaminophen|Arsenic Trioxide|Benzo(a)pyrene|bisphenol A|Cadmium|Cadmium Chloride|Cholesterol|Chromium|Copper|Dextran Sulfate|Dietary Carbohydrates|Dietary Fats|Diethylnitrosamine|Dimethylnitrosamine|Ethanol|Folic Acid|Genistein|Glucose|hydroquinone|perfluoro-n-nonanoic acid|perfluorooctanoic acid|pirinixic acid|Plant Extracts|Raloxifene Hydrochloride|Resveratrol|Rosiglitazone|sodium arsenite|Ta…	104.94	123
3306	Non-alcoholic Fatty Liver Disease	MESH:D065626		2-methyl-2H-pyrazole-3-carboxylic acid (2-methyl-4-o-tolylazophenyl)amide|4-hydroxy-2-nonenal|Acetaminophen|Arsenic Trioxide|Benzo(a)pyrene|bisphenol A|Cadmium|Cadmium Chloride|Choline|Copper|Dietary Fats|Diethylnitrosamine|Ethanol|Folic Acid|Genistein|geraniol|hydroquinone|Methionine|perfluoro-n-nonanoic acid|perfluorooctanoic acid|pirinixic acid|Quercetin|Resveratrol|Rosiglitazone|sodium arseni…	104.91	132
84722	Non-alcoholic Fatty Liver Disease	MESH:D065626		Acetaminophen|Benzo(a)pyrene|bisphenol A|Cadmium|Caffeine|Cholesterol|Choline|Copper|Dietary Fats|Diethylnitrosamine|Ethanol|Folic Acid|hydroquinone|Methionine|perfluorohexanesulfonic acid|perfluorooctanoic acid|pirinixic acid|Plant Extracts|Quercetin|Resveratrol|sodium arsenite|Streptozocin|Tamoxifen|Testosterone|Tetrachlorodibenzodioxin|Tobacco Smoke Pollution|Tunicamycin|Valproic Acid	104.83	131
26227	Non-alcoholic Fatty Liver Disease	MESH:D065626		4-hydroxy-2-nonenal|Acetaminophen|Arsenic Trioxide|Benzo(a)pyrene|bisphenol A|Cadmium|Cadmium Chloride|Cholesterol, Dietary|Choline|Copper|Dietary Fats|Dietary Sucrose|Diethylnitrosamine|Dimethylnitrosamine|Ethanol|Fenofibrate|Folic Acid|Fructose|Glucose|Methionine|perfluoro-n-nonanoic acid|perfluorooctanoic acid|pirinixic acid|Prednisolone|Quercetin|Silymarin|sodium arsenite|Tamoxifen|Tetrachlor…	104.79	137
4321	Non-alcoholic Fatty Liver Disease	MESH:D065626		Acetaminophen|Arsenic Trioxide|Benzo(a)pyrene|bisphenol A|Blood Glucose|Cadmium Chloride|Cholesterol, Dietary|Choline|Copper|cyanoginosin LR|Dextran Sulfate|Dietary Fats|Dietary Sucrose|Diethylnitrosamine|Ethanol|Folic Acid|Fructose|Genistein|Glucose|Lipids|Methionine|Pioglitazone|Prednisolone|Quercetin|Raloxifene Hydrochloride|Tamoxifen|Testosterone|Tetrachlorodibenzodioxin|Thioctic Acid|Tobacco…	104.73	130
57817	Non-alcoholic Fatty Liver Disease	MESH:D065626		2-methyl-2H-pyrazole-3-carboxylic acid (2-methyl-4-o-tolylazophenyl)amide|Acetaminophen|Benzo(a)pyrene|bisphenol A|Blood Glucose|Cadmium|Cadmium Chloride|Cholesterol, Dietary|Copper|Dietary Sucrose|Diethylnitrosamine|Ethanol|Folic Acid|Fructose|Genistein|Glucose|Iron|Palmitic Acid|perfluorooctanoic acid|pirinixic acid|Plant Extracts|Plant Preparations|Quercetin|Resveratrol|sodium arsenite|Strepto…	104.59	74
8309	Non-alcoholic Fatty Liver Disease	MESH:D065626		Acetaminophen|Benzo(a)pyrene|bisphenol A|Cadmium|Cadmium Chloride|Copper|Dietary Fats|Dietary Sugars|Diethylnitrosamine|Dimethylnitrosamine|Fenofibrate|Genistein|Glucose|GW 4064|obeticholic acid|Oleic Acid|perfluorohexanesulfonic acid|perfluoro-n-nonanoic acid|perfluorooctanoic acid|pirinixic acid|Quercetin|sodium arsenite|Tamoxifen|Testosterone|Tetrachlorodibenzodioxin|Tobacco Smoke Pollution|Tr…	104.57	118
1278	Non-alcoholic Fatty Liver Disease	MESH:D065626		Acetaminophen|Arsenic Trioxide|Benzo(a)pyrene|bisphenol A|Blood Glucose|Cadmium|Cadmium Chloride|Choline|cobaltiprotoporphyrin|Copper|Dextran Sulfate|Dietary Fats|Diethylnitrosamine|Dimethylnitrosamine|Ethanol|Folic Acid|Genistein|Glucose|Methionine|Niacinamide|perfluorooctanoic acid|Plant Extracts|Plant Preparations|Quercetin|Raloxifene Hydrochloride|Resveratrol|Rosiglitazone|S-Adenosylhomocyste…	104.51	126
9927	Non-alcoholic Fatty Liver Disease	MESH:D065626		Acetaminophen|Arsenic Trioxide|Benzo(a)pyrene|bisphenol A|Blood Glucose|Cadmium|Cadmium Chloride|carnosol|Copper|Dietary Fats|Dietary Sucrose|Ethanol|Fenofibrate|Folic Acid|Fructose|Genistein|Glucose|GW 4064|N-(oxo-5,6-dihydrophenanthridin-2-yl)-N,N-dimethylacetamide hydrochloride|Palmitic Acid|perfluorooctanoic acid|pirinixic acid|Reactive Oxygen Species|Resveratrol|Rosiglitazone|sodium arsenite…	104.43	126
8870	Non-alcoholic Fatty Liver Disease	MESH:D065626		4-hydroxy-2-nonenal|Acetaminophen|Benzo(a)pyrene|bisphenol A|Cadmium|Cadmium Chloride|Choline|Copper|Dextran Sulfate|Dietary Fats|Diethylnitrosamine|Dust|Ethanol|Folic Acid|Genistein|hydroquinone|Irinotecan|Maneb|Methionine|perfluorooctanoic acid|Plant Extracts|Quercetin|Raloxifene Hydrochloride|Reactive Oxygen Species|Resveratrol|Rosiglitazone|sodium arsenite|Tamoxifen|Tetrachlorodibenzodioxin|T…	104.34	138
23410	Non-alcoholic Fatty Liver Disease	MESH:D065626		4-hydroxy-2-nonenal|Acetaminophen|Arsenic Trioxide|Benzo(a)pyrene|bisphenol A|Cadmium|Caffeine|Choline|Dietary Fats|Ethanol|Folic Acid|Glucose|hydroquinone|mancozeb|Maneb|Methionine|Niacinamide|N-(oxo-5,6-dihydrophenanthridin-2-yl)-N,N-dimethylacetamide hydrochloride|Palmitic Acid|perfluorooctanoic acid|Reactive Oxygen Species|Resveratrol|Rosiglitazone|sodium arsenite|Tetrachlorodibenzodioxin|Thi…	104.32	122
10257	Non-alcoholic Fatty Liver Disease	MESH:D065626		24-norursodeoxycholic acid|Acetaminophen|Arsenic Trioxide|Benzo(a)pyrene|Bezafibrate|Bile Acids and Salts|bisphenol A|Cadmium Chloride|Caffeine|Carvedilol|Choline|Dextran Sulfate|Dietary Fats|Diethylnitrosamine|Ethanol|Fenofibrate|Folic Acid|Irinotecan|Methionine|obeticholic acid|perfluoro-n-nonanoic acid|perfluorooctanoic acid|pirinixic acid|Quercetin|Reactive Oxygen Species|Resveratrol|Silymari…	104.18	130
43	Non-alcoholic Fatty Liver Disease	MESH:D065626		2-methyl-2H-pyrazole-3-carboxylic acid (2-methyl-4-o-tolylazophenyl)amide|Acetaminophen|Arsenic Trioxide|Benzo(a)pyrene|bisphenol A|Cadmium|Cadmium Chloride|Caffeine|Cholesterol|Cholesterol, Dietary|Choline|Copper|Dextran Sulfate|Dietary Fats|Ethanol|Folic Acid|Fructose|Genistein|geraniol|Glucose|Irinotecan|Iron|mancozeb|Maneb|Niacin|Orlistat|pirinixic acid|Plant Extracts|Plant Preparations|Predn…	104.14	134
9201	Non-alcoholic Fatty Liver Disease	MESH:D065626		Acetaminophen|Arsenic Trioxide|Benzo(a)pyrene|bisphenol A|Cholesterol, Dietary|Choline|Copper|Dietary Fats|Dietary Sucrose|Diethylnitrosamine|Ethanol|Folic Acid|Fructose|Genistein|Glucose|Methionine|Olanzapine|perfluoro-n-nonanoic acid|perfluorooctanoic acid|pirinixic acid|Plant Extracts|Resveratrol|Rosiglitazone|sodium arsenite|Testosterone|Tetrachlorodibenzodioxin|Tobacco Smoke Pollution|tribut…	104.1	122
58	Non-alcoholic Fatty Liver Disease	MESH:D065626		2-methyl-2H-pyrazole-3-carboxylic acid (2-methyl-4-o-tolylazophenyl)amide|4-hydroxy-2-nonenal|Acetaminophen|Benzo(a)pyrene|bisphenol A|Blood Glucose|Cadmium|Cadmium Chloride|Cholesterol, Dietary|Choline|Dietary Fats|Dietary Sucrose|Ethanol|Folic Acid|Fructose|Genistein|Glucose|Hydralazine|Methionine|perfluorooctanoic acid|Pioglitazone|pirinixic acid|Quercetin|Resveratrol|Silymarin|sodium arsenite…	104.03	124
337	Non-alcoholic Fatty Liver Disease	MESH:D065626		Acetaminophen|Benzo(a)pyrene|bisphenol A|Cadmium|Choline|Copper|Dextran Sulfate|Dietary Fats|Dietary Sucrose|Diethylnitrosamine|Dimethylnitrosamine|Fenofibrate|Folic Acid|Fructose|Methionine|Olanzapine|Oleic Acid|perfluorohexanesulfonic acid|perfluoro-n-nonanoic acid|perfluorooctanoic acid|pirinixic acid|Quercetin|Resveratrol|Rosiglitazone|sodium arsenite|Streptozocin|Tamoxifen|Tetrachlorodibenzo…	104.03	134
9314	Non-alcoholic Fatty Liver Disease	MESH:D065626		Acetaminophen|Arsenic Trioxide|Benzo(a)pyrene|bisphenol A|Cadmium|Cadmium Chloride|Caffeine|Choline|Copper|cyanoginosin LR|Dietary Carbohydrates|Dietary Fats|Diethylnitrosamine|Ethanol|Folic Acid|Genistein|geraniol|hydroquinone|Irinotecan|Methionine|Niacinamide|perfluoro-n-nonanoic acid|pirinixic acid|Quercetin|Resveratrol|Rosiglitazone|sodium arsenite|Streptozocin|Testosterone|Tetrachlorodibenzo…	103.94	123
6713	Non-alcoholic Fatty Liver Disease	MESH:D065626		Acetaminophen|Arsenic Trioxide|Benzo(a)pyrene|bisphenol A|Cadmium|Cadmium Chloride|Caffeine|Cholesterol|Cholesterol, Dietary|Copper|Dietary Fats|Dietary Sucrose|Diethylnitrosamine|Dimethylnitrosamine|Ethanol|Fenofibrate|Folic Acid|Genistein|perfluoro-n-nonanoic acid|perfluorooctanoic acid|pirinixic acid|Plant Extracts|Quercetin|Resveratrol|Rosiglitazone|sodium arsenite|Tamoxifen|Testosterone|Tetr…	103.8	127
246213	Non-alcoholic Fatty Liver Disease	MESH:D065626		Acetaminophen|Benzo(a)pyrene|bisphenol A|Cholesterol, Dietary|Choline|Dextran Sulfate|Dietary Fats|Dietary Sucrose|Diethylnitrosamine|Folic Acid|Fructose|Glucose|Maneb|Methionine|Pioglitazone|pirinixic acid|Plant Extracts|Resveratrol|Rosiglitazone|sodium arsenite|Tamoxifen|Tetrachlorodibenzodioxin|Tobacco Smoke Pollution|tributyltin|Valproic Acid	103.39	132
4719	Non-alcoholic Fatty Liver Disease	MESH:D065626		2-methyl-2H-pyrazole-3-carboxylic acid (2-methyl-4-o-tolylazophenyl)amide|Acetaminophen|alpha-naphthoflavone|Arsenic Trioxide|Benzo(a)pyrene|bisphenol A|Blood Glucose|Cadmium|Cadmium Chloride|Copper|Diethylnitrosamine|Ethanol|Folic Acid|Genistein|Iron|perfluoro-n-nonanoic acid|perfluorooctanoic acid|pirinixic acid|Plant Extracts|Quercetin|Resveratrol|Rosiglitazone|sodium arsenite|Sodium Glutamate…	103.23	51
27242	Non-alcoholic Fatty Liver Disease	MESH:D065626		Acetaminophen|Arsenic Trioxide|Benzo(a)pyrene|bisphenol A|Cadmium|Cadmium Chloride|Caffeine|Choline|Copper|Dietary Sucrose|Diethylnitrosamine|Ethanol|Fenofibrate|Folic Acid|Genistein|Maneb|Methionine|perfluoro-n-nonanoic acid|perfluorooctanoic acid|pirinixic acid|Quercetin|Raloxifene Hydrochloride|Resveratrol|Rosiglitazone|sodium arsenite|Tamoxifen|Tetrachlorodibenzodioxin|Tunicamycin|Valproic Ac…	103.23	71
2752	Non-alcoholic Fatty Liver Disease	MESH:D065626		Acetaminophen|Allopurinol|Arsenic Trioxide|Benzo(a)pyrene|bisphenol A|Cadmium|Cadmium Chloride|Choline|Copper|cyanoginosin LR|Dietary Fats|Diethylnitrosamine|Ethanol|Folic Acid|Fructose|Genistein|Glucose|hydroquinone|Methionine|perfluoro-n-nonanoic acid|perfluorooctanoic acid|pirinixic acid|Plant Extracts|Quercetin|Raloxifene Hydrochloride|Reactive Oxygen Species|Resveratrol|sodium arsenite|Strep…	103.2	137
1435	Non-alcoholic Fatty Liver Disease	MESH:D065626		Acetaminophen|Benzo(a)pyrene|bisphenol A|Cadmium|Cadmium Chloride|Cholesterol|Choline|cobaltiprotoporphyrin|Copper|Dextran Sulfate|Dietary Fats|Dimethylnitrosamine|Dust|Ethanol|Folic Acid|Genistein|GW 4064|perfluorohexanesulfonic acid|perfluoro-n-nonanoic acid|perfluorooctanoic acid|pirinixic acid|Plant Extracts|Raloxifene Hydrochloride|Resveratrol|Rosiglitazone|sodium arsenite|Sodium Glutamate|T…	103.19	130
2634	Non-alcoholic Fatty Liver Disease	MESH:D065626		Acetaminophen|Benzo(a)pyrene|bisphenol A|Blood Glucose|Cadmium|Cadmium Chloride|Cholesterol|Cholesterol, Dietary|Choline|Dietary Fats|Dietary Sucrose|Diethylnitrosamine|Dimethylnitrosamine|Ethanol|Fructose|Genistein|Glucose|hydroquinone|perfluoro-n-nonanoic acid|pirinixic acid|Plant Extracts|Resveratrol|Rosiglitazone|S-Adenosylmethionine|sodium arsenite|Testosterone|Tetrachlorodibenzodioxin|Tobac…	103.18	125
7128	Non-alcoholic Fatty Liver Disease	MESH:D065626		4-hydroxy-2-nonenal|Acetaminophen|Arsenic Trioxide|Benzo(a)pyrene|bisphenol A|Cadmium|Cadmium Chloride|Caffeine|Cholates|Cholesterol, Dietary|Choline|Chromium|cocoa butter|Copper|Dietary Fats|Dust|Ethanol|Folic Acid|Maneb|Methionine|perfluoro-n-nonanoic acid|perfluorooctanoic acid|pirinixic acid|Plant Extracts|Quercetin|Raloxifene Hydrochloride|Resveratrol|sodium arsenite|Testosterone|Tetrachloro…	103.07	125
344	Non-alcoholic Fatty Liver Disease	MESH:D065626		Acetaminophen|Benzo(a)pyrene|Bezafibrate|bisphenol A|Cadmium|Cadmium Chloride|Caffeine|Choline|Copper|Dextran Sulfate|Dietary Fats|Diethylnitrosamine|Ethanol|Folic Acid|Methionine|obeticholic acid|perfluorooctanoic acid|Pioglitazone|Plant Preparations|Quercetin|sodium arsenite|Sodium Glutamate|Tetrachlorodibenzodioxin|Triclosan|Triglycerides|Tunicamycin|Valproic Acid	102.88	120
721	Non-alcoholic Fatty Liver Disease	MESH:D065626		Acetaminophen|Arsenic Trioxide|Benzo(a)pyrene|bisphenol A|Cadmium|Cadmium Chloride|Cholesterol, Dietary|Choline|Copper|Dextran Sulfate|Dietary Fats|Dietary Sucrose|Diethylnitrosamine|Ethanol|Folic Acid|Fructose|Glucose|Methionine|Olanzapine|perfluorooctanoic acid|pirinixic acid|Resveratrol|sodium arsenite|Streptozocin|Testosterone|Tetrachlorodibenzodioxin|Thioctic Acid|Tobacco Smoke Pollution	102.83	120
3992	Non-alcoholic Fatty Liver Disease	MESH:D065626		Acetaminophen|Benzo(a)pyrene|Bezafibrate|bisphenol A|Cadmium Chloride|Choline|cyanoginosin LR|Dextran Sulfate|Dietary Fats|Dietary Sucrose|Diethylnitrosamine|Ethanol|Fatty Acids, Omega-3|Fenofibrate|Folic Acid|geraniol|Margarine|Methionine|perfluorooctanoic acid|pirinixic acid|Plant Extracts|Resveratrol|Rosiglitazone|Sodium Glutamate|Streptozocin|Tamoxifen|Testosterone|Tetrachlorodibenzodioxin|To…	102.8	129
3727	Non-alcoholic Fatty Liver Disease	MESH:D065626		4-hydroxy-2-nonenal|Acetaminophen|Arsenic Trioxide|Benzo(a)pyrene|bisphenol A|Cadmium|Cadmium Chloride|Caffeine|Choline|Copper|cyanoginosin LR|Dietary Fats|Dust|Folic Acid|Genistein|geraniol|Methionine|obeticholic acid|perfluoro-n-nonanoic acid|perfluorooctanoic acid|pirinixic acid|Plant Extracts|Quercetin|Reactive Oxygen Species|Resveratrol|sodium arsenite|Tamoxifen|Tetrachlorodibenzodioxin|Toba…	102.74	136
6678	Non-alcoholic Fatty Liver Disease	MESH:D065626		Acetaminophen|Benzo(a)pyrene|bisphenol A|Cadmium|Cadmium Chloride|Choline|cobaltiprotoporphyrin|Copper|Dextran Sulfate|Dietary Fats|Diethylnitrosamine|Dimethylnitrosamine|Dust|Ethanol|Folic Acid|Genistein|Glucose|Irinotecan|Methionine|perfluoro-n-nonanoic acid|perfluorooctanoic acid|Plant Extracts|Raloxifene Hydrochloride|Resveratrol|Rosiglitazone|sodium arsenite|Streptozocin|Testosterone|Tetrach…	102.74	122
7069	Non-alcoholic Fatty Liver Disease	MESH:D065626		Acetaminophen|Benzo(a)pyrene|Bezafibrate|bisphenol A|Cadmium Chloride|Caffeine|Choline|Copper|cyanoginosin LR|Dietary Fats|Diethylnitrosamine|Fatty Acids, Omega-3|Fenofibrate|Folic Acid|Fructose|Genistein|Methionine|Oleic Acid|perfluoro-n-nonanoic acid|perfluorooctanoic acid|Pioglitazone|pirinixic acid|Resveratrol|Rosiglitazone|sodium arsenite|Streptozocin|Tamoxifen|Testosterone|Tetrachlorodibenz…	102.74	135
5292	Non-alcoholic Fatty Liver Disease	MESH:D065626		Acetaminophen|Arsenic Trioxide|Benzo(a)pyrene|bisphenol A|Cadmium Chloride|Choline|Chromium|Copper|Dietary Fats|Diethylnitrosamine|Dimethylnitrosamine|Dust|Folic Acid|Genistein|Glucose|hydroquinone|Iron|Methionine|N-(oxo-5,6-dihydrophenanthridin-2-yl)-N,N-dimethylacetamide hydrochloride|perfluorooctanoic acid|pirinixic acid|Plant Extracts|Raloxifene Hydrochloride|Resveratrol|sodium arsenite|Tamox…	102.66	131
10864	Non-alcoholic Fatty Liver Disease	MESH:D065626		Acetaminophen|Allopurinol|Benzo(a)pyrene|bisphenol A|Cadmium|Cadmium Chloride|Cholesterol, Dietary|Choline|cyanoginosin LR|Dietary Fats|Dietary Sucrose|Diethylnitrosamine|Folic Acid|Fructose|Glucose|GW 501516|Methionine|Niacin|Orotic Acid|perfluoro-n-nonanoic acid|perfluorooctanoic acid|pirinixic acid|Resveratrol|Rosiglitazone|sodium arsenite|Tamoxifen|Testosterone|Tetrachlorodibenzodioxin|Tobacc…	102.61	136
140809	Non-alcoholic Fatty Liver Disease	MESH:D065626		4-hydroxy-2-nonenal|Acetaminophen|Arsenic Trioxide|Benzo(a)pyrene|bisphenol A|Cadmium|Cadmium Chloride|Choline|Copper|cyanoginosin LR|Dietary Fats|Diethylnitrosamine|Ethanol|Fenofibrate|Folic Acid|Genistein|Hydralazine|Methionine|omaveloxolone|perfluorohexanesulfonic acid|perfluoro-n-nonanoic acid|perfluorooctanoic acid|pirinixic acid|Plant Extracts|Prednisolone|Quercetin|Reactive Oxygen Species|…	102.52	123
7167	Non-alcoholic Fatty Liver Disease	MESH:D065626		2-methyl-2H-pyrazole-3-carboxylic acid (2-methyl-4-o-tolylazophenyl)amide|4-hydroxy-2-nonenal|Acetaminophen|alpha-naphthoflavone|Arsenic Trioxide|Benzo(a)pyrene|bisphenol A|Cadmium|Cadmium Chloride|Caffeine|cyanoginosin LR|Dextran Sulfate|Dietary Carbohydrates|Diethylnitrosamine|Ethanol|Folic Acid|Genistein|Hydralazine|mancozeb|Pioglitazone|pirinixic acid|Quercetin|Resveratrol|Rosiglitazone|sodiu…	102.5	60
4322	Non-alcoholic Fatty Liver Disease	MESH:D065626		acanthoic acid|Acetaminophen|Arsenic Trioxide|Benzo(a)pyrene|bisphenol A|Cadmium|Cadmium Chloride|Caffeine|Choline|cobaltiprotoporphyrin|Copper|cyanoginosin LR|Dextran Sulfate|Dietary Fats|Diethylnitrosamine|Dimethylnitrosamine|Dust|Ethanol|Folic Acid|Glucocorticoids|Methionine|Pioglitazone|Plant Extracts|Quercetin|Raloxifene Hydrochloride|Resveratrol|Rosiglitazone|sodium arsenite|Streptozocin|Te…	102.45	123
1580	Non-alcoholic Fatty Liver Disease	MESH:D065626		2-methyl-2H-pyrazole-3-carboxylic acid (2-methyl-4-o-tolylazophenyl)amide|Acetaminophen|Benzo(a)pyrene|Bezafibrate|bisphenol A|Cadmium Chloride|Caffeine|Copper|Dextran Sulfate|Dietary Fats|Diethylnitrosamine|Ethanol|Fenofibrate|Folic Acid|Genistein|Irinotecan|perfluoro-n-nonanoic acid|perfluorooctanoic acid|pirinixic acid|Plant Extracts|Resveratrol|Rosiglitazone|sodium arsenite|Tamoxifen|Testoste…	102.38	120
383	Non-alcoholic Fatty Liver Disease	MESH:D065626		Acetaminophen|Arsenic Trioxide|Benzo(a)pyrene|bisphenol A|Blood Glucose|Cadmium|Cadmium Chloride|Choline|Copper|Dextran Sulfate|Dietary Fats|Diethylnitrosamine|Folic Acid|Genistein|Glucose|hydroquinone|Maneb|Methionine|Oleic Acid|Palmitic Acid|perfluoro-n-nonanoic acid|perfluorooctanoic acid|pirinixic acid|Plant Extracts|Quercetin|Resveratrol|Rosiglitazone|sodium arsenite|Streptozocin|Tamoxifen|T…	102.33	135
5447	Non-alcoholic Fatty Liver Disease	MESH:D065626		Acetaminophen|Benzo(a)pyrene|Bezafibrate|bisphenol A|Cadmium Chloride|Caffeine|Copper|Dietary Fats|Dietary Sucrose|Diethylnitrosamine|Dimethylnitrosamine|Dust|Ethanol|Fenofibrate|Folic Acid|geraniol|Irinotecan|Iron|perfluorohexanesulfonic acid|perfluoro-n-nonanoic acid|perfluorooctanoic acid|Pioglitazone|pirinixic acid|Plant Extracts|Quercetin|Resveratrol|Rosiglitazone|sodium arsenite|Streptozoci…	102.24	126
6890	Non-alcoholic Fatty Liver Disease	MESH:D065626		Acetaminophen|Arsenic Trioxide|Benzo(a)pyrene|bisphenol A|Cadmium|Cadmium Chloride|Cholesterol, Dietary|Dextran Sulfate|Dietary Sucrose|Diethylnitrosamine|Dimethylnitrosamine|Ethanol|Fructose|Glucose|Maneb|Palmitic Acid|perfluorohexanesulfonic acid|perfluoro-n-nonanoic acid|perfluorooctanoic acid|pirinixic acid|Quercetin|Resveratrol|sodium arsenite|Tamoxifen|Testosterone|Tetrachlorodibenzodioxin|…	102.24	64
972	Non-alcoholic Fatty Liver Disease	MESH:D065626		2-methyl-2H-pyrazole-3-carboxylic acid (2-methyl-4-o-tolylazophenyl)amide|Acetaminophen|Arsenic Trioxide|Benzo(a)pyrene|bisphenol A|Cadmium|Cadmium Chloride|Caffeine|Cholesterol, Dietary|Choline|Copper|cyanoginosin LR|Dextran Sulfate|Dietary Fats|Dietary Sucrose|Diethylnitrosamine|Dimethylnitrosamine|Ethanol|Fructose|Genistein|Glucose|Iron|pirinixic acid|Quercetin|Raloxifene Hydrochloride|Resvera…	102.17	125
2730	Non-alcoholic Fatty Liver Disease	MESH:D065626		4-hydroxy-2-nonenal|Acetaminophen|Arsenic Trioxide|Benzo(a)pyrene|bisphenol A|Cadmium|Cadmium Chloride|carnosol|Choline|Copper|Dextran Sulfate|Dietary Fats|Diethylnitrosamine|Ethanol|Fenofibrate|Folic Acid|Genistein|GW 4064|hydroquinone|Iron|Linoleic Acid|Methionine|monascin|obeticholic acid|perfluoro-n-nonanoic acid|perfluorooctanoic acid|Quercetin|Reactive Oxygen Species|Resveratrol|Rosiglitazo…	102.16	124
94240	Non-alcoholic Fatty Liver Disease	MESH:D065626		4-hydroxy-2-nonenal|Acetaminophen|Arsenic Trioxide|Benzo(a)pyrene|bisphenol A|Blood Glucose|Cadmium|Cadmium Chloride|Cholesterol, Dietary|Choline|Copper|Dietary Sucrose|Folic Acid|Fructose|Glucose|Methionine|pirinixic acid|Plant Extracts|sodium arsenite|Tamoxifen|Testosterone|Tetrachlorodibenzodioxin|Tobacco Smoke Pollution|tributyltin|Triclosan|Valproic Acid	102	75
9817	Non-alcoholic Fatty Liver Disease	MESH:D065626		Acetaminophen|Arsenic Trioxide|Benzo(a)pyrene|bisphenol A|Blood Glucose|Cadmium|Cadmium Chloride|Choline|Copper|cyanoginosin LR|Dietary Carbohydrates|Dietary Fats|Diethylnitrosamine|Ethanol|Folic Acid|Genistein|Glucose|hydroquinone|Methionine|monascin|Niacinamide|pirinixic acid|Plant Extracts|Plant Preparations|Quercetin|Reactive Oxygen Species|Resveratrol|Rosiglitazone|Silymarin|sodium arsenite|…	101.99	127
4314	Non-alcoholic Fatty Liver Disease	MESH:D065626		Acetaminophen|alpha-naphthoflavone|Benzo(a)pyrene|bisphenol A|Cadmium|Cadmium Chloride|Choline|cobaltiprotoporphyrin|Copper|Dextran Sulfate|Dietary Fats|Diethylnitrosamine|Ethanol|Folic Acid|Genistein|geraniol|Glucose|hydroquinone|Methionine|pirinixic acid|Plant Extracts|Quercetin|Raloxifene Hydrochloride|Resveratrol|Rosiglitazone|sodium arsenite|Streptozocin|Tamoxifen|Testosterone|Tetrachlorodib…	101.97	131
2495	Non-alcoholic Fatty Liver Disease	MESH:D065626		Acetaminophen|Arsenic Trioxide|Benzo(a)pyrene|bisphenol A|Cadmium|Cadmium Chloride|Copper|Dietary Fats|Dietary Sugars|Diethylnitrosamine|Dust|Ethanol|Folic Acid|Fructose|Glucose|Hydralazine|hydroquinone|Iron|Niacinamide|Oleic Acid|omaveloxolone|Palmitic Acid|perfluoro-n-nonanoic acid|perfluorooctanoic acid|pirinixic acid|Plant Extracts|Reactive Oxygen Species|Resveratrol|sodium arsenite|Streptozo…	101.96	118
1028	Non-alcoholic Fatty Liver Disease	MESH:D065626		4-hydroxy-2-nonenal|Acetaminophen|Benzo(a)pyrene|bisphenol A|Cadmium|Cadmium Chloride|Choline|Copper|Dextran Sulfate|Diethylnitrosamine|Ethanol|Folic Acid|Genistein|hydroquinone|Iron|Methionine|Pioglitazone|pirinixic acid|Quercetin|Reactive Oxygen Species|Resveratrol|Rosiglitazone|Silymarin|sodium arsenite|Sodium Glutamate|Testosterone|Tetrachlorodibenzodioxin|Tobacco Smoke Pollution|Triclosan|Tu…	101.84	63
27113	Non-alcoholic Fatty Liver Disease	MESH:D065626		4-hydroxy-2-nonenal|Acetaminophen|Arsenic Trioxide|Benzo(a)pyrene|bisphenol A|Cadmium|Cadmium Chloride|Caffeine|Cholesterol, Dietary|Choline|Chromium|Copper|cyanoginosin LR|Dietary Fats|Ethanol|Folic Acid|Glucose|hydroquinone|Maneb|Methionine|Niacinamide|Palmitic Acid|perfluorooctanoic acid|Plant Extracts|Raloxifene Hydrochloride|Resveratrol|sodium arsenite|Tamoxifen|Testosterone|Tetrachlorodiben…	101.73	139
3684	Non-alcoholic Fatty Liver Disease	MESH:D065626		4-hydroxy-2-nonenal|Acetaminophen|Arsenic Trioxide|Benzo(a)pyrene|bisphenol A|Blood Glucose|Cadmium|Cadmium Chloride|Caffeine|Choline|cobaltiprotoporphyrin|Copper|Dietary Fats|Endotoxins|Ethanol|Folic Acid|Genistein|GW 4064|Hydralazine|Iron|Maneb|Methionine|Phenylbutyrates|Quercetin|Resveratrol|sodium arsenite|Streptozocin|Tamoxifen|Testosterone|Tetrachlorodibenzodioxin|Tobacco Smoke Pollution|tr…	101.73	135
100	Non-alcoholic Fatty Liver Disease	MESH:D065626		Acetaminophen|Benzo(a)pyrene|bisphenol A|Cadmium Chloride|Caffeine|Copper|Dextran Sulfate|Dimethylnitrosamine|Ethanol|Folic Acid|Fructose|Genistein|Irinotecan|perfluorohexanesulfonic acid|perfluoro-n-nonanoic acid|perfluorooctanoic acid|pirinixic acid|Plant Extracts|Quercetin|Resveratrol|Rosiglitazone|sodium arsenite|Streptozocin|Sucrose|Tamoxifen|Tetrachlorodibenzodioxin|Thioctic Acid|Tobacco Sm…	101.7	72
210	Non-alcoholic Fatty Liver Disease	MESH:D065626		Acetaminophen|Arsenic Trioxide|Benzo(a)pyrene|bisphenol A|Blood Glucose|Cadmium|Cadmium Chloride|Copper|Dietary Fats|Diethylnitrosamine|Ethanol|Folic Acid|Fructose|Genistein|Glucose|perfluoro-n-nonanoic acid|perfluorooctanoic acid|pirinixic acid|Plant Extracts|Raloxifene Hydrochloride|Reactive Oxygen Species|S-Adenosylmethionine|sodium arsenite|Streptozocin|Sucrose|Tamoxifen|Taurine|Tetrachlorodi…	101.7	124
3169	Non-alcoholic Fatty Liver Disease	MESH:D065626		Acetaminophen|Arsenic Trioxide|Benzo(a)pyrene|bisphenol A|Cadmium|Cadmium Chloride|Caffeine|Choline|Dietary Fats|Ethanol|Folic Acid|Irinotecan|Methionine|Oleic Acid|Palmitic Acid|perfluoro-n-nonanoic acid|perfluorooctanoic acid|pirinixic acid|Quercetin|Reactive Oxygen Species|Resveratrol|sodium arsenite|Tamoxifen|Testosterone|Tetrachlorodibenzodioxin|Tobacco Smoke Pollution|Tunicamycin|Valproic A…	101.65	133
1942	Non-alcoholic Fatty Liver Disease	MESH:D065626		Acetaminophen|Arsenic Trioxide|Benzo(a)pyrene|bisphenol A|Cadmium|Cadmium Chloride|Caffeine|Choline|Copper|Dextran Sulfate|Dietary Fats|Diethylnitrosamine|Folic Acid|Genistein|Glucose|hydroquinone|mancozeb|Methionine|perfluorooctanoic acid|pirinixic acid|Quercetin|Raloxifene Hydrochloride|Resveratrol|Sodium Glutamate|Tamoxifen|Testosterone|Tetrachlorodibenzodioxin|Tobacco Smoke Pollution|Tunicamy…	101.34	133
6515	Non-alcoholic Fatty Liver Disease	MESH:D065626		Acetaminophen|Arsenic Trioxide|Benzo(a)pyrene|bisphenol A|Blood Glucose|Cadmium|Cadmium Chloride|Caffeine|Chromium|Coal|Copper|Dextran Sulfate|Dietary Fats|Ethanol|Folic Acid|Genistein|Glucose|Maneb|perfluorooctanoic acid|Pioglitazone|Quercetin|Raloxifene Hydrochloride|Rosiglitazone|sodium arsenite|Tamoxifen|Testosterone|Tetrachlorodibenzodioxin|Tobacco Smoke Pollution|tributyltin|Triclosan|Tunic…	101.27	124
1471	Non-alcoholic Fatty Liver Disease	MESH:D065626		Acetaminophen|Arsenic Trioxide|Benzo(a)pyrene|bisphenol A|Cadmium|Cadmium Chloride|Caffeine|Cholesterol|Choline|cocoa butter|Copper|cyanoginosin LR|Dietary Fats|Dietary Sucrose|Ethanol|Folic Acid|Fructose|Genistein|perfluorooctanoic acid|pirinixic acid|Resveratrol|sodium arsenite|Streptozocin|Tamoxifen|Testosterone|Tetrachlorodibenzodioxin|Tobacco Smoke Pollution|tributyltin|Triclosan|Valproic Ac…	101.16	136
3475	Non-alcoholic Fatty Liver Disease	MESH:D065626		2-methyl-2H-pyrazole-3-carboxylic acid (2-methyl-4-o-tolylazophenyl)amide|Acetaminophen|Arsenic Trioxide|Benzo(a)pyrene|bisphenol A|Blood Glucose|Cadmium|Cadmium Chloride|Caffeine|Choline|Copper|Dietary Fats|Dimethylnitrosamine|Dust|Ethanol|Folic Acid|Hydralazine|hydroquinone|Methionine|perfluoro-n-nonanoic acid|perfluorooctanoic acid|pirinixic acid|Quercetin|Raloxifene Hydrochloride|Resveratrol|…	101.04	133
6774	Non-alcoholic Fatty Liver Disease	MESH:D065626		4-hydroxy-2-nonenal|Acetaminophen|Allopurinol|Arsenic Trioxide|Benzo(a)pyrene|Bile Acids and Salts|bisphenol A|Cadmium|Cadmium Chloride|Caffeine|cobaltiprotoporphyrin|Copper|cyanoginosin LR|Dextran Sulfate|Dietary Fats|Diethylnitrosamine|Ethanol|Folic Acid|Fructose|Genistein|Glucose|Maneb|Olanzapine|Palmitic Acid|perfluoro-n-nonanoic acid|perfluorooctanoic acid|pirinixic acid|Plant Extracts|Querc…	101.04	135
10449	Non-alcoholic Fatty Liver Disease	MESH:D065626		Acetaminophen|Arsenic Trioxide|Benzo(a)pyrene|bisphenol A|Cadmium|Cadmium Chloride|Copper|Dextran Sulfate|Dietary Fats|Diethylnitrosamine|Ethanol|Fenofibrate|Folic Acid|Genistein|GW 4064|obeticholic acid|Oleic Acid|perfluorohexanesulfonic acid|perfluorooctanoic acid|pirinixic acid|Quercetin|Resveratrol|Rosiglitazone|sodium arsenite|Testosterone|Tetrachlorodibenzodioxin|Tobacco Smoke Pollution|tri…	100.98	114
3397	Non-alcoholic Fatty Liver Disease	MESH:D065626		2-methyl-2H-pyrazole-3-carboxylic acid (2-methyl-4-o-tolylazophenyl)amide|4-hydroxy-2-nonenal|Acetaminophen|Arsenic Trioxide|Benzo(a)pyrene|bisphenol A|Cadmium Chloride|Choline|Dietary Fats|Diethylnitrosamine|Dimethylnitrosamine|Ethanol|Folic Acid|Genistein|geraniol|Glucose|hydroquinone|Methionine|perfluorooctanoic acid|pirinixic acid|Plant Extracts|Quercetin|Raloxifene Hydrochloride|Resveratrol|…	100.85	131
29128	Non-alcoholic Fatty Liver Disease	MESH:D065626		4-hydroxy-2-nonenal|Acetaminophen|Arsenic Trioxide|Benzo(a)pyrene|bisphenol A|Caffeine|Cholesterol, Dietary|Choline|Copper|Dietary Fats|Dietary Sucrose|Diethylnitrosamine|Dust|Ethanol|Folic Acid|Fructose|Genistein|Glucose|hydroquinone|Methionine|perfluorooctanoic acid|pirinixic acid|Resveratrol|sodium arsenite|Testosterone|Tetrachlorodibenzodioxin|Tobacco Smoke Pollution|Triclosan|Tunicamycin|Val…	100.81	122
364	Non-alcoholic Fatty Liver Disease	MESH:D065626		Acetaminophen|Benzo(a)pyrene|bisphenol A|Choline|Dietary Fats|Dietary Sucrose|Diethylnitrosamine|Dimethylnitrosamine|Fenofibrate|Folic Acid|Genistein|Methionine|perfluorooctanoic acid|Pioglitazone|pirinixic acid|Plant Extracts|Plant Preparations|Quercetin|Resveratrol|Rosiglitazone|sodium arsenite|Streptozocin|Tamoxifen|Tetrachlorodibenzodioxin|Tobacco Smoke Pollution|Triclosan|Valproic Acid	100.75	126
1491	Non-alcoholic Fatty Liver Disease	MESH:D065626		Acetaminophen|Arsenic Trioxide|Benzo(a)pyrene|bisphenol A|Cadmium|Cadmium Chloride|Caffeine|Choline|Copper|Dietary Fats|Diethylnitrosamine|Ethanol|Fenofibrate|Folic Acid|Genistein|Glucose|hydroquinone|Irinotecan|Methionine|perfluoro-n-nonanoic acid|perfluorooctanoic acid|pirinixic acid|Quercetin|Resveratrol|Rosiglitazone|sodium arsenite|Streptozocin|Testosterone|Tetrachlorodibenzodioxin|Tobacco S…	100.73	121
2099	Non-alcoholic Fatty Liver Disease	MESH:D065626		2-methyl-2H-pyrazole-3-carboxylic acid (2-methyl-4-o-tolylazophenyl)amide|Acetaminophen|alpha-naphthoflavone|Arsenic Trioxide|Benzo(a)pyrene|bisphenol A|Cadmium|Cadmium Chloride|cobaltiprotoporphyrin|cyanoginosin LR|Dextran Sulfate|Dietary Fats|Dietary Sucrose|Diethylnitrosamine|Dust|Ethanol|Fenofibrate|Folic Acid|Fructose|Genistein|geraniol|Glucose|Hydralazine|hydroquinone|Lipids|mancozeb|perflu…	100.7	135
6376	Non-alcoholic Fatty Liver Disease	MESH:D065626		Acetaminophen|Arsenic Trioxide|Benzo(a)pyrene|bisphenol A|Cadmium Chloride|Caffeine|Cholesterol, Dietary|Choline|Chromium|cyanoginosin LR|Dietary Fats|Diethylnitrosamine|Dimethylnitrosamine|Ethanol|Fenofibrate|Folic Acid|Fructose|Glucose|N-(oxo-5,6-dihydrophenanthridin-2-yl)-N,N-dimethylacetamide hydrochloride|Plant Extracts|Quercetin|Resveratrol|Rosiglitazone|sodium arsenite|Tamoxifen|Tetrachlor…	100.63	133
28248	Non-alcoholic Fatty Liver Disease	MESH:D065626		Acetaminophen|Bile Acids and Salts|bisphenol A|Cholesterol, Dietary|Choline|cyanoginosin LR|Dextran Sulfate|Dietary Fats|Dietary Sucrose|Diethylnitrosamine|Ethanol|Fenofibrate|Folic Acid|Fructose|Genistein|Glucose|GW 4064|Methionine|obeticholic acid|perfluorohexanesulfonic acid|perfluoro-n-nonanoic acid|perfluorooctanoic acid|pirinixic acid|Resveratrol|Streptozocin|Tamoxifen|Taurine|Testosterone|…	100.63	128
1027	Non-alcoholic Fatty Liver Disease	MESH:D065626		2-methyl-2H-pyrazole-3-carboxylic acid (2-methyl-4-o-tolylazophenyl)amide|Acetaminophen|alpha-naphthoflavone|Arsenic Trioxide|Benzo(a)pyrene|bisphenol A|Cadmium|Cadmium Chloride|Choline|Copper|Diethylnitrosamine|Fenofibrate|Folic Acid|Genistein|geraniol|Glucocorticoids|Glucose|Hydralazine|Methionine|Niacinamide|N-(oxo-5,6-dihydrophenanthridin-2-yl)-N,N-dimethylacetamide hydrochloride|Orlistat|Pal…	100.6	85
3304	Non-alcoholic Fatty Liver Disease	MESH:D065626		4-hydroxy-2-nonenal|Acetaminophen|Arsenic Trioxide|Benzo(a)pyrene|bisphenol A|Blood Glucose|Cadmium|Cadmium Chloride|Caffeine|Copper|Dextran Sulfate|Dietary Carbohydrates|Diethylnitrosamine|Dust|Ethanol|Fructose|Genistein|mancozeb|Maneb|Olive Oil|perfluorooctanoic acid|pirinixic acid|Quercetin|Raloxifene Hydrochloride|Resveratrol|Silymarin|sodium arsenite|Tamoxifen|Tetrachlorodibenzodioxin|Tobacc…	100.6	69
6387	Non-alcoholic Fatty Liver Disease	MESH:D065626		Acetaminophen|Arsenic Trioxide|Benzo(a)pyrene|bisphenol A|Cadmium|Cadmium Chloride|Caffeine|Choline|Copper|cyanoginosin LR|Dextran Sulfate|Dietary Fats|Diethylnitrosamine|Dimethylnitrosamine|Ethanol|Folic Acid|Genistein|Glucose|hydroquinone|Irinotecan|Palmitic Acid|perfluorooctanoic acid|Pioglitazone|pirinixic acid|Plant Extracts|Raloxifene Hydrochloride|Resveratrol|Rosiglitazone|sodium arsenite|…	100.45	136
5925	Non-alcoholic Fatty Liver Disease	MESH:D065626		4-hydroxy-2-nonenal|Acetaminophen|alpha-naphthoflavone|Arsenic Trioxide|Benzo(a)pyrene|bisphenol A|Cadmium Chloride|Caffeine|Copper|Dietary Fats|Diethylnitrosamine|Dimethylnitrosamine|Ethanol|Folic Acid|Genistein|Glucocorticoids|Glucose|GW 4064|hydroquinone|Irinotecan|Maneb|N-(oxo-5,6-dihydrophenanthridin-2-yl)-N,N-dimethylacetamide hydrochloride|Oleic Acid|Orlistat|perfluorooctanoic acid|Pioglit…	100.44	131
4783	Non-alcoholic Fatty Liver Disease	MESH:D065626		2-methyl-2H-pyrazole-3-carboxylic acid (2-methyl-4-o-tolylazophenyl)amide|Acetaminophen|Benzo(a)pyrene|bisphenol A|Cadmium|Choline|Copper|Dietary Fats|Diethylnitrosamine|Ethanol|Folic Acid|Genistein|geraniol|Iron|Methionine|N-(oxo-5,6-dihydrophenanthridin-2-yl)-N,N-dimethylacetamide hydrochloride|Palmitic Acid|perfluoro-n-nonanoic acid|perfluorooctanoic acid|pirinixic acid|Quercetin|Raloxifene Hy…	100.42	132
2670	Non-alcoholic Fatty Liver Disease	MESH:D065626		Acetaminophen|Benzo(a)pyrene|bisphenol A|Blood Glucose|Cadmium Chloride|Caffeine|Choline|Copper|cyanoginosin LR|Dabigatran|Dietary Fats|Diethylnitrosamine|Ethanol|Folic Acid|Maneb|Methionine|N-(oxo-5,6-dihydrophenanthridin-2-yl)-N,N-dimethylacetamide hydrochloride|Olanzapine|perfluorohexanesulfonic acid|perfluoro-n-nonanoic acid|perfluorooctanoic acid|Plant Extracts|Quercetin|Reactive Oxygen Spec…	100.31	132
1375	Non-alcoholic Fatty Liver Disease	MESH:D065626		Acetaminophen|Arsenic Trioxide|Benzo(a)pyrene|Bezafibrate|bisphenol A|Choline|Copper|Dietary Fats|Dietary Sugars|Diethylnitrosamine|Ethanol|Fenofibrate|Folic Acid|GW 501516|Methionine|perfluorohexanesulfonic acid|perfluoro-n-nonanoic acid|perfluorooctanoic acid|Pioglitazone|pirinixic acid|Plant Extracts|Quercetin|Resveratrol|Rosiglitazone|sodium arsenite|Sodium Glutamate|Tamoxifen|Tetrachlorodibe…	100.29	130
6356	Non-alcoholic Fatty Liver Disease	MESH:D065626		Acetaminophen|Arsenic Trioxide|Benzo(a)pyrene|bisphenol A|Cadmium Chloride|Cholesterol, Dietary|Choline|Copper|cyanoginosin LR|Dextran Sulfate|Dietary Fats|Diethylnitrosamine|Dust|Endotoxins|Ethanol|Genistein|hydroquinone|Pioglitazone|pirinixic acid|Plant Extracts|Prednisolone|Reactive Oxygen Species|Resveratrol|Rosiglitazone|sodium arsenite|Tamoxifen|Testosterone|Tetrachlorodibenzodioxin|Tobacco…	100.11	135
1282	Non-alcoholic Fatty Liver Disease	MESH:D065626		Acetaminophen|Benzo(a)pyrene|Bile Acids and Salts|bisphenol A|Cadmium|Cadmium Chloride|Choline|Copper|Dextran Sulfate|Dietary Fats|Diethylnitrosamine|Dimethylnitrosamine|Ethanol|Fenofibrate|Folic Acid|Glucose|hydroquinone|Methionine|perfluorooctanoic acid|pirinixic acid|Plant Extracts|Rosiglitazone|sodium arsenite|Streptozocin|Tamoxifen|Testosterone|Tetrachlorodibenzodioxin|Tobacco Smoke Pollutio…	100.11	130
5270	Non-alcoholic Fatty Liver Disease	MESH:D065626		Acetaminophen|Benzo(a)pyrene|bisphenol A|Cadmium|Cadmium Chloride|Copper|Dietary Fats|Diethylnitrosamine|Dimethylnitrosamine|Dust|Ethanol|Genistein|Glucose|hydroquinone|Irinotecan|perfluoro-n-nonanoic acid|perfluorooctanoic acid|Quercetin|Raloxifene Hydrochloride|Rosiglitazone|sodium arsenite|Streptozocin|Tamoxifen|Testosterone|Tetrachlorodibenzodioxin|Tobacco Smoke Pollution|tributyltin|Triclosa…	100.11	121
6523	Non-alcoholic Fatty Liver Disease	MESH:D065626		Benzo(a)pyrene|bisphenol A|Cadmium|Cadmium Chloride|Choline|Copper|Dextran Sulfate|Dietary Fats|Ethanol|Folic Acid|Fructose|Genistein|Glucose|GW 4064|hydroquinone|Iron|Methionine|perfluorooctanoic acid|Quercetin|Resveratrol|sodium arsenite|Sucrose|Tamoxifen|Tetrachlorodibenzodioxin|Tobacco Smoke Pollution|tributyltin|Triclosan|Valproic Acid	100.08	133
226	Non-alcoholic Fatty Liver Disease	MESH:D065626		4-hydroxy-2-nonenal|Acetaminophen|Arsenic Trioxide|Benzo(a)pyrene|bisphenol A|Cadmium|Cadmium Chloride|Caffeine|Cholesterol, Dietary|Copper|Dextran Sulfate|Dietary Fats|Dietary Sucrose|Diethylnitrosamine|Ethanol|Fenofibrate|Fructose|Genistein|Glucose|obeticholic acid|perfluorooctanoic acid|pirinixic acid|Plant Extracts|Quercetin|Resveratrol|Rosiglitazone|sodium arsenite|Tamoxifen|Tetrachlorodiben…	100.01	128
3014	Non-alcoholic Fatty Liver Disease	MESH:D065626		2-methyl-2H-pyrazole-3-carboxylic acid (2-methyl-4-o-tolylazophenyl)amide|4-hydroxy-2-nonenal|Acetaminophen|Arsenic Trioxide|Benzo(a)pyrene|bisphenol A|Cadmium|Cadmium Chloride|Caffeine|Cholesterol|Cholesterol, Dietary|Choline|Copper|cyanoginosin LR|Dietary Fats|Dietary Sucrose|Diethylnitrosamine|Dimethylnitrosamine|Ethanol|Folic Acid|Fructose|Genistein|Glucose|hydroquinone|Irinotecan|mancozeb|Ma…	99.99	132
26118	Non-alcoholic Fatty Liver Disease	MESH:D065626		Acetaminophen|bisphenol A|Blood Glucose|Cadmium|Cadmium Chloride|Choline|Copper|Dietary Fats|Diethylnitrosamine|Ethanol|Fenofibrate|Folic Acid|Fructose|Glucose|Irinotecan|Methionine|pirinixic acid|Plant Extracts|Quercetin|Resveratrol|sodium arsenite|Streptozocin|Tamoxifen|Testosterone|Tetrachlorodibenzodioxin|Tobacco Smoke Pollution|Valproic Acid	99.99	133
4233	Non-alcoholic Fatty Liver Disease	MESH:D065626		Acetaminophen|Arsenic Trioxide|Benzo(a)pyrene|Bile Acids and Salts|bisphenol A|Cadmium|Cadmium Chloride|Caffeine|Cholesterol, Dietary|Choline|Copper|cyanoginosin LR|Diethylnitrosamine|Dimethylnitrosamine|Ethanol|Folic Acid|Genistein|Lipids|Methionine|Orlistat|Palmitic Acid|Pioglitazone|pirinixic acid|Plant Extracts|Prednisolone|Quercetin|Resveratrol|sodium arsenite|Testosterone|Tetrachlorodibenzo…	99.98	73
699	Non-alcoholic Fatty Liver Disease	MESH:D065626		4-hydroxy-2-nonenal|Acetaminophen|Benzo(a)pyrene|bisphenol A|Blood Glucose|Cadmium|Cadmium Chloride|Caffeine|Choline|Copper|Diethylnitrosamine|Folic Acid|Genistein|geraniol|GW 4064|Irinotecan|Methionine|perfluoro-n-nonanoic acid|perfluorooctanoic acid|pirinixic acid|Quercetin|Resveratrol|sodium arsenite|Tamoxifen|Testosterone|Tetrachlorodibenzodioxin|Tobacco Smoke Pollution|Triclosan|Tunicamycin|…	99.94	71
3033	Non-alcoholic Fatty Liver Disease	MESH:D065626		Acetaminophen|Arsenic Trioxide|Benzo(a)pyrene|bisphenol A|Cadmium|Cadmium Chloride|Copper|cyanoginosin LR|Dextran Sulfate|Dietary Fats|Dietary Sucrose|Ethanol|Fenofibrate|Folic Acid|Genistein|Glucose|GW 4064|Oleic Acid|perfluorooctanoic acid|pirinixic acid|Resveratrol|Rosiglitazone|sodium arsenite|Testosterone|Tetrachlorodibenzodioxin|Tobacco Smoke Pollution|tributyltin|Triclosan|Tunicamycin|Valp…	99.94	113
9315	Non-alcoholic Fatty Liver Disease	MESH:D065626		Acetaminophen|Arsenic Trioxide|Benzo(a)pyrene|bisphenol A|Cadmium|Cadmium Chloride|Copper|Dietary Fats|Dietary Sucrose|Diethylnitrosamine|Dimethylnitrosamine|Ethanol|Fenofibrate|Folic Acid|Genistein|Hydralazine|perfluorooctanoic acid|pirinixic acid|Plant Preparations|Quercetin|Raloxifene Hydrochloride|Resveratrol|Rosiglitazone|Tamoxifen|Testosterone|Tetrachlorodibenzodioxin|Tobacco Smoke Pollutio…	99.94	126
25976	Non-alcoholic Fatty Liver Disease	MESH:D065626		2-methyl-2H-pyrazole-3-carboxylic acid (2-methyl-4-o-tolylazophenyl)amide|4-hydroxy-2-nonenal|Acetaminophen|alpha-naphthoflavone|Arsenic Trioxide|Benzo(a)pyrene|bisphenol A|Cadmium|Cadmium Chloride|Ethanol|Fenofibrate|Folic Acid|Glucose|hydroquinone|Niacinamide|perfluorooctanoic acid|pirinixic acid|Plant Extracts|Raloxifene Hydrochloride|Resveratrol|Rosiglitazone|sodium arsenite|Tamoxifen|Testost…	99.94	59
6198	Non-alcoholic Fatty Liver Disease	MESH:D065626		2-methyl-2H-pyrazole-3-carboxylic acid (2-methyl-4-o-tolylazophenyl)amide|4-hydroxy-2-nonenal|Arsenic Trioxide|Benzo(a)pyrene|bisphenol A|Cadmium|Cadmium Chloride|Caffeine|Cholesterol|Chromium|Copper|cyanoginosin LR|Dextran Sulfate|Dimethylnitrosamine|Ethanol|Genistein|Glucose|Irinotecan|Niacin|Niacinamide|Orotic Acid|Palmitic Acid|perfluorooctanoic acid|Pioglitazone|pirinixic acid|Plant Extracts…	99.93	70
5155	Non-alcoholic Fatty Liver Disease	MESH:D065626		4-hydroxy-2-nonenal|Acetaminophen|Arsenic Trioxide|Benzo(a)pyrene|bisphenol A|Cadmium|Cadmium Chloride|Carvedilol|Choline|cobaltiprotoporphyrin|Copper|Dextran Sulfate|Dimethylnitrosamine|Ethanol|Folic Acid|Genistein|Methionine|Oleic Acid|Pioglitazone|Plant Extracts|Quercetin|Raloxifene Hydrochloride|Reactive Oxygen Species|Resveratrol|Rosiglitazone|Silymarin|sodium arsenite|Tetrachlorodibenzodiox…	99.87	68
7048	Non-alcoholic Fatty Liver Disease	MESH:D065626		Acetaminophen|Arsenic Trioxide|Benzo(a)pyrene|bisphenol A|Cadmium|Cadmium Chloride|Caffeine|Cholesterol, Dietary|Copper|Dietary Fats|Dietary Sucrose|Diethylnitrosamine|Dimethylnitrosamine|Dust|Ethanol|Folic Acid|Fructose|Genistein|Glucose|Methionine|perfluorooctanoic acid|pirinixic acid|Quercetin|Raloxifene Hydrochloride|Resveratrol|sodium arsenite|Streptozocin|Testosterone|Tetrachlorodibenzodiox…	99.87	124
30061	Non-alcoholic Fatty Liver Disease	MESH:D065626		2-methyl-2H-pyrazole-3-carboxylic acid (2-methyl-4-o-tolylazophenyl)amide|Acetaminophen|Arsenic Trioxide|Benzo(a)pyrene|bisphenol A|Cadmium|Cadmium Chloride|Copper|cyanoginosin LR|Dextran Sulfate|Dietary Carbohydrates|Dietary Fats|Diethylnitrosamine|Ethanol|Folic Acid|gastrodin|Iron|Maneb|perfluoro-n-nonanoic acid|perfluorooctanoic acid|pirinixic acid|Quercetin|Reactive Oxygen Species|Resveratrol…	99.8	125
2170	Non-alcoholic Fatty Liver Disease	MESH:D065626		7,14-dihydroxydocosa-4,8,10,12,16,19-hexaenoic acid|Benzo(a)pyrene|Bezafibrate|bisphenol A|Cadmium Chloride|Choline|Copper|Dietary Fats|Ethanol|Fenofibrate|Folic Acid|Fructose|Genistein|Linoleic Acid|Maneb|Methionine|perfluorooctanoic acid|Pioglitazone|pirinixic acid|Resveratrol|Rosiglitazone|sodium arsenite|Tamoxifen|Testosterone|Tetrachlorodibenzodioxin|Tobacco Smoke Pollution|tributyltin|Tricl…	99.77	134
56603	Non-alcoholic Fatty Liver Disease	MESH:D065626		Acetaminophen|Benzo(a)pyrene|bisphenol A|Blood Glucose|Cadmium|Cholesterol, Dietary|Choline|Copper|Dextran Sulfate|Dietary Fats|Dietary Sucrose|Ethanol|Folic Acid|Fructose|Genistein|Glucose|Methionine|Oleic Acid|Palmitic Acid|perfluorooctanoic acid|Plant Extracts|Raloxifene Hydrochloride|Resveratrol|sodium arsenite|Streptozocin|Tamoxifen|Tetrachlorodibenzodioxin|Tobacco Smoke Pollution|Valproic A…	99.6	138
3422	Non-alcoholic Fatty Liver Disease	MESH:D065626		Acetaminophen|Benzo(a)pyrene|bisphenol A|Cadmium|Cadmium Chloride|Caffeine|Cholesterol, Dietary|Choline|Copper|Dietary Fats|Dietary Sucrose|Diethylnitrosamine|Ethanol|Folic Acid|Fructose|Genistein|Glucose|Iron|Methionine|obeticholic acid|perfluoro-n-nonanoic acid|perfluorooctanoic acid|pirinixic acid|Quercetin|Resveratrol|sodium arsenite|Sodium Glutamate|Tamoxifen|Tetrachlorodibenzodioxin|Tobacco…	99.6	136
5315	Non-alcoholic Fatty Liver Disease	MESH:D065626		2-methyl-2H-pyrazole-3-carboxylic acid (2-methyl-4-o-tolylazophenyl)amide|4-hydroxy-2-nonenal|Acetaminophen|alpha-naphthoflavone|Arsenic Trioxide|Benzo(a)pyrene|bisphenol A|Cadmium|Cadmium Chloride|Caffeine|Choline|Copper|Dietary Carbohydrates|Dietary Fats|Ethanol|Folic Acid|Fructose|Genistein|Glucose|Methionine|Plant Preparations|Quercetin|Reactive Oxygen Species|Resveratrol|Rosiglitazone|sodium…	99.6	126
2597	Non-alcoholic Fatty Liver Disease	MESH:D065626		4-hydroxy-2-nonenal|Acetaminophen|Arsenic Trioxide|Benzo(a)pyrene|bisphenol A|Cadmium|Cadmium Chloride|Caffeine|Cholesterol, Dietary|Copper|Dietary Fats|Dietary Sucrose|Diethylnitrosamine|Ethanol|Folic Acid|Fructose|Genistein|Glucose|N-(oxo-5,6-dihydrophenanthridin-2-yl)-N,N-dimethylacetamide hydrochloride|obeticholic acid|perfluorohexanesulfonic acid|perfluorooctanoic acid|pirinixic acid|Plant P…	99.52	119
1290	Non-alcoholic Fatty Liver Disease	MESH:D065626		Acetaminophen|Benzo(a)pyrene|bisphenol A|Cadmium|Cadmium Chloride|Cholesterol, Dietary|Choline|Chromium|Copper|Dextran Sulfate|Dietary Fats|Dietary Sucrose|Diethylnitrosamine|Dimethylnitrosamine|Ethanol|Folic Acid|Fructose|Glucose|hydroquinone|Methionine|perfluorooctanoic acid|pirinixic acid|Raloxifene Hydrochloride|sodium arsenite|Testosterone|Tetrachlorodibenzodioxin|Tobacco Smoke Pollution|Tri…	99.41	120
6307	Non-alcoholic Fatty Liver Disease	MESH:D065626		Acetaminophen|Arsenic Trioxide|Benzo(a)pyrene|bisphenol A|Cadmium|Cadmium Chloride|Caffeine|Choline|Copper|Dextran Sulfate|Dietary Fats|Dietary Sucrose|Diethylnitrosamine|Ethanol|Fenofibrate|Folic Acid|Genistein|Methionine|obeticholic acid|perfluoro-n-nonanoic acid|perfluorooctanoic acid|pirinixic acid|Quercetin|Resveratrol|Rosiglitazone|sodium arsenite|Tamoxifen|Testosterone|Tetrachlorodibenzodi…	99.33	131
114907	Non-alcoholic Fatty Liver Disease	MESH:D065626		Arsenic Trioxide|Benzo(a)pyrene|bisphenol A|Blood Glucose|Cadmium|Cadmium Chloride|Choline|Chromium|Dietary Fats|Ethanol|Fenofibrate|Folic Acid|Genistein|Glucose|Methionine|Palmitic Acid|perfluorohexanesulfonic acid|perfluoro-n-nonanoic acid|perfluorooctanoic acid|Plant Extracts|Quercetin|Resveratrol|Rosiglitazone|sodium arsenite|Streptozocin|Testosterone|Tetrachlorodibenzodioxin|Tobacco Smoke Po…	99.27	119
6277	Non-alcoholic Fatty Liver Disease	MESH:D065626		Acetaminophen|Arsenic Trioxide|Benzo(a)pyrene|bisphenol A|Cadmium|Cadmium Chloride|Caffeine|Carvedilol|Choline|Copper|Dietary Fats|Diethylnitrosamine|Dimethylnitrosamine|Folic Acid|Fructose|Hydralazine|mancozeb|Methionine|perfluorooctanoic acid|pirinixic acid|Quercetin|Raloxifene Hydrochloride|Resveratrol|Rosiglitazone|sodium arsenite|Streptozocin|Tetrachlorodibenzodioxin|Tobacco Smoke Pollution|…	99.27	126
54658	Non-alcoholic Fatty Liver Disease	MESH:D065626		Acetaminophen|Benzo(a)pyrene|bisphenol A|Cadmium Chloride|Caffeine|Carvedilol|Cholesterol, Dietary|Dietary Fats|Dietary Sucrose|Diethylnitrosamine|Endotoxins|Ethanol|Fenofibrate|Fructose|Genistein|Glucose|Irinotecan|obeticholic acid|perfluorohexanesulfonic acid|perfluorooctanoic acid|Pioglitazone|pirinixic acid|puerarin|Quercetin|Raloxifene Hydrochloride|Resveratrol|Rosiglitazone|Silymarin|sodium…	99.27	127
650	Non-alcoholic Fatty Liver Disease	MESH:D065626		Acetaminophen|Arsenic Trioxide|Benzo(a)pyrene|Bezafibrate|bisphenol A|Cadmium|Cadmium Chloride|cobaltiprotoporphyrin|Copper|cyanoginosin LR|Dietary Fats|Diethylnitrosamine|Ethanol|Folic Acid|Genistein|Glucose|Maneb|N-(oxo-5,6-dihydrophenanthridin-2-yl)-N,N-dimethylacetamide hydrochloride|perfluorooctanoic acid|pirinixic acid|Plant Extracts|Quercetin|Resveratrol|Rosiglitazone|sodium arsenite|Tamox…	99.2	129
3164	Non-alcoholic Fatty Liver Disease	MESH:D065626		4-hydroxy-2-nonenal|Acetaminophen|aroclor 1260|Arsenic Trioxide|Benzo(a)pyrene|bisphenol A|Cadmium|Cadmium Chloride|Copper|Dietary Fats|Dietary Sucrose|Dimethylnitrosamine|Ethanol|Fenofibrate|Folic Acid|Genistein|mancozeb|Maneb|Niacinamide|perfluorohexanesulfonic acid|perfluorooctanoic acid|Pioglitazone|Quercetin|Raloxifene Hydrochloride|Reactive Oxygen Species|Resveratrol|Rosiglitazone|sodium ar…	99.2	128
1891	Non-alcoholic Fatty Liver Disease	MESH:D065626		Acetaminophen|Arsenic Trioxide|Benzo(a)pyrene|Bezafibrate|bisphenol A|Cadmium Chloride|Choline|Dietary Fats|Ethanol|Fenofibrate|Folic Acid|Genistein|GW 4064|GW 501516|Methionine|Oleic Acid|perfluorohexanesulfonic acid|perfluoro-n-nonanoic acid|perfluorooctanoic acid|pirinixic acid|Quercetin|Resveratrol|Rosiglitazone|sodium arsenite|Sodium Glutamate|Testosterone|Tetrachlorodibenzodioxin|Tobacco Sm…	99.11	121
6403	Non-alcoholic Fatty Liver Disease	MESH:D065626		Acetaminophen|aroclor 1260|Arsenic Trioxide|Benzo(a)pyrene|bisphenol A|Blood Glucose|Cholesterol, Dietary|Choline|Dextran Sulfate|Dietary Fats|Dietary Sucrose|Ethanol|Genistein|Glucose|hydroquinone|Methionine|N-(oxo-5,6-dihydrophenanthridin-2-yl)-N,N-dimethylacetamide hydrochloride|obeticholic acid|Pioglitazone|pirinixic acid|Quercetin|Raloxifene Hydrochloride|Resveratrol|Rosiglitazone|sodium ars…	98.94	120
6584	Non-alcoholic Fatty Liver Disease	MESH:D065626		Acetaminophen|Allopurinol|Arsenic Trioxide|Benzo(a)pyrene|bisphenol A|Cadmium|Cadmium Chloride|Cholesterol, Dietary|Choline|Dextran Sulfate|Dietary Fats|Diethylnitrosamine|Fenofibrate|Folic Acid|Fructose|Genistein|Olanzapine|perfluorohexanesulfonic acid|perfluoro-n-nonanoic acid|perfluorooctanoic acid|pirinixic acid|Plant Extracts|Quercetin|Raloxifene Hydrochloride|Rosiglitazone|Tamoxifen|Tetrach…	98.94	132
10537	Non-alcoholic Fatty Liver Disease	MESH:D065626		Acetaminophen|Benzo(a)pyrene|bisphenol A|Blood Glucose|Cadmium Chloride|Cholesterol|Cholesterol, Dietary|Choline|Dietary Fats|Dietary Sucrose|Diethylnitrosamine|Dimethylnitrosamine|Ethanol|Folic Acid|Fructose|Glucose|GW 4064|Irinotecan|Methionine|perfluorooctanoic acid|pirinixic acid|Quercetin|S-Adenosylmethionine|sodium arsenite|Testosterone|Tetrachlorodibenzodioxin|Tobacco Smoke Pollution|Valpr…	98.8	120
11343	Non-alcoholic Fatty Liver Disease	MESH:D065626		Acetaminophen|Benzo(a)pyrene|Bezafibrate|bisphenol A|Cadmium|Cadmium Chloride|Choline|Copper|Dietary Fats|Dietary Sucrose|Ethanol|Fenofibrate|Folic Acid|Genistein|Methionine|Oleic Acid|Palmitic Acid|perfluorooctanoic acid|pirinixic acid|Quercetin|Resveratrol|Rosiglitazone|sodium arsenite|Sodium Glutamate|Streptozocin|Testosterone|Tetrachlorodibenzodioxin|Tobacco Smoke Pollution|tributyltin|Triclo…	98.76	127
22926	Non-alcoholic Fatty Liver Disease	MESH:D065626		2-methyl-2H-pyrazole-3-carboxylic acid (2-methyl-4-o-tolylazophenyl)amide|4-hydroxy-2-nonenal|Acetaminophen|Allopurinol|Arsenic Trioxide|Benzo(a)pyrene|bisphenol A|Cadmium|Cadmium Chloride|Dietary Fats|Ethanol|Fructose|geraniol|Glucose|GW 4064|hydroquinone|Oleic Acid|Palmitates|Palmitic Acid|perfluorooctanoic acid|Plant Extracts|Quercetin|Reactive Oxygen Species|Resveratrol|sodium arsenite|Strept…	98.75	117
5894	Non-alcoholic Fatty Liver Disease	MESH:D065626		4-hydroxy-2-nonenal|Acetaminophen|Arsenic Trioxide|Benzo(a)pyrene|bisphenol A|Cadmium|Cadmium Chloride|Caffeine|Choline|Copper|Dietary Fats|Dietary Sucrose|Diethylnitrosamine|Dimethylnitrosamine|Ethanol|Folic Acid|Genistein|geraniol|hydroquinone|Maneb|pirinixic acid|Plant Extracts|Quercetin|Resveratrol|Silymarin|sodium arsenite|Streptozocin|Testosterone|Tetrachlorodibenzodioxin|Tobacco Smoke Poll…	98.75	124
991	Non-alcoholic Fatty Liver Disease	MESH:D065626		4-hydroxy-2-nonenal|Acetaminophen|Arsenic Trioxide|Benzo(a)pyrene|bisphenol A|Blood Glucose|Cadmium|Cadmium Chloride|Caffeine|Choline|Copper|Dietary Fats|Diethylnitrosamine|Dimethylnitrosamine|Folic Acid|Genistein|geraniol|Glucose|GW 4064|Irinotecan|Methionine|perfluoro-n-nonanoic acid|perfluorooctanoic acid|pirinixic acid|Quercetin|sodium arsenite|Tamoxifen|Testosterone|Tetrachlorodibenzodioxin|…	98.67	130
8942	Non-alcoholic Fatty Liver Disease	MESH:D065626		Acetaminophen|Arsenic Trioxide|Benzo(a)pyrene|bisphenol A|Cadmium|Cadmium Chloride|Cholesterol, Dietary|Copper|Dietary Fats|Dietary Sucrose|Diethylnitrosamine|Dimethylnitrosamine|Folic Acid|Fructose|Genistein|Glucose|GW 4064|perfluorooctanoic acid|pirinixic acid|Plant Extracts|Resveratrol|sodium arsenite|Streptozocin|Tamoxifen|Tetrachlorodibenzodioxin|Tobacco Smoke Pollution|tributyltin|Triclosan…	98.67	127
29968	Non-alcoholic Fatty Liver Disease	MESH:D065626		Acetaminophen|Arsenic Trioxide|Benzo(a)pyrene|bisphenol A|Cadmium|Cadmium Chloride|Cholesterol|Choline|Copper|Dietary Fats|Diethylnitrosamine|Ethanol|Folic Acid|Genistein|Irinotecan|Methionine|perfluoro-n-nonanoic acid|perfluorooctanoic acid|pirinixic acid|Quercetin|Resveratrol|Rosiglitazone|sodium arsenite|Sodium Glutamate|Testosterone|Tetrachlorodibenzodioxin|Tobacco Smoke Pollution|tributyltin…	98.47	123
[truncated: 17,229 more rows]
