# Supplementary material for: Acetylshikonin mitigates diet-induced MASLD by targeting PPARγ-mediated metabolic dysfunction
Source: Front Pharmacol. 2026 Feb 23;17:1735481. doi: 10.3389/fphar.2026.1735481 (PMC12968015; doi:10.3389/fphar.2026.1735481)
Supplement: Supplementary file 7 [file Table5.xlsx]

## Sheet: Degree 31
Supplementary Table 5. the key targets of four compounds during MASLD treatment
SUID	AverageShortestPathLength	BetweennessCentrality	ClosenessCentrality	ClusteringCoefficient	Degree	Eccentricity	IsSingleNode	name	NeighborhoodConnectivity	NumberOfDirectedEdges	NumberOfUndirectedEdges	PartnerOfMultiEdgedNodePairs	Radiality	selected	SelfLoops	shared name	Stress	TopologicalCoefficient
100	1.06667	0.297129	0.9375	0.335979	28	2	FALSE	PPARG	10.3214	28	0	0	0.977778	FALSE	0	PPARG	588	0.344048
94	1.33333	0.0956059	0.75	0.436842	20	2	FALSE	PPARA	12	20	0	0	0.888889	FALSE	0	PPARA	278	0.4
93	1.4	0.0380181	0.714286	0.54386	19	3	FALSE	HIF1A	13.1579	19	0	0	0.866667	FALSE	0	HIF1A	176	0.453721
97	1.46667	0.0242843	0.681818	0.588235	17	3	FALSE	MTOR	13.6471	17	0	0	0.844444	FALSE	0	MTOR	122	0.470588
99	1.46667	0.0565393	0.681818	0.463235	17	3	FALSE	FASN	12	17	0	0	0.844444	FALSE	0	FASN	166	0.413793
81	1.53333	0.023064	0.652174	0.619048	15	3	FALSE	ESR1	14.0667	15	0	0	0.822222	FALSE	0	ESR1	84	0.485057
91	1.5	0.0329154	0.666667	0.619048	15	2	FALSE	BCL2	13.0667	15	0	0	0.833333	FALSE	0	BCL2	108	0.435556
84	1.56667	0.0136533	0.638298	0.648352	14	3	FALSE	PARP1	13.7857	14	0	0	0.811111	FALSE	0	PARP1	72	0.475369
87	1.56667	0.0106758	0.638298	0.703297	14	3	FALSE	CASP3	14.0714	14	0	0	0.811111	FALSE	0	CASP3	62	0.485222
96	1.6	0.0130803	0.625	0.641026	13	3	FALSE	SCD	13.5385	13	0	0	0.8	FALSE	0	SCD	70	0.466844
98	1.6	0.0157904	0.625	0.615385	13	3	FALSE	SREBF2	14.3846	13	0	0	0.8	FALSE	0	SREBF2	80	0.496021
80	1.63333	0.00580906	0.612245	0.772727	12	3	FALSE	RELA	15	12	0	0	0.788889	FALSE	0	RELA	34	0.517241
77	1.66667	0.0100867	0.6	0.581818	11	3	FALSE	NR1H4	13.8182	11	0	0	0.777778	FALSE	0	NR1H4	46	0.476489
82	1.66667	0.00301861	0.6	0.836364	11	3	FALSE	MAPK8	15.6364	11	0	0	0.777778	FALSE	0	MAPK8	20	0.539185
86	1.66667	0.0152855	0.6	0.545455	11	3	FALSE	HNF4A	13.6364	11	0	0	0.777778	FALSE	0	HNF4A	50	0.470219
102	1.7	0.012844	0.588235	0.666667	10	3	FALSE	ACLY	14.6	10	0	0	0.766667	FALSE	0	ACLY	46	0.503448
88	1.73333	0.00360974	0.576923	0.722222	9	3	FALSE	INSR	16	9	0	0	0.755556	FALSE	0	INSR	20	0.551724
90	1.76667	0.00410509	0.566038	0.805556	9	3	FALSE	CDK4	15.8889	9	0	0	0.744444	FALSE	0	CDK4	14	0.56746
101	1.73333	0.00890484	0.576923	0.583333	9	3	FALSE	FABP4	13.2222	9	0	0	0.755556	FALSE	0	FABP4	40	0.455939
76	1.76667	0.00479729	0.566038	0.678571	8	3	FALSE	FABP1	14.375	8	0	0	0.744444	FALSE	0	FABP1	26	0.49569
74	1.8	0.0010728	0.555556	0.857143	7	3	FALSE	NR1H3	15.8571	7	0	0	0.733333	FALSE	0	NR1H3	6	0.546798
75	1.8	0.00225324	0.555556	0.714286	7	3	FALSE	NAMPT	16.5714	7	0	0	0.733333	FALSE	0	NAMPT	12	0.571429
85	1.83333	0	0.545455	1	7	3	FALSE	NOS2	16.1429	7	0	0	0.722222	FALSE	0	NOS2	0	0.576531
89	1.83333	0	0.545455	1	6	3	FALSE	NOX4	18.8333	6	0	0	0.722222	FALSE	0	NOX4	0	0.649425
92	1.93333	0.000712	0.517241	0.866667	6	3	FALSE	FDFT1	13.5	6	0	0	0.688889	FALSE	0	FDFT1	4	0.519231
83	1.86667	0.0666667	0.535714	0.5	4	2	FALSE	CNR1	16	4	0	0	0.711111	FALSE	0	CNR1	114	0.543103
95	1.9	0.0030104	0.526316	0.5	4	3	FALSE	SHBG	13.75	4	0	0	0.7	FALSE	0	SHBG	8	0.474138
78	1.93333	0.000287	0.517241	0.666667	3	3	FALSE	CYP27B1	18.6667	3	0	0	0.688889	FALSE	0	CYP27B1	2	0.643678
72	2	0	0.5	1	2	3	FALSE	FTO	16	2	0	0	0.666667	FALSE	0	FTO	0	0.571429
73	1.96667	0	0.508475	1	2	3	FALSE	HSD11B1	22.5	2	0	0	0.677778	FALSE	0	HSD11B1	0	0.775862
79	2.83333	0	0.352941	0	1	3	FALSE	CNR2	4	1	0	0	0.388889	FALSE	0	CNR2	0	0
